# Supplementary material for: The Escherichia coli Fur pan-regulon has few conserved but many unique regulatory targets
Source: Nucleic Acids Res. 2023 Apr 7;51(8):3618–30. doi: 10.1093/nar/gkad253 (PMC10164565; doi:10.1093/nar/gkad253)
Supplement: gkad253_Supplemental_Files [file gkad253_supplemental_files.zip]

Archive with 5 entries (5 files):
- Dataset 1 Strains used in the study.xlsx
- Dataset 2 ChIP-exo result.xlsx
- Dataset 3 DESeq result.xlsx
- Dataset 4 Fur pan regulon.xlsx
- SI materials for pan-Fur regulon.pdf
