# Supplementary material for: The Escherichia coli Fur pan-regulon has few conserved but many unique regulatory targets
Source: Nucleic Acids Res. 2023 Apr 7;51(8):3618–30. doi: 10.1093/nar/gkad253 (PMC10164565; doi:10.1093/nar/gkad253)
Supplement: gkad253_Supplemental_Files [file gkad253_supplemental_files.zip › Dataset 1 Strains used in the study.xlsx]

## Sheet: Sheet1
Bacterial strains used in this study
Strain	Characteristics	Reference genome
E. coli K-12 MG1655	The wild type E. coli strain	NC_000913.2
E. coli K-12 MG1655 Δfur	fur knock-out strain	NC_000913.2
E. coli K-12 MG1655 fur-8myc	fur tagged strain with myc epitopes	NC_000913.2
E. coli K-12 W3110	The wild type E. coli strain	NC_007779.1
E. coli K-12 W3110 Δfur	fur knock-out strain	NC_007779.1
E. coli K-12 W3110 fur-8myc	fur tagged strain with myc epitopes	NC_007779.1
E. coli K-12 W	The wild type E. coli strain	NC_017635.1
E. coli K-12 W Δfur	fur knock-out strain	NC_017635.1
E. coli K-12 W fur-8myc	fur tagged strain with myc epitopes	NC_017635.1
E. coli KO11FL	The wild type E. coli strain	NC_017660.1
E. coli K-12 KO11FL Δfur	fur knock-out strain	NC_017660.1
E. coli K-12 KO11FL fur-8myc	fur tagged strain with myc epitopes	NC_017660.1
E. coli 042	The wild type E. coli strain	NC_017626.1
E. coli 042 Δfur	fur knock-out strain	NC_017626.1
E. coli 042 fur-8myc	fur tagged strain with myc epitopes	NC_017626.1
E. coli BL21(DE3)	The wild type E. coli strain	NC_012971.2
E. coli BL21(DE3) Δfur	fur knock-out strain	NC_012971.2
E. coli BL21(DE3) fur-8myc	fur tagged strain with myc epitopes	NC_012971.2
E. coli Crooks	The wild type E. coli strain	NC_010468.1
E. coli Crooks Δfur	fur knock-out strain	NC_010468.1
E. coli Crooks fur-8myc	fur tagged strain with myc epitopes	NC_010468.1
E. coli O157:H7 Sakai	The wild type E. coli strain	NC_002695.1
E. coli O157:H7 Sakai Δfur	fur knock-out strain	NC_002695.1
E. coli O157:H7 Sakai fur-8myc	fur tagged strain with myc epitopes	NC_002695.1
E. coli CFT073	The wild type E. coli strain	NC_004431.1
E. coli CFT073 Δfur	fur knock-out strain	NC_004431.1
E. coli CFT073 fur-8myc	fur tagged strain with myc epitopes	NC_004431.1
