# Supplementary material for: The Escherichia coli Fur pan-regulon has few conserved but many unique regulatory targets
Source: Nucleic Acids Res. 2023 Apr 7;51(8):3618–30. doi: 10.1093/nar/gkad253 (PMC10164565; doi:10.1093/nar/gkad253)
Supplement: gkad253_Supplemental_Files [file gkad253_supplemental_files.zip › Dataset 2 ChIP-exo result.xlsx]

## Sheet: E. coli K-12 MG1655
Supplementary Data_1 Fur-associated regions identified by ChIP-exo analysis in E. coli K-12 MG1655
genome	Peak	Start	End	Binding Conditiona	TU	locus_tag	Gene	Binding location	Is it in Seo et al 2015
	P1	110676	110708	R	TU1	b0098	secA	Intragenic region	No
	P2	167218	167254	R	TU2	b0150, b0151, b0152, b0153	fhuACDB	Intergenic	Yes
	P3	167456	167466	R				Intergenic	Yes
	P4	167641	167672	R/S				Intergenic	Yes
	P5	189588	189600	R	TU3	b0168	map	Intergenic	Yes
	P6	250227	250245	R/S	TU4	b0230	lafU	Intragenic region	Yes
	P7	255803	255816	R/S	TU5	b0237	pepD	Intergenic	Yes
	P8	289745	289758	R	TU6	b0273	argF-yagI	Intergenic	Yes
	P9	490041	490053	R	TU7	b0468	ybaN	Intergenic	Yes
	P10	496391	496417	R	TU8	b0474	adk	Intergenic	Yes
	P11	562461	562482	R/S	TU9	b0534	sfmF	Intragenic region	Yes
	P12	611728	611761	R	TU10	b0583, b0584	fepA-entD	Intergenic	Yes
	P13	611911	611923	R	TU11	b0585	fes	Intergenic	Yes
	P14	621437	621459	R	TU12	b0588, b0589, b0590	fepD-fepG-fepC	Intergenic	Yes
	P15	621447	621465	R	TU13	b0591	entS	Intergenic	Yes
	P16	623805	623830	R	TU14	b0592	fepB	Intergenic	Yes
	P17	623934	623972	R				Intergenic	Yes
	P18	624043	624087	R	TU15	b0593	entC	Intergenic	Yes
	P19	624251	624282	R				Intergenic	Yes
	P20	674734	674774	R	TU16	b0644	ybeQ	Intergenic	Yes
	P21	674980	675011	R				Intergenic	Yes
	P22	756236	756247	R/S	TU17	b0721, b0722, b0723, b0724	sdhCDAB	Intragenic region	Yes
	P23	786863	786875	R	TU18	b0755	gpmA	Intergenic	Yes
	P24	840869	840893	R	TU19	b0804, b0805	fiu-ybiX	Intergenic	Yes
	P25	857017	857029	R/S	TU20	b0820, b0821	ybiT-ybiU	Intergenic	Yes
	P26	890928	890959	R/S	TU21	b0851	nfsA	Intragenic region	No
	P27	942141	942154	R	TU22	b0894	dmsA	Intragenic region	Yes
	P28	1080516	1080528	R	TU23	b1016	efeU_1	Intergenic	Yes
	P29	1088812	1088843	R	TU24	b1023	pgaB	Intragenic region	Yes
	P30	1088996	1089024	R				Intragenic region	Yes
	P31	1160863	1160895	R	TU25	b1102	fhuE	Intergenic	Yes
	P32	1161165	1161198	R/S	TU26	b1103	hinT	Intergenc	No
	P33	1214895	1214907	S	TU27	b1164	ycgZ	Intergenic	Yes
	P34	1216801	1216832	R/S	TU28	b1168	ycgG	Intragenic region	Yes
	P35	1222347	1222358	R/S	TU29	b4593	ymgI	Intragenic region	Yes
	P36	1244160	1244179	R/S	TU30	b1195	ymgE	Intergenic	Yes
	P37	1309033	1309056	R	TU31	b1276	acnA	Intergenic	Yes
	P38	1333755	1333778	R/S	TU32	b1285	gmr	Intragenic region	Yes
	P39	1343588	1343608	R/S	TU33	b1380	ldhA	Intragenic region	Yes
	P40	1440137	1440168	R/S	TU34	b1395	paaH	Intragenic region	Yes
	P41	1458565	1458589	R	TU35	b1432	ydcM	Intragenic region	No
	P42	1501790	1501808	R	TU36	b1451	yncD	Intragenic region	No
	P43	1520944	1520980	R	TU37	b1452	yncE	Intergenic	Yes
	P44	1521238	1521250	R	TU38	b1478	adhP	Intergenic	Yes
	P45	1551898	1551925	R	TU39	b1496	yddA	Intergenic	Yes
	P46	1577233	1577267	R				Intergenic	Yes
	P47	1577347	1577374	R	TU40	b1521	uxaB	Intergenic region	Yes
	P48	1608737	1608751	R/S	TU41	b1586	ynfD	Intergenic	Yes
	P49	1655538	1655569	R	TU42	b1601	tqsA	Intragenic region	Yes
	P50	1672496	1672515	R	TU43	b1633	nth	Intragenic region	Yes
	P51	1709579	1709610	R				Intragenic region	Yes
	P52	1762473	1762485	R	TU44	b1684	sufA	Intergenic	Yes
	P53	1787605	1787617	R	TU45	b1705	ydiE	Intergenic	Yes
	P54	1790124	1790154	R/S	TU46	b1707	ydiV	Intragenic region	Yes
	P55	1876457	1876487	R/S	TU47	b1794	yeaP	Intragenic region	Yes
	P56	1897771	1897799	R	TU48	b1815	yoaD	Intragenic region	Yes
	P57	1902972	1902999	R	TU49	b1820	yobD	Intragenic region	Yes
	P58	1903603	1903635	R	TU50	b1821	yebN	Intergenic	Yes
	P59	1914395	1914407	R	TU51	b1833	yebS	Intragenic region	Yes
	P60	1939319	1939338	R/S	TU52	b1856	yebA	Intragenic region	Yes
	P61	1984955	1984982	R	TU53	b1902	ftnB	Intergenic	Yes
	P62	1986630	1986660	R	TU54	b1905	ftnA	Intergenic	Yes
	P63	1994865	1994884	R	TU55	b1916	sdiA	Intergenic	Yes
	P64	2000923	2000935	R	TU56	b1923	fliC	Intragenic region	Yes
	P65	2066447	2066475	R	TU57	b4641	yoeH	Intergenic	No
	P66	2066589	2066610	R	TU58	b1995	yoeA	Intergenic	Yes
	P67	2244963	2244995	R	TU59	b2155	cirA	Intergenic	Yes
	P68	2245077	2245104	R		b2155		Intergenic	Yes
	P69	2306685	2306724	R	TU60	b2211	yojI	Intergenic	Yes
	P70	2312865	2312877	R	TU61	b2216	rcsD	Intragenic region	No
	P71	2367602	2367620	R/S	TU62	b2255	arnA	Intragenic region	Yes
	P72	2436371	2436404	R	TU63	b2321	flk	Intragenic region	Yes
	P73	2447689	2447712	R/S	TU64	b2332	yfcO	Intragenic region	Yes
	P74	2453955	2453985	R/S	TU65	b2339	yfcV	Intergenic	Yes
	P75	2510767	2510798	R	TU66	b2392	mntH	Intergenic	Yes
	P76	2511044	2511073	R				Intergenic	Yes
	P77	2561401	2561446	R	TU67	b2448	yffQ	Intergenic	No
	P78	2562619	2562652	R	TU68	b2450	yffS	Intragenic region	Yes
	P79	2585174	2585186	R	TU69	b2469	narQ	Intragenic region	No
	P80	2626662	2626674	R/S	TU70	b2503	yfgF	Intragenic region	Yes
	P81	2714248	2714276	R	TU71	b2579	yfiD	Intragenic region	No
	P82	2749666	2749699	R	TU72	b2616	recN	Intergenic	Yes
	P83	2749855	2749886	R				Intergenic	Yes
	P84	2758129	2758159	R	TU73	b2625	yfjI	Intragenic region	Yes
	P85	2777122	2777152	R/S	TU74	b2647	ypjA	Intragenic region	Yes
	P86	2784757	2784770	R/S	TU75	b4462	ygaQ_2	Intergenic	Yes
	P87	2798593	2798627	R	TU76	b2673, b2674, b2675, b2676	nrdH	Intergenic	Yes
	P88	2798743	2798772	R				Intergenic	Yes
	P89	2798753	2798761	R				Intergenic	Yes
	P90	2831996	2832009	R/S	TU77	b2710	norV	Intragenic region	Yes
	P91	2922390	2922415	R/S	TU78	b4408	csrB	Intragenic region	Yes
	P92	2956062	2956074	R/S	TU79	b2821	ptrA	Intragenic region	Yes
	P93	3013882	3013893	R	TU80	b2878	ygfK	Intergenic	Yes
	P94	3144508	3144520	R	TU81	b2997	hybO	Intergenic	Yes
	P95	3150091	3150113	R	TU82	b3006	exbB	Intergenic	Yes
	P96	3214555	3214587	R	TU83	b3070	yqjH	Intergenic	Yes
	P97	3214718	3214751	R				Intergenic	Yes
	P98	3252238	3252254	R/S	TU84	b3105	yhaJ	Intergenic	Yes
	P99	3328514	3328542	R/S	TU85	b3183	obgE	Intergenic	Yes
	P100	3346333	3346345	R/S	TU86	b3207	yrbL	Intergenic	Yes
	P101	3348978	3348990	R/S	TU87	b3210	arcB	Intragenic region	Yes
	P102	3372152	3372170	R/S	TU88	b3226	nanR	Intragenic region	Yes
	P103	3534739	3534772	R/S	TU89	b3405	ompR	Intergenic	Yes
	P104	3538047	3538080	R	TU90	b3408	feoA	Intergenic	Yes
	P105	3572828	3572841	R/S	TU91	b3433	asd	Intragenic region	Yes
	P106	3579165	3579195	R	TU92	b4451	ryhB	Intergenic	Yes
	P107	3579564	3579603	R/S	TU93	b3442	yhhZ	Intergenic	Yes
	P108	3595840	3595851	R/S	TU94	b3459	yhhK	Intergenic	Yes
	P109	3663918	3663948	R/S	TU95	b3516	gadX	Intragenic region	Yes
	P110	3673473	3673491	R/S	TU96	b3523	yhjE	Intragenic region	Yes
	P111	3719213	3719244	R/S	TU97	b3558	insK	Intragenic region	Yes
	P112	3731495	3731514	R/S	TU98	b3568	xylH	Intragenic region	Yes
	P113	3808958	3808970	R/S	TU99	b3635	mutM	Intragenic region	Yes
	P114	3851832	3851867	R/S	TU100	b3673	emrD	Intergenic	Yes
	P115	4015364	4015375	R/S	TU101	b3832	rmuC	Intergenic	Yes
	P116	4060503	4060515	R/S	TU102	b3874	yihN	Intragenic region	Yes
	P117	4073852	4073882	R	TU103	b3885	yihX	Intragenic region	Yes
	P118	4078864	4078883	R/S	TU104	b3891	fdhE	Intergenic	Yes
	P119	4098723	4098742	R	TU105	b3908	sodA	Intergenic	Yes
	P120	4107950	4107975	R/S	TU106	b3918	cdh	Intergenic	Yes
	P121	4116551	4116563	R/S	TU107	b3928	zapB	Intergenic	Yes
	P122	4256247	4256277	R/S	TU108	b4045	yjbJ	Intergenic	Yes
	P123	4262238	4262269	R/S	TU109	b4051	qor	Intragenic region	Yes
	P124	4281648	4281666	R/S	TU110	b4067	actP	Intragenic region	Yes
	P125	4360277	4360289	R/S	TU111	b4654	yjdQ	Intragenic region	Yes
	P126	4463133	4463145	R	TU112	b4240	treB	Intragenic region	Yes
	P127	4472088	4472112	R/S	TU113	b4249	yjgI	Intragenic region	Yes
	P128	4509502	4509535	R	TU114	b4287	fecE	Intergenic	Yes
	P129	4515076	4515109	R	TU115	b4292	fecR	Intergenic	Yes
	P130	4515660	4515694	R				Intergenic	Yes
	P131	4517991	4518002	R/S	TU116	b4295	yjhU	Intragenic region	Yes
	P132	4523968	4523979	R/S	TU117	b4299	yjhI	Intergenic	Yes
	P133	4549570	4549598	R	TU118	b4322	uxuA	Intergenic	Yes
	P134	4570209	4570241	R	TU119	b4342	yjiT	Intergenic	Yes
	P135	4593337	4593349	R	TU120	b4367	fhuF	Intergenic	Yes
	P136	4600561	4600595	R				Intergenic	Yes
	P137	4603779	4603794	R	TU121	b4567	yjjZ	Intergenic	Yes
a “R” and “S” indicate iron-replete and iron starvation conditions, respectively.

## Sheet: E. coli K-12 W3110
Supplementary Data_2 Fur-associated regions identified by ChIP-exo analysis in E. coli K-12 W3110
genome	Peak	Start	End	Binding Conditiona	TU	locus_tag	Gene	Binding location
NC_007779.1	P1	29249	29261	S	TU1	Y75_RS00150	dapB	Intergenic
	P2	70526	70538	R/S	TU2	Y75_RS00320	araB	Intergenic
					TU3	Y75_RS00325	araC	Intragenic region
	P3	89706	89718	R/S	TU4	Y75_RS00420	rsmH	Intergenic
	P4	110689	110701	R	TU5	Y75_RS00505	mutT	Intergenic
	P5	138754	138766	S	TU6	Y75_RS00625	cueO	Intergenic
	P6	146495	146507	R	TU7	Y75_RS00665	panD	Intragenic region
	P7	167456	167468	R	TU8	Y75_RS00765,Y75_RS00770,Y75_RS00775,Y75_RS00780	fhuA,fhuC,fhuD,fhuB	Intergenic
	P8	169031	169043	R				Intragenic region
	P9	177012	177024	R/S	TU9	Y75_RS00790,Y75_RS00795	clcA,erpA	Intergenic
					TU10	Y75_RS00800,Y75_RS00805,Y75_RS00810	yadS,btuF,mtn	Intragenic region
	P10	189588	189600	R	TU11	Y75_RS00840,Y75_RS00845,Y75_RS00850	dapD,glnD,map	Intergenic
	P11	239642	239654	S	TU12	Y75_RS01120	yafV	Intragenic region
	P12	250227	250239	R/S	TU13	Y75_RS01170	flhA	Intergenic
	P13	255803	255815	R/S	TU14	Y75_RS01210	pepD	Intergenic
	P14	289746	289758	R	TU15	Y75_RS01405,Y75_RS01410	yagI,argF	Intergenic
	P15	384157	384169	R/S	TU16	Y75_RS01875,Y75_RS01880,Y75_RS01885,Y75_RS01890	tauA,tauB,tauC,tauD	Intergenic
	P16	490042	490054	R	TU17	Y75_RS02410	ybaN	Intergenic
	P17	496409	496421	R	TU18	Y75_RS02440	adk	Intragenic region
	P18	557824	557836	R/S	TU19	Y75_RS02715	sfmA	Intragenic region
	P19	562538	562550	R	TU20	Y75_RS02720,Y75_RS02725,Y75_RS02730,Y75_RS02735	sfmC,sfmD,sfmH,sfmF	Intragenic region
	P20	594929	594941	R	TU21	Y75_RS02955	cusC	Intragenic region
	P21	611892	611904	R	TU22	Y75_RS03020,Y75_RS03025	entD,fepA	Intergenic
					TU23	Y75_RS03030,Y75_RS03035,Y75_RS03040	fes,ybdZ,entF	Intergenic
	P22	621435	621447	R	TU24	Y75_RS03060,Y75_RS03055,Y75_RS03050	fepD,fepG,fepC	Intergenic
					TU25	Y75_RS03065	entS	Intergenic
	P23	623942	623954	R	TU26	Y75_RS03070,Y75_RS23290	fepB	Intergenic
	P24	624056	624068	R	TU27	Y75_RS03075,Y75_RS03080,Y75_RS03085,Y75_RS03090,Y75_RS03095	entC,entE,entB,entA,entH	Intergenic
	P25	676182	676194	R	TU28	Y75_RS03345	ybeQ	Intragenic region
	P26	702266	702278	R	TU29	Y75_RS03480,Y75_RS03485,Y75_RS03490,Y75_RS03495	nagD,nagC,nagA,nagB	Intragenic region
	P27	746998	747010	R/S	TU30	Y75_RS03675,Y75_RS03680,Y75_RS03685,Y75_RS03690,Y75_RS03695	ybgI,ybgJ,ybgK,ybgL,nei	Intragenic region
	P28	749276	749288	S	TU31	Y75_RS03705,Y75_RS03710,Y75_RS03715,Y75_RS03720	ybgO,ybgP,ybgQ,ybgD	Intragenic region
	P29	757438	757450	R/S	TU32	Y75_RS03745,Y75_RS03740,Y75_RS03735,Y75_RS03750	sdhA,sdhD,sdhC,sdhB	Intragenic region
	P30	788063	788075	R	TU33	Y75_RS03945	gpmA	Intergenic
	P31	842081	842093	R	TU34	Y75_RS04195,Y75_RS04190,Y75_RS04185	fiu,ybiX,ybiI	Intergenic
	P32	858217	858229	R/S	TU35	Y75_RS04275	ybiT	Intergenic
					TU36	Y75_RS04280	ybiU	Intragenic region
	P33	877635	877647	R/S	TU37	Y75_RS04350	rimO	Intragenic region
					TU38	Y75_RS04355	bssR	Intergenic
	P34	901994	902006	S	TU39	Y75_RS04485,Y75_RS04490,Y75_RS04495,Y75_RS04500	artM,artQ,artI,artP	Intragenic region
	P35	943342	943354	R	TU40	Y75_RS04655,Y75_RS04660,Y75_RS04665	dmsA,dmsB,dmsC	Intragenic region
	P36	986122	986134	R/S	TU41	Y75_RS04825	aspC	Intragenic region
	P37	1081715	1081727	R	TU42	Y75_RS23430,Y75_RS05310,Y75_RS05315,Y75_RS05320	efeO,efeB	Intergenic
	P38	1090021	1090033	R	TU43	Y75_RS05335,Y75_RS05340,Y75_RS05345,Y75_RS05350	pgaD,pgaC,pgaB,pgaA	Intragenic region
	P39	1093577	1093589	S	TU44	Y75_RS05355	ycdT	Intragenic region
	P40	1097738	1097750	R/S	TU45	Y75_RS05395,Y75_RS05400,Y75_RS05405,Y75_RS05410	ghrA,ycdX,ycdY,ycdZ	Intergenic
	P41	1163221	1163233	R	TU46	Y75_RS05765	fhuE	Intergenic
	P42	1219176	1219188	R/S	TU47	Y75_RS06095	ycgG	Intragenic region
	P43	1224701	1224713	R/S	TU48	Y75_RS06130	ymgI	Intragenic region
	P44	1246522	1246534	R/S	TU49	Y75_RS06250	ymgE	Intragenic region
	P45	1275569	1275581	S	TU50	Y75_RS06390	ychN	Intergenic
	P46	1312747	1312759	R	TU51	Y75_RS06585	tonB	Intergenic
	P47	1337178	1337190	R	TU52	Y75_RS23530,Y75_RS06725	acnA	Intergenic
	P48	1346844	1346856	R/S	TU53	Y75_RS06775	gmr	Intragenic region
	P49	1410741	1410753	R/S	TU54		fnrS	Intergenic
	P50	1443776	1443788	R/S	TU55	Y75_RS07295	ldhA	Intragenic region
	P51	1462214	1462226	R/S	TU56	Y75_RS07335,Y75_RS07340,Y75_RS07345,Y75_RS07350,Y75_RS07355,Y75_RS07360,Y75_RS07365,Y75_RS07370,Y75_RS07375,Y75_RS07380,Y75_RS07385	paaA,paaB,paaC,paaD,paaE,paaF,paaG,paaH,paaI,paaJ,paaK	Intragenic region
	P52	1505482	1505494	R/S	TU57	Y75_RS23605		Intergenic
	P53	1518970	1518982	R	TU58	Y75_RS07640	ydcX	Intergenic
	P54	1524928	1524940	R	TU59	Y75_RS07670	yncD	Intergenic
					TU60	Y75_RS07675	yncE	Intergenic
	P55	1555590	1555602	R	TU61	Y75_RS07800,Y75_RS07805	adhP,maeA	Intragenic region
	P56	1581039	1581051	R	TU62	Y75_RS07895,Y75_RS07890,Y75_RS07885	yddA,yddB,pqqL	Intergenic
	P57	1612162	1612174	R/S	TU63	Y75_RS08025	uxaB	Intragenic region
	P58	1612432	1612444	R/S	TU64	Y75_RS08025	uxaB	Intergenic
	P59	1623448	1623460	R	TU65	Y75_RS08085	eamA	Intergenic
	P60	1658239	1658251	S	TU66	Y75_RS08340,Y75_RS08345	ynfB,speG	Intragenic region
	P61	1659199	1659211	R/S	TU67	Y75_RS08355	ynfD	Intergenic
	P62	1676187	1676199	R	TU68	Y75_RS08435	tqsA	Intragenic region
	P63	1686278	1686290	R	TU69	Y75_RS08470,Y75_RS08475,Y75_RS08480	rstA,rstB,tus	Intragenic region
	P64	1687785	1687797	S	TU70	Y75_RS08485	fumC	Intragenic region
	P65	1713271	1713283	R	TU71	Y75_RS08565,Y75_RS08570,Y75_RS08575,Y75_RS08580,Y75_RS08585,Y75_RS08590,Y75_RS08595,Y75_RS08600	ydgK,rsxA,rsxB,rsxC,rsxD,rsxG,rsxE,nth	Intragenic region
	P66	1766163	1766175	R	TU72	Y75_RS08865,Y75_RS08860,Y75_RS08855,Y75_RS08850,Y75_RS08845,Y75_RS08840	sufA,sufB,sufC,sufD,sufS,sufE	Intergenic
	P67	1791295	1791307	R	TU73	Y75_RS08985	ydiE	Intergenic
	P68	1793696	1793708	R	TU74	Y75_RS08990,Y75_RS08995	ydiU,ydiV	Intragenic region
	P69	1880122	1880134	R/S	TU75	Y75_RS09445	yeaP	Intragenic region
	P70	1901257	1901269	R	TU76	Y75_RS09555	yoaD	Intragenic region
	P71	1906663	1906675	R	TU77	Y75_RS09580,Y75_RS09575,Y75_RS09570,Y75_RS09585	manZ,manY,manX,yobD	Intragenic region
	P72	1907085	1907097	R	TU78	Y75_RS09590,Y75_RS09595	mntP	Intergenic
	P73	1918085	1918097	R	TU79	Y75_RS09665,Y75_RS09570	yebS,manX	Intergenic
	P74	1943011	1943023	R/S	TU80	Y75_RS09795,Y75_RS09800	yebA,znuA	Intragenic region
	P75	1954113	1954125	S	TU81	Y75_RS09865,Y75_RS09870	cmoA,cmoB	Intergenic
	P76	1989082	1989094	R	TU82	Y75_RS10015	ftnB	Intragenic region
	P77	1990743	1990755	R	TU83	Y75_RS10035	ftnA	Intergenic
	P78	1998981	1998993	R	TU84	Y75_RS10095	sdiA	Intergenic
					TU85	Y75_RS10100,Y75_RS10105,Y75_RS10110	yecC,yecS,dcyD	Intergenic
	P79	2005039	2005051	R	TU86	Y75_RS10130	fliC	Intragenic region
	P80	2063933	2063945	S	TU87	Y75_RS10440	nac	Intragenic region
	P81	2069943	2069955	R	TU88	Y75_RS10470	insH1	Intergenic
	P82	2070704	2070716	R	TU89	Y75_RS23850		Intergenic
	P83	2243380	2243392	R/S	TU90	Y75_RS11275,Y75_RS11270,Y75_RS11265	mglB,mglA,mglC	Intergenic
	P84	2250295	2250307	R	TU91	Y75_RS11310,Y75_RS23915	cirA	Intergenic
	P85	2270735	2270747	S	TU92	Y75_RS11400	yeiQ	Intragenic region
	P86	2282392	2282404	R/S	TU93	Y75_RS11445	yejG	Intergenic
	P87	2312014	2312026	R	TU94	Y75_RS11600	yojI	Intergenic
	P88	2318178	2318190	S	TU95	Y75_RS11635,Y75_RS11640	rcsD,rcsB	Intragenic region
	P89	2374258	2374270	R/S	TU96	Y75_RS11845,Y75_RS11850,Y75_RS11855,Y75_RS11860,Y75_RS11865,Y75_RS11870,Y75_RS11875,Y75_RS11875	arnB,arnC,arnA,arnD,arnT,arnE,arnF,arnF	Intragenic region
	P90	2443817	2443829	R	TU97	Y75_RS12200	flk	Intragenic region
	P91	2454938	2454950	R/S	TU98	Y75_RS12255,Y75_RS12260,Y75_RS12265,Y75_RS12270,Y75_RS12275,Y75_RS12280	yfcO,yfcP,yfcQ,yfcR,yfcS	Intragenic region
	P92	2454996	2455008	R/S				Intragenic region
	P93	2461569	2461581	R	TU99	Y75_RS12285	yfcV	Intergenic
	P94	2518197	2518209	R	TU100	Y75_RS12560	mntH	Intergenic
	P95	2530192	2530204	R	TU101	Y75_RS12650	yfeN	Intergenic
	P96	2577397	2577409	R	TU102	Y75_RS12885	maeB	Intergenic
	P97	2585808	2585820	R	TU103	Y75_RS12915	narQ	Intragenic region
	P98	2627296	2627308	R/S	TU104	Y75_RS13100	yfgF	Intragenic region
	P99	2667932	2667944	R/S	TU105	Y75_RS13275	hcaR	Intergenic
	P100	2695334	2695346	R	TU106	Y75_RS13375	purL	Intergenic
	P101	2750305	2750317	R/S	TU107	Y75_RS13700	recN	Intergenic
	P102	2750490	2750502	R	TU108			Intragenic region
	P103	2758631	2758643	R	TU109	Y75_RS13745	yfjI	Intragenic region
	P104	2760162	2760174	R	TU110	Y75_RS13755,Y75_RS13760	yfjK,yfjL	Intragenic region
	P105	2763293	2763305	R				Intragenic region
	P106	2777430	2777442	R/S	TU111	Y75_RS13845	ypjA	Intragenic region
	P107	2782140	2782152	R/S	TU112	Y75_RS13850		Intragenic region
	P108	2785393	2785405	R	TU113	Y75_RS24075		Intergenic
	P109	2799386	2799398	R	TU114	Y75_RS13950,Y75_RS13955,Y75_RS13960,Y75_RS13965	nrdH,nrdI,nrdE,nrdF	Intragenic region
	P110	2832631	2832643	R	TU115	Y75_RS14135,Y75_RS14140	norV,norW	Intragenic region
	P111	2905139	2905151	R	TU116	Y75_RS14485	ygcG	Intragenic region
	P112	2923029	2923041	R/S	TU117		csrB	Intragenic region
	P113	2956696	2956708	R/S	TU118	Y75_RS14695,Y75_RS14700,Y75_RS14705	recD,recB,ptrA	Intragenic region
	P114	2957574	2957586	R				Intergenic
	P115	3014516	3014528	R	TU119	Y75_RS14985,Y75_RS14990	yqeB,yqeC	Intergenic
					TU120	Y75_RS14995	mocA	Intergenic
					TU121	Y75_RS15000,Y75_RS15005,Y75_RS15010,Y75_RS15015	ygfK,ssnA,ygfM,xdhD	Intergenic
	P116	3098084	3098096	R	TU122	Y75_RS15395	ansB	Intergenic
	P117	3145142	3145154	R	TU123	Y75_RS15570,Y75_RS15575,Y75_RS15580,Y75_RS15585,Y75_RS15590,Y75_RS15595,Y75_RS15600,Y75_RS15605	hybG,hybF,hybE,hybD,hybC,hybB,hybA,hybO	Intergenic
	P118	3146081	3146093	R	TU124	Y75_RS15625	gpr	Intergenic
	P119	3150725	3150737	R	TU125	Y75_RS15645,Y75_RS15640	exbB,exbD	Intergenic
	P120	3153216	3153228	R	TU126	Y75_RS15675,Y75_RS15680	yqhD,dkgA	Intergenic
	P121	3215198	3215210	R	TU127	Y75_RS15985	yqjH	Intergenic
	P122	3243457	3243469	R	TU128	Y75_RS16095,Y75_RS16100	uxaA,uxaC	Intergenic
	P123	3252875	3252887	R/S	TU129	Y75_RS16165	yhaJ	Intergenic
	P124	3258763	3258775	R	TU130	Y75_RS16190,Y75_RS16195,Y75_RS16200	tdcG,tdcF,tdcE	Intragenic region
	P125	3263522	3263534	R	TU131	Y75_RS16210,Y75_RS16215,Y75_RS16220	tdcD,tdcC,tdcB	Intragenic region
	P126	3318505	3318517	R	TU132	Y75_RS16495	argG	Intragenic region
	P127	3330353	3330365	R/S	TU133	Y75_RS16545	dacB	Intergenic
					TU134	Y75_RS16550,Y75_RS16555	obgE,yhbE	Intergenic
	P128	3348166	3348178	R	TU135	Y75_RS16670	yrbL	Intergenic
	P129	3350811	3350823	R/S	TU136	Y75_RS16685,Y75_RS16690	arcB,yhcC	Intragenic region
	P130	3373684	3373696	R	TU137	Y75_RS16770	nanR	Intragenic region
	P131	3373986	3373998	R/S				Intragenic region
	P132	3390907	3390919	R/S	TU138	Y75_RS16860	tldD	Intragenic region
	P133	3518140	3518152	R/S	TU139	Y75_RS17460	zapB	Intragenic region
					TU140	Y75_RS17465,Y75_RS17470	glpF,glpK	Intergenic
	P134	3518521	3518533	R				Intergenic
	P135	3526830	3526842	R	TU141	Y75_RS17510	cdh	Intergenic
	P136	3535961	3535973	R	TU142	Y75_RS17560	sodA	Intergenic
	P137	3555240	3555252	R/S	TU143	Y75_RS17635,Y75_RS17640,Y75_RS17645,Y75_RS17650,Y75_RS17655	fdoG,fdoG,fdoH,fdoI,fdhE	Intragenic region
	P138	3555821	3555833	R/S				Intragenic region
	P139	3556617	3556629	R				Intergenic
	P140	3561025	3561037	R	TU144	Y75_RS17675,Y75_RS17680,Y75_RS17685,Y75_RS17690	yiiD,dtd,yihY,yihX	Intragenic region
	P141	3574188	3574200	R/S	TU145	Y75_RS17745	yihN	Intragenic region
	P142	3580144	3580156	R	TU146	Y75_RS17775,Y75_RS17780	glnL,glnG	Intergenic
	P143	3619328	3619340	R/S	TU147	Y75_RS17960	rmuC	Intragenic region
					TU148	Y75_RS17965	udp	Intragenic region
	P144	3686472	3686484	R	TU149	Y75_RS18295	yifB	Intergenic
	P145	3728666	3728678	R	TU150	Y75_RS18490,Y75_RS18495	pstB,phoU	Intragenic region
	P146	3746480	3746492	S	TU151	Y75_RS18570,Y75_RS18575	yidZ,mdtL	Intergenic
	P147	3746835	3746847	R				Intergenic
	P148	3754648	3754660	R	TU152	Y75_RS18615,Y75_RS18620,Y75_RS18625,Y75_RS18630	yidC,yidD,rnpA,rpmH	Intragenic region
	P149	3786571	3786583	R/S	TU153	Y75_RS18785	emrD	Intergenic
	P150	3829468	3829480	R/S	TU154	Y75_RS19005	mutM	Intragenic region
	P151	3846367	3846379	R	TU155	Y75_RS19070,Y75_RS19075,Y75_RS19080,Y75_RS19085	waaL,waaC,waaF,hldD	Intragenic region
	P152	3879776	3879788	R	TU156	Y75_RS19235,Y75_RS19240	selA,selB	Intragenic region
	P153	3906928	3906940	R/S	TU157	Y75_RS19360,Y75_RS19365,Y75_RS19370	xylH,xylG,xylF	Intragenic region
	P154	3918717	3918729	R/S	TU158	Y75_RS24400		Intragenic region
	P155	3931852	3931864	R/S	TU159	Y75_RS19495		Intergenic
	P156	3934408	3934420	R	TU160	Y75_RS19510,Y75_RS19515,Y75_RS19520,Y75_RS19525	dppB,dppC,dppD,dppF	Intergenic
	P157	3964954	3964966	R/S	TU161	Y75_RS19625	yhjE	Intragenic region
	P158	3975215	3975227	R/S	TU162	Y75_RS19660	gadX	Intragenic region
	P159	4042586	4042598	R/S	TU163	Y75_RS19980	panM	Intergenic
	P160	4050386	4050398	R	TU164	Y75_RS20015,Y75_RS20020,Y75_RS20025,Y75_RS20030,Y75_RS20035	ugpB,ugpA,ugpE,ugpC,ugpQ	Intragenic region
	P161	4057615	4057627	R/S	TU165	Y75_RS20055,Y75_RS20060,Y75_RS20065	yhhZ	Intragenic region
	P162	4059377	4059389	R	TU166	Y75_RS20070	yhhY	Intergenic
					TU167		ryhB	Intergenic
					TU168	Y75_RS24455		Intergenic
	P163	4065588	4065600	R/S	TU169	Y75_RS20105	asd	Intragenic region
	P164	4100359	4100371	R	TU170	Y75_RS20215,Y75_RS20220,Y75_RS20225	feoC,feoB,feoA	Intergenic
	P165	4103624	4103636	R/S	TU171	Y75_RS20240,Y75_RS20245	ompR,envZ	Intergenic
	P166	4173360	4173372	R	TU172	Y75_RS20590	bfd	Intergenic
	P167	4232765	4232777	R	TU173	Y75_RS20960	pepE	Intergenic
	P168	4262795	4262807	R/S	TU174	Y75_RS21100	yjbJ	Intergenic
	P169	4267053	4267065	R/S	TU175	Y75_RS21130	qorA	Intragenic region
	P170	4287221	4287233	R/S	TU176	Y75_RS21215,Y75_RS21220	actP,yjcH	Intragenic region
	P171	4366933	4366945	R/S	TU177	Y75_RS21575	cadC	Intergenic
	P172	4469790	4469802	R	TU178	Y75_RS22115,Y75_RS22120	treC,treB	Intragenic region
	P173	4478697	4478709	R/S	TU179	Y75_RS22165	bdcA	Intragenic region
	P174	4521415	4521427	R	TU180	Y75_RS22375,Y75_RS22370,Y75_RS22365,Y75_RS22360,Y75_RS22355	fecA,fecB,fecC,fecD,fecE	Intergenic
	P175	4522957	4522969	R	TU181	Y75_RS22385,Y75_RS22380	fecI,fecR	Intergenic
	P176	4524648	4524660	R/S	TU182	Y75_RS22405	yjhU	Intragenic region
	P177	4530626	4530638	R/S	TU183	Y75_RS22420,Y75_RS22425,Y75_RS22430	yjhG,yjhH,yjhI	Intergenic
	P178	4556175	4556187	R	TU184	Y75_RS22585,Y75_RS22590	uxuA,uxuB	Intergenic
	P179	4576867	4576879	R/S	TU185	Y75_RS22690	yjiR	Intergenic
					TU186	Y75_RS22700		Intergenic
	P180	4610369	4610381	R	TU187	Y75_RS22825	fhuF	Intergenic
					TU188	Y75_RS22830	yjjZ	Intergenic
a “R” and “S” indicate iron-replete and iron starvation conditions, respectively.

## Sheet: E. coli W
Supplementary Data_3 Fur-associated regions identified by ChIP-exo analysis in E. coli W
genome	Peak	Start	End	Binding Conditiona	TU	locus_tag	Gene	Binding location
NC_017635.1	P1	72213	72225	R/S	TU1	ECW_RS00325,ECW_RS00330	araC,yabI	Intragenic region
	P2	91381	91393	S	TU2	ECW_RS00415,ECW_RS00420,ECW_RS00425,ECW_RS00430,ECW_RS00435,ECW_RS00440,ECW_RS00445,ECW_RS00450,ECW_RS00455,ECW_RS00460,ECW_RS00465,ECW_RS00470,ECW_RS00475,ECW_RS00480,ECW_RS00485,ECW_RS00490	mraZ,rsmH,ftsL,ftsI,murE,murF,mraY,murD,ftsW,murG,murC,ddlB,ftsQ,ftsA,ftsZ,lpxC	Intragenic region
	P3	103821	103833	R				Intragenic region
	P4	112358	112370	R	TU3	ECW_RS00505	mutT	Intergenic
	P5	147804	147816	R	TU4	ECW_RS25355		Intergenic
	P6	168813	168825	R/S	TU5	ECW_RS00765,ECW_RS00770,ECW_RS00775,ECW_RS00780	fhuA,fhuC,fhuD,fhuB	Intergenic
	P7	170388	170400	S				Intragenic region
	P8	178248	178260	R/S	TU6	ECW_RS00800,ECW_RS00805,ECW_RS00810	yadS,btuF,mtn	Intragenic region
	P9	190105	190117	R	TU7	ECW_RS00835,ECW_RS00840,ECW_RS00845	dapD,glnD,map	Intergenic
	P10	358916	358928	R/S	TU8	ECW_RS01780	pepD	Intergenic
	P11	420635	420647	R	TU9	ECW_RS02045,ECW_RS02050,ECW_RS02055,ECW_RS02060	ytfR,rbsC,rbsC	Intragenic region
	P12	526777	526789	R/S	TU10	ECW_RS02570,ECW_RS02575,ECW_RS02580,ECW_RS02585,ECW_RS02590	cyoE,cyoD,cyoC,cyoB,cyoA	Intragenic region
	P13	569065	569077	R	TU11	ECW_RS02775	ybaN	Intergenic
	P14	575428	575440	R	TU12	ECW_RS02805	adk	Intragenic region
	P15	636504	636516	R/S	TU13	ECW_RS03080,ECW_RS03085,ECW_RS03090,ECW_RS03095	sfmC,sfmH,sfmF	Intergenic
	P16	641230	641242	R/S				Intragenic region
	P17	683523	683535	R	TU14	ECW_RS03265	fepA	Intergenic
	P18	683583	683595	R	TU15	ECW_RS03270,ECW_RS03275,ECW_RS03280	fes,ybdZ,entF	Intergenic
	P19	693097	693109	R	TU16	ECW_RS03290,ECW_RS03295,ECW_RS03300	fepC,fepG,fepD	Intergenic
					TU17	ECW_RS03305	entS	Intergenic
	P20	695590	695602	R	TU18	ECW_RS03310,ECW_RS25545	fepB	Intergenic
	P21	695692	695704	R	TU19	ECW_RS03315,ECW_RS03320,ECW_RS03325,ECW_RS03330,ECW_RS03335	entC,entE,entB,entA,entH	Intergenic
	P22	695729	695741	R				Intergenic
	P23	746559	746571	R	TU20	ECW_RS03575	ybeQ	Intragenic region
	P24	759206	759218	R	TU21	ECW_RS03630	gltI	Intergenic
	P25	771310	771322	R	TU22	ECW_RS03710,ECW_RS03715,ECW_RS03720,ECW_RS03725	nagD,nagC,nagA,nagB	Intragenic region
	P26	773319	773331	R/S				Intragenic region
	P27	817239	817251	R	TU23	ECW_RS03900,ECW_RS03905,ECW_RS03910,ECW_RS03915,ECW_RS03920	ybgI,ybgJ,ybgK,ybgL,nei	Intragenic region
	P28	827683	827695	R/S	TU24	ECW_RS03960,ECW_RS03965,ECW_RS03970,ECW_RS03975	sdhC,sdhD,sdhA,sdhB	Intragenic region
	P29	857902	857914	R	TU25	ECW_RS04145	gpmA	Intergenic
	P30	911890	911902	R	TU26	ECW_RS04400,ECW_RS04405,ECW_RS04410	ybiI,ybiX,fiu	Intergenic
	P31	911926	911938	R				Intergenic
	P32	948609	948621	R/S	TU27	ECW_RS04575	rimO	Intragenic region
	P33	999676	999688	R	TU28	ECW_RS04900	rimK	Intergenic
	P34	1036374	1036386	R	TU29	ECW_RS05075,ECW_RS05080,ECW_RS05085	aat,cydC,cydD	Intragenic region
	P35	1050940	1050952	R	TU30	ECW_RS05120,ECW_RS05125,ECW_RS05130	dmsA,dmsB,dmsC	Intragenic region
	P36	1064951	1064963	R	TU31	ECW_RS05175	ycaO	Intergenic
	P37	1093724	1093736	R/S	TU32	ECW_RS05290	aspC	Intragenic region
	P38	1188592	1188604	R	TU33	ECW_RS05770,ECW_RS05775,ECW_RS05780	efeO,efeB	Intergenic
	P39	1196517	1196529	S	TU34	ECW_RS05795,ECW_RS05800,ECW_RS05805,ECW_RS05810	pgaD,pgaC,pgaB,pgaA	Intragenic region
	P40	1196816	1196828	R				Intragenic region
	P41	1227064	1227076	R	TU35	ECW_RS05980,ECW_RS05985	yceI,yceJ	Intergenic
	P42	1232472	1232484	R	TU36	ECW_RS06020	grxB	Intergenic
	P43	1269600	1269612	R	TU37	ECW_RS06210	fhuE	Intergenic
	P44	1310449	1310461	R/S	TU38	ECW_RS06435	ycgG	Intragenic region
	P45	1315975	1315987	R/S	TU39	ECW_RS06470	ymgI	Intragenic region
	P46	1337812	1337824	R/S	TU40	ECW_RS06595	ymgE	Intragenic region
	P47	1366949	1366961	S	TU41	ECW_RS06735	ychN	Intergenic
	P48	1401264	1401276	R	TU42	ECW_RS06895	tonB	Intergenic
	P49	1423657	1423669	R	TU43	ECW_RS27005,ECW_RS07035	acnA	Intergenic
	P50	1433321	1433333	R/S	TU44	ECW_RS07085	gmr	Intragenic region
	P51	1522084	1522096	R/S	TU45	ECW_RS07570,ECW_RS07575,ECW_RS07580,ECW_RS07585,ECW_RS07590	ynaK	Intragenic region
	P52	1535948	1535960	S	TU46	ECW_RS07660,ECW_RS07665,ECW_RS07670,ECW_RS07675		Intergenic
	P53	1549525	1549537	R	TU47	ECW_RS07730	uspF	Intergenic
	P54	1556810	1556822	R/S	TU48	ECW_RS07755	ldhA	Intragenic region
	P55	1575249	1575261	R/S	TU49	ECW_RS07795,ECW_RS07800,ECW_RS07805,ECW_RS07810,ECW_RS07815,ECW_RS07820,ECW_RS07825,ECW_RS07830,ECW_RS07835,ECW_RS07840,ECW_RS07845	paaA,paaB,paaC,paaD,paaE,paaF,paaG,paaH,paaI,paaJ,paaK	Intragenic region
	P56	1592037	1592049	S	TU50	ECW_RS07895	hrpA	Intragenic region
	P57	1623074	1623086	R	TU51	ECW_RS08065	ydcX	Intergenic
	P58	1629030	1629042	R	TU52	ECW_RS08100	yncE	Intergenic
	P59	1662802	1662814	R	TU53	ECW_RS08230	adhP	Intergenic
	P60	1688244	1688256	R	TU54	ECW_RS08315,ECW_RS08320,ECW_RS08325	pqqL,yddB,yddA	Intragenic region
	P61	1700785	1700797	R/S	TU55	ECW_RS08360,ECW_RS08365,ECW_RS08370,ECW_RS08375	ydeR,ydeS,fimD,fimC	Intragenic region
	P62	1702182	1702194	R	TU56	ECW_RS08380	fimA	Intergenic
	P63	1703773	1703785	R	TU57	ECW_RS27035		Intergenic
	P64	1722639	1722651	R/S	TU58	ECW_RS08460	uxaB	Intragenic region
	P65	1795894	1795906	R/S	TU59	ECW_RS08925	recE	Intragenic region
	P66	1803768	1803780	R/S	TU60	ECW_RS08970	ynfD	Intergenic
	P67	1808101	1808113	S	TU61	ECW_RS08975,ECW_RS08980,ECW_RS08985,ECW_RS08990,ECW_RS08995	ynfE,ynfF,ynfG,ynfH,dmsD	Intragenic region
	P68	1820762	1820774	R	TU62	ECW_RS09050	tqsA	Intragenic region
	P69	1830857	1830869	R	TU63	ECW_RS09095		Intragenic region
	P70	1857843	1857855	R	TU64	ECW_RS25900,ECW_RS09175,ECW_RS09180,ECW_RS09185,ECW_RS09190,ECW_RS09195,ECW_RS09200,ECW_RS09205,ECW_RS09210,ECW_RS09215	cnu,ydgK,rsxA,rsxB,rsxC,rsxD,rsxG,rsxE,nth	Intragenic region
	P71	1900953	1900965	R	TU65	ECW_RS09435	ydhZ	Intragenic region
	P72	1910811	1910823	R	TU66	ECW_RS09455,ECW_RS09460,ECW_RS09465,ECW_RS09470,ECW_RS09475,ECW_RS09480	sufE,sufS,sufD,sufC,sufB,sufA	Intergenic
	P73	1935942	1935954	R	TU67	ECW_RS09595	ydiE	Intergenic
	P74	1938343	1938355	R	TU68	ECW_RS09600,ECW_RS09605	ydiU,ydiV	Intragenic region
	P75	2024572	2024584	R/S	TU69	ECW_RS10065	yeaP	Intragenic region
	P76	2036769	2036781	R	TU70		sroD	Intergenic
					TU71	ECW_RS10130	rnd	Intergenic
	P77	2047681	2047693	R	TU72	ECW_RS10185	yoaD	Intragenic region
	P78	2053100	2053112	R	TU73	ECW_RS27075,ECW_RS10225	mntP	Intergenic
	P79	2064508	2064520	R	TU74	ECW_RS10295,ECW_RS10300	yebS,yebT	Intragenic region
	P80	2089433	2089445	R/S	TU75	ECW_RS10425,ECW_RS10430	yebA,znuA	Intragenic region
	P81	2101814	2101826	S	TU76	ECW_RS10500,ECW_RS10505	cmoA,cmoB	Intergenic
	P82	2135586	2135598	R	TU77	ECW_RS10645	ftnB	Intragenic region
	P83	2137246	2137258	R	TU78	ECW_RS10665	ftnA	Intergenic
	P84	2145482	2145494	R	TU79	ECW_RS10725	sdiA	Intergenic
	P85	2335930	2335942	S	TU80	ECW_RS11720,ECW_RS11725		Intergenic
	P86	2348705	2348717	R	TU81	ECW_RS11785,ECW_RS11790,ECW_RS11795	yegT,yegU,yegV	Intragenic region
	P87	2358343	2358355	R	TU82	ECW_RS11835,ECW_RS11840,ECW_RS11845	yehA,yehB,yehC	Intragenic region
	P88	2361471	2361483	S	TU83	ECW_RS11860	yehE	Intergenic
	P89	2365060	2365072	R	TU84	ECW_RS11875	yehI	Intragenic region
	P90	2409490	2409502	S	TU85	ECW_RS12050,ECW_RS12055,ECW_RS12060	mglC,mglA,mglB	Intragenic region
	P91	2416404	2416416	R	TU86	ECW_RS12095,ECW_RS12100	cirA	Intergenic
	P92	2436790	2436802	S	TU87	ECW_RS12190	yeiQ	Intragenic region
	P93	2476114	2476126	R	TU88	ECW_RS12390	yojI	Intergenic
	P94	2525658	2525670	R/S	TU89	ECW_RS12565,ECW_RS12570,ECW_RS12575,ECW_RS12580,ECW_RS12585,ECW_RS12590,ECW_RS12595	arnB,arnC,arnA,arnD,arnT,arnE,arnF	Intragenic region
	P95	2590017	2590029	R	TU90	ECW_RS12895	flk	Intragenic region
	P96	2620475	2620487	S	TU91	ECW_RS13035		Intragenic region
	P97	2636316	2636328	R/S	TU92	ECW_RS13090,ECW_RS13095,ECW_RS13100,ECW_RS13105,ECW_RS13110		Intragenic region
	P98	2659703	2659715	R	TU93	ECW_RS13355	lacY	Intergenic
	P99	2697209	2697221	R	TU94	ECW_RS13515	mntH	Intergenic
	P100	2800361	2800373	R/S	TU95	ECW_RS14030	yfgF	Intragenic region
	P101	2861927	2861939	R	TU96		glmY	Intragenic region
	P102	2922767	2922779	R	TU97	ECW_RS14620	recN	Intragenic region
	P103	2946834	2946846	R	TU98	ECW_RS14750,ECW_RS14755,ECW_RS14760,ECW_RS14765	nrdH,nrdI,nrdE,nrdF	Intragenic region
	P104	2982430	2982442	R	TU99	ECW_RS14945,ECW_RS14950	norV,norW	Intragenic region
	P105	3034818	3034830	S	TU100	ECW_RS15205,ECW_RS15210,ECW_RS15215,ECW_RS15220,ECW_RS15225,ECW_RS27170,ECW_RS15230,ECW_RS15235	ygbF,ygbT	Intragenic region
	P106	3077614	3077626	R/S	TU101		csrB	Intragenic region
	P107	3125881	3125893	S	TU102	ECW_RS15620		Intergenic
	P108	3148140	3148152	R/S	TU103	ECW_RS15700,ECW_RS15705,ECW_RS15710	recD,recB,ptrA	Intragenic region
	P109	3192888	3192900	R	TU104	ECW_RS15960		Intergenic
	P110	3212730	3212742	R	TU105	ECW_RS16055,ECW_RS16060,ECW_RS16065,ECW_RS16070	ygfK,ssnA,ygfM,xdhD	Intergenic
	P111	3300579	3300591	S	TU106	ECW_RS16480	yggM	Intragenic region
	P112	3362786	3362798	R	TU107	ECW_RS16735,ECW_RS16740,ECW_RS16745,ECW_RS16750,ECW_RS16755,ECW_RS16760,ECW_RS16765,ECW_RS16770	hybG,hybF,hybE,hybD,hybC,hybB,hybA,hybO	Intergenic
	P113	3363726	3363738	R/S	TU108	ECW_RS16790	gpr	Intergenic
	P114	3368372	3368384	R	TU109	ECW_RS16805,ECW_RS16810	exbD,exbB	Intergenic
	P115	3370860	3370872	S	TU110	ECW_RS16840,ECW_RS16845	yqhD,dkgA	Intergenic
	P116	3429267	3429279	R	TU111	ECW_RS17125	yqjH	Intergenic
	P117	3471849	3471861	R/S	TU112	ECW_RS17320	yhaJ	Intergenic
	P118	3477811	3477823	R	TU113	ECW_RS17350,ECW_RS17355,ECW_RS17360,ECW_RS17365,ECW_RS17370	tdcF,tdcE,tdcD,tdcC,tdcB	Intragenic region
	P119	3481372	3481384	S				Intragenic region
	P120	3538782	3538794	S	TU114	ECW_RS17655	argG	Intragenic region
	P121	3568299	3568311	R/S	TU115	ECW_RS17830	yrbL	Intergenic
	P122	3570943	3570955	R/S	TU116	ECW_RS17845,ECW_RS17850	arcB,yhcC	Intragenic region
	P123	3587091	3587103	R/S	TU117	ECW_RS17895	nanR	Intragenic region
	P124	3604013	3604025	R/S	TU118	ECW_RS17985	tldD	Intragenic region
	P125	3667719	3667731	R	TU119	ECW_RS18400	bfr	Intergenic
	P126	3667868	3667880	R	TU120	ECW_RS18405	bfd	Intergenic
	P127	3735263	3735275	R/S	TU121	ECW_RS18755,ECW_RS18760	envZ,ompR	Intergenic
	P128	3738505	3738517	R	TU122	ECW_RS18775,ECW_RS18780,ECW_RS18785	feoA,feoB,feoC	Intergenic
	P129	3759308	3759320	R	TU123	ECW_RS18845,ECW_RS18850,ECW_RS18855	glpR,glpG,glpE	Intragenic region
	P130	3776387	3776399	R/S	TU124	ECW_RS18910	asd	Intragenic region
	P131	3782592	3782604	R/S	TU125		ryhB	Intergenic
	P132	3784356	3784368	R/S	TU126	ECW_RS18950	yhhZ	Intragenic region
	P133	3790810	3790822	R/S	TU127	ECW_RS18975,ECW_RS18980,ECW_RS18985,ECW_RS18990,ECW_RS18995	ugpQ,ugpC,ugpE,ugpA,ugpB	Intragenic region
	P134	3798605	3798617	R/S	TU128	ECW_RS19030	panM	Intergenic
	P135	3840747	3840759	R	TU129	ECW_RS19230,ECW_RS19235	rsmJ,prlC	Intergenic
	P136	3860969	3860981	R	TU130	ECW_RS19345	gadX	Intragenic region
	P137	3871231	3871243	R/S	TU131	ECW_RS19380	yhjE	Intragenic region
	P138	3898340	3898352	S	TU132	ECW_RS19490,ECW_RS19495,ECW_RS19500,ECW_RS19505	dppF,dppD,dppC,dppB	Intragenic region
	P139	3902797	3902809	R				Intergenic
	P140	3923546	3923558	R/S	TU133	ECW_RS27255		Intragenic region
	P141	3963075	3963087	R	TU134	ECW_RS19800,ECW_RS19805	selB,selA	Intragenic region
	P142	4011098	4011110	R/S	TU135	ECW_RS19990,ECW_RS19995,ECW_RS20000,ECW_RS20005,ECW_RS20010,ECW_RS20015,ECW_RS20020	waaJ,waaY,waaJ,waaR,waaP,waaG,waaQ	Intragenic region
	P143	4016805	4016817	R/S	TU136	ECW_RS20035	mutM	Intragenic region
	P144	4061318	4061330	S	TU137	ECW_RS20255	yicL	Intragenic region
	P145	4076127	4076139	R/S	TU138	ECW_RS20345	emrD	Intergenic
	P146	4184693	4184705	R	TU139	ECW_RS20860	ppiC	Intergenic
	P147	4241872	4241884	R/S	TU140	ECW_RS21160	rmuC	Intragenic region
	P148	4269078	4269090	S	TU141	ECW_RS21300	yihF	Intragenic region
	P149	4277463	4277475	R	TU142	ECW_RS21330	hemN	Intragenic region
	P150	4286646	4286658	R/S	TU143	ECW_RS21380	yihN	Intragenic region
	P151	4306571	4306583	R/S	TU144	ECW_RS21485,ECW_RS21490,ECW_RS21495,ECW_RS21500	fdhE,fdoI,fdoH,fdoG	Intragenic region
	P152	4307148	4307160	R/S				Intragenic region
	P153	4326199	4326211	R	TU145	ECW_RS21580	sodA	Intergenic
	P154	4334740	4334752	R/S	TU146	ECW_RS21640,ECW_RS21645,ECW_RS21650,ECW_RS21655,ECW_RS21660,ECW_RS21665		Intragenic region
	P155	4368015	4368027	R	TU147	ECW_RS21840	cdh	Intergenic
	P156	4376705	4376717	R/S	TU148	ECW_RS21890	zapB	Intragenic region
	P157	4524922	4524934	R/S	TU149	ECW_RS22545	yjbJ	Intergenic
	P158	4529219	4529231	R/S	TU150	ECW_RS22570	qorA	Intragenic region
	P159	4549386	4549398	R/S	TU151	ECW_RS22655,ECW_RS22660,ECW_RS22665	actP,yjcH,acs	Intragenic region
	P160	4620197	4620209	R/S	TU152	ECW_RS22985	cadC	Intergenic
	P161	4723468	4723480	R	TU153	ECW_RS23530,ECW_RS23535	treC,treB	Intragenic region
	P162	4732371	4732383	R/S	TU154	ECW_RS23580	bdcA	Intragenic region
	P163	4782030	4782042	R/S	TU155	ECW_RS23805,ECW_RS23810,ECW_RS23815,ECW_RS23820,ECW_RS23825,ECW_RS23830,ECW_RS23835,ECW_RS23840,ECW_RS23845,ECW_RS23850,ECW_RS23855,ECW_RS23860	mcrB	Intragenic region
	P164	4783829	4783841	R/S				Intragenic region
	P165	4795911	4795923	R/S				Intragenic region
	P166	4797363	4797375	R/S				Intragenic region
	P167	4864683	4864695	S	TU156	ECW_RS24200,ECW_RS24205	yjjQ,bglJ	Intragenic region
	P168	4866441	4866453	R	TU157	ECW_RS24210	fhuF	Intergenic
	P169	4866507	4866519	R	TU158	ECW_RS24215	yjjZ	Intragenic region
	P170	4866530	4866542	R				Intragenic region
a “R” and “S” indicate iron-replete and iron starvation conditions, respectively.

## Sheet: E. coli KO11FL
Supplementary Data_4 Fur-associated regions identified by ChIP-exo analysis in E. coli KO11FL
genome	Peak	Start	End	Binding Conditiona	TU	locus_tag	Gene	Binding location
NC_017660.1	P1	9628	9640	R/S	TU1	KO11_RS00040,KO11_RS00045	yaaA,yaaJ	Intergenic
	P2	52636	52648	R/S	TU2	KO11_RS00255	folA	Intergenic
	P3	60648	60660	S	TU3	KO11_RS00260,KO11_RS00265,KO11_RS00270,KO11_RS00275,KO11_RS00280,KO11_RS00285	apaH,apaG,rsmA,pdxA,surA,lptD	Intergenic
	P4	72212	72224	R/S	TU4	KO11_RS00325,KO11_RS00330	araC,yabI	Intragenic region
	P5	81101	81113	R	TU5	KO11_RS00365,KO11_RS00370,KO11_RS00375,KO11_RS00380	leuD,leuC,leuB,leuA	Intragenic region
	P6	91385	91397	S	TU6	KO11_RS00415,KO11_RS00420,KO11_RS00425,KO11_RS00430,KO11_RS00435,KO11_RS00440,KO11_RS00445,KO11_RS00450,KO11_RS00455,KO11_RS00460,KO11_RS00465,KO11_RS00470,KO11_RS00475,KO11_RS00480,KO11_RS00485,KO11_RS00490	mraZ,rsmH,ftsL,ftsI,murE,murF,mraY,murD,ftsW,murG,murC,ddlB,ftsQ,ftsA,ftsZ,lpxC	Intragenic region
	P7	112360	112372	R	TU7	KO11_RS00495,KO11_RS00500,KO11_RS00505	secM,secA,mutT	Intragenic region
	P8	147803	147815	R	TU8	KO11_RS25005		Intergenic
	P9	160943	160955	R	TU9	KO11_RS00720,KO11_RS00725	folK,pcnB	Intergenic
	P10	168793	168805	R	TU10	KO11_RS00765,KO11_RS00770,KO11_RS00775,KO11_RS00780	fhuA,fhuC,fhuD,fhuB	Intergenic
	P11	168812	168824	R/S				Intergenic
	P12	170387	170399	R/S				Intragenic region
	P13	178248	178260	R/S	TU11	KO11_RS00790,KO11_RS00795	clcA,erpA	Intergenic
					TU12	KO11_RS00800,KO11_RS00805,KO11_RS00810	yadS,btuF,mtn	Intragenic region
	P14	190107	190119	R	TU13	KO11_RS00845	map	Intergenic
	P15	233934	233946	R	TU14	KO11_RS01065	mltD	Intragenic region
	P16	286589	286601	R	TU15	KO11_RS01320,KO11_RS01325,KO11_RS01330,KO11_RS01335,KO11_RS01340,KO11_RS01345,KO11_RS01350,KO11_RS01355	atoC,fliG,fliI	Intragenic region
	P17	338503	338515	S	TU16	KO11_RS01685	yjeI	Intragenic region
	P18	349494	349506	R/S	TU17	KO11_RS01740	cadC	Intergenic
	P19	373891	373903	R	TU18	KO11_RS01840	adiY	Intragenic region
	P20	425426	425438	R	TU19	KO11_RS02095	acs	Intergenic
	P21	429343	429355	R/S	TU20	KO11_RS02100,KO11_RS02105	yjcH,actP	Intragenic region
	P22	449510	449522	R/S	TU21	KO11_RS02180,KO11_RS02185	alr,dnaB	Intergenic
	P23	453806	453818	R/S	TU22	KO11_RS02215	yjbJ	Intergenic
	P24	466358	466370	S	TU23	KO11_RS02275		Intergenic
	P25	490968	490980	S	TU24	KO11_RS02385	metH	Intragenic region
	P26	507365	507377	R	TU25	KO11_RS02445,KO11_RS02450	purH,purD	Intergenic
	P27	555668	555680	R	TU26		oxyS	Intergenic
					TU27	KO11_RS02670	oxyR	Intergenic
	P28	577106	577118	R	TU28	KO11_RS02760,KO11_RS02765	yijE,katG	Intragenic region
	P29	602024	602036	R/S	TU29	KO11_RS02870	zapB	Intragenic region
	P30	610714	610726	R	TU30	KO11_RS02920	cdh	Intergenic
	P31	622062	622074	R	TU31	KO11_RS02980		Intragenic region
	P32	637409	637421	R	TU32	KO11_RS03085,KO11_RS03090		Intragenic region
	P33	639610	639622	R	TU33	KO11_RS03095		Intragenic region
	P34	643989	644001	R/S	TU34	KO11_RS03105,KO11_RS03110,KO11_RS03115,KO11_RS03120,KO11_RS03125,KO11_RS03130		Intragenic region
	P35	646830	646842	R	TU35	KO11_RS03160	cpxP	Intragenic region
	P36	652533	652545	R	TU36	KO11_RS03190	sodA	Intergenic
	P37	671582	671594	R/S	TU37	KO11_RS03265,KO11_RS03270,KO11_RS03275,KO11_RS03280,KO11_RS03285	fdoG,fdoG,fdoH,fdoI,fdhE	Intragenic region
	P38	672159	672171	R/S				Intragenic region
	P39	698964	698976	R	TU38	KO11_RS25235		Intergenic
	P40	705240	705252	R/S	TU39	KO11_RS03480	yicL	Intragenic region
	P41	720050	720062	R/S	TU40	KO11_RS03570	emrD	Intergenic
	P42	766711	766723	R	TU41	KO11_RS03805,KO11_RS03810,KO11_RS03815	yieK,yieL,bglH	Intragenic region
	P43	775577	775589	R	TU42	KO11_RS03835,KO11_RS03840,KO11_RS03845,KO11_RS03850,KO11_RS03855	phoU,pstB,pstA,pstC,pstS	Intragenic region
	P44	819889	819901	R	TU43	KO11_RS04050	ilvL	Intergenic
	P45	820195	820207	R/S	TU44	KO11_RS04055,KO11_RS04060,KO11_RS04065,KO11_RS04070,KO11_RS04075	ilvB,ilvM,ilvE,ilvD,ilvA	Intergenic
	P46	829954	829966	R	TU45	KO11_RS04100	rep	Intergenic
	P47	854333	854345	R	TU46		glmZ	Intergenic
	P48	888472	888484	R/S	TU47	KO11_RS04400	rmuC	Intragenic region
	P49	917015	917027	R	TU48	KO11_RS04545,KO11_RS04550	yihF	Intragenic region
	P50	925402	925414	R/S	TU49	KO11_RS04580	hemN	Intragenic region
	P51	927246	927258	R	TU50	KO11_RS04590,KO11_RS04595	glnG,glnL	Intragenic region
	P52	934583	934595	R/S	TU51	KO11_RS04630	yihN	Intragenic region
	P53	957580	957592	R	TU52	KO11_RS04700,KO11_RS04705,KO11_RS04710,KO11_RS04715,KO11_RS04720	recG,trmH,spoT,rpoZ,gmk	Intragenic region
	P54	969342	969354	R	TU53	KO11_RS04775,KO11_RS04780	rpmB,rpmG	Intragenic region
	P55	969952	969964	R/S	TU54	KO11_RS04785	mutM	Intragenic region
	P56	975659	975671	R/S	TU55	KO11_RS04800,KO11_RS04805,KO11_RS04810,KO11_RS04815,KO11_RS04820,KO11_RS04825,KO11_RS04830	waaQ,waaG,waaP,waaR,waaJ,waaY,waaJ	Intragenic region
	P57	984878	984890	S	TU56	KO11_RS04860,KO11_RS04865	kbl,tdh	Intergenic
	P58	1023672	1023684	R	TU57	KO11_RS05015,KO11_RS05020	selA,selB	Intragenic region
	P59	1041687	1041699	R	TU58	KO11_RS05105,KO11_RS05110	yiaJ,ysaA	Intergenic
	P60	1046892	1046904	S	TU59	KO11_RS05125	malS	Intergenic
	P61	1060688	1060700	R	TU60	KO11_RS05185,KO11_RS05190	glyQ,glyS	Intragenic region
	P62	1063199	1063211	R/S	TU61	KO11_RS27055		Intragenic region
	P63	1078891	1078903	R	TU62	KO11_RS05285	eptB	Intergenic
	P64	1081390	1081402	S	TU63	KO11_RS05295		Intergenic
	P65	1081558	1081570	S				Intragenic region
	P66	1083952	1083964	R	TU64	KO11_RS05310,KO11_RS05315,KO11_RS05320,KO11_RS05325	dppB,dppC,dppD,dppF	Intergenic
	P67	1088406	1088418	S	TU65	KO11_RS05330	yhjV	Intragenic region
	P68	1088927	1088939	R	TU66	KO11_RS05335		Intergenic
	P69	1115516	1115528	R/S	TU67	KO11_RS05435	yhjE	Intragenic region
	P70	1125779	1125791	R	TU68	KO11_RS05470	gadX	Intragenic region
	P71	1147338	1147350	R	TU69	KO11_RS05585,KO11_RS05590	prlC,rsmJ	Intergenic
	P72	1189479	1189491	R/S	TU70	KO11_RS05790	panM	Intergenic
	P73	1197274	1197286	R/S	TU71	KO11_RS05825,KO11_RS05830,KO11_RS05835,KO11_RS05840,KO11_RS05845	ugpB,ugpA,ugpE,ugpC,ugpQ	Intragenic region
	P74	1203729	1203741	R/S	TU72	KO11_RS05865,KO11_RS05870	yhhZ	Intragenic region
	P75	1205491	1205503	R/S	TU73		ryhB	Intergenic
	P76	1211700	1211712	R/S	TU74	KO11_RS05910	asd	Intragenic region
	P77	1230108	1230120	R	TU75	KO11_RS05970,KO11_RS05975,KO11_RS05980	glpE,glpG,glpR	Intragenic region
	P78	1250916	1250928	R	TU76	KO11_RS06045,KO11_RS06050,KO11_RS06055	feoC,feoB,feoA	Intergenic
	P79	1254159	1254171	R/S	TU77	KO11_RS06070,KO11_RS06075	ompR,envZ	Intergenic
	P80	1264027	1264039	R	TU78	KO11_RS06105,KO11_RS06110,KO11_RS06115,KO11_RS06120	hslO,hslR,yrfG,yrfF	Intragenic region
	P81	1266180	1266192	R	TU79	KO11_RS06125	nudE	Intergenic
	P82	1306113	1306125	R	TU80	KO11_RS06325		Intergenic
	P83	1321545	1321557	R	TU81	KO11_RS06425	bfd	Intergenic
	P84	1339925	1339937	R	TU82	KO11_RS06605,KO11_RS06610,KO11_RS06615,KO11_RS06620	trkA,rsmB,fmt,def	Intragenic region
	P85	1372629	1372641	R	TU83	KO11_RS06805	csrD	Intergenic
	P86	1385317	1385329	R/S	TU84	KO11_RS06845	tldD	Intragenic region
	P87	1389058	1389070	R	TU85	KO11_RS06855,KO11_RS06860,KO11_RS06865	aaeX,aaeA,aaeB	Intragenic region
	P88	1398341	1398353	S	TU86	KO11_RS06910,KO11_RS06915	rplM,rpsI	Intragenic region
	P89	1402240	1402252	R/S	TU87	KO11_RS06935	nanR	Intragenic region
	P90	1418378	1418390	R/S	TU88	KO11_RS06980,KO11_RS06985	yhcC,arcB	Intragenic region
	P91	1421023	1421035	R/S	TU89	KO11_RS07000	yrbL	Intergenic
	P92	1450540	1450552	R/S	TU90	KO11_RS07175	argG	Intragenic region
	P93	1462906	1462918	R	TU91	KO11_RS07235	mtr	Intergenic
	P94	1464249	1464261	R	TU92	KO11_RS07235	mtr	Intragenic region
	P95	1496602	1496614	R	TU93	KO11_RS07415,KO11_RS07420,KO11_RS07425,KO11_RS07430	garP,garL,garR,garK	Intergenic
	P96	1507318	1507330	S	TU94	KO11_RS07455,KO11_RS07460,KO11_RS07465,KO11_RS07470,KO11_RS07475,KO11_RS07480	tdcB,tdcC,tdcD,tdcE,tdcF,tdcG	Intragenic region
	P97	1507949	1507961	R/S				Intragenic region
	P98	1511511	1511523	R				Intragenic region
	P99	1514107	1514119	R	TU95	KO11_RS07485,KO11_RS07490	yhaO,yhaM	Intragenic region
	P100	1517474	1517486	R/S	TU96	KO11_RS07405	prlF	Intergenic
	P101	1533592	1533604	R	TU97	KO11_RS07590,KO11_RS07595	uxaC,uxaA	Intergenic
	P102	1539569	1539581	S	TU98	KO11_RS07610	alx	Intragenic region
	P103	1562731	1562743	R	TU99	KO11_RS07705	yqjH	Intergenic
	P104	1575981	1575993	R/S	TU100	KO11_RS07770	bacA	Intragenic region
	P105	1621138	1621150	R	TU101	KO11_RS07990,KO11_RS07995	dkgA,yqhD	Intergenic
	P106	1623629	1623641	R	TU102	KO11_RS08025,KO11_RS08030	exbB,exbD	Intergenic
	P107	1628273	1628285	R/S	TU103	KO11_RS08045	gpr	Intergenic
	P108	1629213	1629225	R	TU104	KO11_RS08065,KO11_RS08070,KO11_RS08075,KO11_RS08080,KO11_RS08085,KO11_RS08090,KO11_RS08095,KO11_RS08100	hybO,hybA,hybB,hybC,hybD,hybE,hybF,hybG	Intergenic
	P109	1666666	1666678	R	TU105	KO11_RS08225	yghJ	Intragenic region
	P110	1691420	1691432	R/S	TU106	KO11_RS08355	yggM	Intragenic region
	P111	1704353	1704365	R	TU107	KO11_RS08425	metK	Intergenic
	P112	1726608	1726620	S	TU108	KO11_RS07610	alx	Intergenic
	P113	1771663	1771675	S	TU109	KO11_RS08765,KO11_RS08770,KO11_RS08775,KO11_RS08780	xdhD,ygfM,ssnA,ygfK	Intragenic region
	P114	1779271	1779283	R				Intergenic
	P115	1799113	1799125	R	TU110	KO11_RS25640,KO11_RS08870	fliP	Intragenic region
	P116	1845200	1845212	R/S	TU111	KO11_RS09130,KO11_RS09135,KO11_RS09140	ptrA,recB,recD	Intragenic region
	P117	1853891	1853903	R	TU112	KO11_RS09150	amiC	Intergenic
	P118	1867461	1867473	S	TU113	KO11_RS09225		Intergenic
	P119	1911897	1911909	R	TU114	KO11_RS09410,KO11_RS09415,KO11_RS09420	ygdG,sdaB,sdaC	Intergenic
	P120	1915728	1915740	R/S	TU115		csrB	Intragenic region
	P121	1933618	1933630	R	TU116	KO11_RS09515	ygcG	Intragenic region
	P122	1958524	1958536	R/S	TU117	KO11_RS09610,KO11_RS09615,KO11_RS27150,KO11_RS09620,KO11_RS09625,KO11_RS09630,KO11_RS09635,KO11_RS09640	ygbT,ygbF	Intragenic region
	P123	2012250	2012262	R	TU118	KO11_RS09900,KO11_RS09905	norW,norV	Intragenic region
	P124	2035140	2035152	S	TU119	KO11_RS10040,KO11_RS10045	emrB,emrA	Intragenic region
	P125	2047847	2047859	R	TU120	KO11_RS10085,KO11_RS10090,KO11_RS10095,KO11_RS10100	nrdF,nrdE,nrdI,nrdH	Intragenic region
	P126	2049620	2049632	R	TU121	KO11_RS10115	alaE	Intergenic
	P127	2054407	2054419	R	TU122	KO11_RS10145,KO11_RS10150	csiR,gabP	Intergenic
	P128	2071914	2071926	R	TU123	KO11_RS10230	recN	Intragenic region
	P129	2108583	2108595	S	TU124	KO11_RS10420	eamB	Intergenic
	P130	2126906	2126918	S	TU125	KO11_RS10540	mltF	Intragenic region
	P131	2132754	2132766	R	TU126	KO11_RS10550	glrK	Intragenic region
	P132	2154192	2154204	S	TU127	KO11_RS10645	hcaR	Intergenic
	P133	2167889	2167901	R	TU128	KO11_RS10720	sseB	Intergenic
	P134	2172252	2172264	R	TU129	KO11_RS10730,KO11_RS10735	yfhM,pbpC	Intragenic region
	P135	2191997	2192009	R	TU130	KO11_RS10790,KO11_RS10795	guaB,guaA	Intragenic region
	P136	2194321	2194333	R/S	TU131	KO11_RS10810	yfgG	Intergenic
	P137	2210372	2210384	S	TU132	KO11_RS10885,KO11_RS10890,KO11_RS10895,KO11_RS10900,KO11_RS10905,KO11_RS10910,KO11_RS10915,KO11_RS10920,KO11_RS10925,KO11_RS10930,KO11_RS10935,KO11_RS10940	focB,hyfR,hyfJ,hyfH,hyfG,hyfF,hyfE,hyfD,hyfC,hyfB,hyfA	Intragenic region
	P138	2224665	2224677	R	TU133	KO11_RS10945,KO11_RS10950	bcp,gcvR	Intergenic
	P139	2227819	2227831	R	TU134	KO11_RS10985	ypfJ	Intergenic
	P140	2233887	2233899	R	TU135	KO11_RS11000,KO11_RS11005,KO11_RS11010	ypfN,dapE,yffB	Intergenic
	P141	2237916	2237928	R	TU136	KO11_RS11020	acrD	Intergenic
	P142	2239689	2239701	S	TU137	KO11_RS11025	narQ	Intergenic
	P143	2246333	2246345	S	TU138	KO11_RS11055	maeB	Intergenic
	P144	2291384	2291396	R	TU139	KO11_RS11285		Intergenic
	P145	2298695	2298707	R	TU140	KO11_RS11340	mntH	Intergenic
	P146	2310769	2310781	S	TU141	KO11_RS11390,KO11_RS11395,KO11_RS11400	ypdC,ypdB,ypdA	Intragenic region
	P147	2328055	2328067	R	TU142	KO11_RS11465,KO11_RS11470	emrK,emrY	Intergenic
	P148	2336201	2336213	R	TU143	KO11_RS11500	lacY	Intergenic
	P149	2361443	2361455	R	TU144	KO11_RS11625	mnmC	Intragenic region
	P150	2366157	2366169	R	TU145	KO11_RS11640	flk	Intragenic region
	P151	2430511	2430523	R/S	TU146	KO11_RS11940,KO11_RS11945,KO11_RS11950,KO11_RS11955,KO11_RS11960,KO11_RS11965,KO11_RS11970	arnF,arnE,arnT,arnD,arnA,arnC,arnB	Intragenic region
	P152	2473875	2473887	R	TU147	KO11_RS12105,KO11_RS12110	rcsB,rcsD	Intragenic region
	P153	2480034	2480046	R	TU148	KO11_RS12145	yojI	Intergenic
	P154	2519379	2519391	S	TU149	KO11_RS12345	yeiQ	Intragenic region
	P155	2530510	2530522	R	TU150	KO11_RS12380,KO11_RS12385,KO11_RS12390	psuK,psuG,psuT	Intragenic region
	P156	2539776	2539788	R	TU151	KO11_RS12440	cirA	Intergenic
	P157	2546678	2546690	S	TU152	KO11_RS12475,KO11_RS12480,KO11_RS12485	mglB,mglA,mglC	Intragenic region
	P158	2552817	2552829	R	TU153	KO11_RS12490,KO11_RS12495	preA,preT	Intergenic
	P159	2591108	2591120	R	TU154	KO11_RS12650,KO11_RS12655,KO11_RS12660	yehK,yehI,yehI	Intergenic
	P160	2594696	2594708	S	TU155	KO11_RS12675	yehE	Intergenic
	P161	2597819	2597831	R	TU156	KO11_RS12690,KO11_RS12695,KO11_RS12700	yehC,yehB,yehA	Intragenic region
	P162	2607468	2607480	R	TU157	KO11_RS12740,KO11_RS12745,KO11_RS12750	yegV,yegU,yegT	Intragenic region
	P163	2620239	2620251	S	TU158	KO11_RS12820,KO11_RS12825		Intragenic region
	P164	2624836	2624848	S	TU159	KO11_RS25795		Intergenic
	P165	2625472	2625484	S	TU160	KO11_RS12855,KO11_RS25800		Intergenic
	P166	2652237	2652249	R	TU161	KO11_RS13025	yegP	Intragenic region
	P167	2709790	2709802	R	TU162	KO11_RS13230,KO11_RS13235,KO11_RS13240,KO11_RS13245,KO11_RS13250,KO11_RS13255,KO11_RS13260,KO11_RS13265	galE,cpsB	Intragenic region
	P168	2718992	2719004	R	TU163	KO11_RS13285	wzzB	Intergenic
	P169	2738865	2738877	S	TU164	KO11_RS27225		Intergenic
	P170	2792851	2792863	R	TU165	KO11_RS13665,KO11_RS13670,KO11_RS13675,KO11_RS13680,KO11_RS13685,KO11_RS13690	fliK,fliJ,fliI,fliH,fliG,fliF	Intergenic
	P171	2797056	2797068	R/S	TU166	KO11_RS13720		Intergenic
	P172	2812025	2812037	R	TU167	KO11_RS13810	sdiA	Intergenic
	P173	2820260	2820272	R	TU168	KO11_RS13870	ftnA	Intergenic
	P174	2821933	2821945	R	TU169	KO11_RS13890	ftnB	Intragenic region
	P175	2855693	2855705	S	TU170	KO11_RS14030,KO11_RS14035	cmoB,cmoA	Intergenic
	P176	2868074	2868086	R/S	TU171	KO11_RS14105,KO11_RS14110	znuA,yebA	Intragenic region
	P177	2880635	2880647	R	TU172	KO11_RS14175	ptrB	Intragenic region
	P178	2892999	2893011	R	TU173	KO11_RS14235,KO11_RS14240	yebT,yebS	Intragenic region
	P179	2904133	2904145	R	TU174	KO11_RS14310,KO11_RS27250	mntP	Intergenic
	P180	2904419	2904431	R	TU175	KO11_RS14320,KO11_RS14325,KO11_RS14330,KO11_RS14335	yobD,manZ,manY,manX	Intragenic region
	P181	2909825	2909837	R	TU176	KO11_RS14350	yoaD	Intragenic region
	P182	2920758	2920770	R	TU177		sroD	Intergenic
					TU178	KO11_RS14405	rnd	Intergenic
	P183	2930776	2930788	R/S	TU179	KO11_RS14450		Intergenic
	P184	2932935	2932947	R/S	TU180	KO11_RS14465,KO11_RS14470	yoaK,yeaP	Intragenic region
	P185	2981460	2981472	R	TU181	KO11_RS14710,KO11_RS14715,KO11_RS14720,KO11_RS14725,KO11_RS14730	astC,astA,astD,astB,astE	Intragenic region
	P186	3020504	3020516	R	TU182	KO11_RS14935,KO11_RS14940	ydiV,ydiU	Intragenic region
	P187	3022901	3022913	R	TU183	KO11_RS14945	ydiE	Intergenic
	P188	3029562	3029574	S	TU184	KO11_RS14970,KO11_RS14975,KO11_RS14980,KO11_RS14985,KO11_RS14990	fadK,ydiT,ydiS,ydiR,ydiQ	Intragenic region
	P189	3048031	3048043	R	TU185	KO11_RS15060,KO11_RS15065,KO11_RS15070,KO11_RS15075,KO11_RS15080,KO11_RS15085	sufA,sufB,sufC,sufD,sufS,sufE	Intergenic
	P190	3048067	3048079	R				Intergenic
	P191	3057744	3057756	R	TU186	KO11_RS15110,KO11_RS15115,KO11_RS15120,KO11_RS15125,KO11_RS15130,KO11_RS15135	ydhY,ydhV,ydhW,ydhX,ydhU,ydhT	Intergenic
	P192	3061513	3061525	R				Intragenic region
	P193	3062047	3062059	R				Intragenic region
	P194	3102279	3102291	R	TU187	KO11_RS15330,KO11_RS15335,KO11_RS15340,KO11_RS15345,KO11_RS15350,KO11_RS15355,KO11_RS15360	nth,rsxE,rsxG,rsxD,rsxC,rsxB,rsxA	Intragenic region
	P195	3125091	3125103	R	TU188	KO11_RS15440	fumA	Intergenic
	P196	3129268	3129280	R	TU189	KO11_RS15450,KO11_RS15455,KO11_RS15460	tus,rstB,rstA	Intragenic region
	P197	3139362	3139374	R	TU190	KO11_RS15495	tqsA	Intragenic region
	P198	3152023	3152035	S	TU191	KO11_RS15550,KO11_RS15555,KO11_RS15560,KO11_RS15565,KO11_RS15570	dmsD,ynfH,ynfG,ynfF,ynfE	Intragenic region
	P199	3156357	3156369	R/S	TU192	KO11_RS15575	ynfD	Intergenic
	P200	3156414	3156426	R	TU193	KO11_RS15580	ynfC	Intragenic region
	P201	3157319	3157331	R/S	TU194	KO11_RS15585,KO11_RS15590	speG,ynfB	Intragenic region
	P202	3159925	3159937	R	TU195	KO11_RS15600,KO11_RS15605	rspA,rspB	Intragenic region
	P203	3165568	3165580	R/S	TU196	KO11_RS15615,KO11_RS15620,KO11_RS15625	intR,recE	Intragenic region
	P204	3169725	3169737	R	TU197	KO11_RS15660,KO11_RS15665,KO11_RS15670,KO11_RS15675,KO11_RS15680	dicC	Intragenic region
	P205	3171931	3171943	R	TU198	KO11_RS27280		Intergenic
	P206	3180032	3180044	R	TU199	KO11_RS15740	cspF	Intergenic
	P207	3225553	3225565	R/S	TU200	KO11_RS15965,KO11_RS15970,KO11_RS15975,KO11_RS15980,KO11_RS15985,KO11_RS15990,KO11_RS15995,KO11_RS16000,KO11_RS16005,KO11_RS16010,KO11_RS16015	paaA,paaB,paaC,paaD,paaE,paaF,paaG,paaH,paaI,paaJ,paaK	Intragenic region
	P208	3242342	3242354	S	TU201	KO11_RS16065	hrpA	Intragenic region
	P209	3249062	3249074	R/S	TU202		sok	Intragenic region
					TU203	KO11_RS16095	hokB	Intergenic
	P210	3259886	3259898	S	TU204	KO11_RS26025		Intergenic
	P211	3273376	3273388	R	TU205	KO11_RS16230	ydcX	Intergenic
	P212	3282715	3282727	R	TU206	KO11_RS16285	ydeA	Intergenic
	P213	3289217	3289229	R	TU207	KO11_RS16325	uxaB	Intergenic
	P214	3289486	3289498	R/S				Intragenic region
	P215	3309683	3309695	R	TU208	KO11_RS27300		Intergenic
	P216	3311273	3311285	R	TU209	KO11_RS16410	fimA	Intergenic
	P217	3312672	3312684	R/S	TU210	KO11_RS16415,KO11_RS16420,KO11_RS16425,KO11_RS16430	fimC,fimD,ydeS,ydeR	Intragenic region
	P218	3329164	3329176	R/S	TU211	KO11_RS16485	ldhA	Intragenic region
	P219	3336451	3336463	R	TU212	KO11_RS16510	uspF	Intergenic
	P220	3349142	3349154	R/S	TU213	KO11_RS16565,KO11_RS16570,KO11_RS16575,KO11_RS16580,KO11_RS16585,KO11_RS16590,KO11_RS16595,KO11_RS16600,KO11_RS16605,KO11_RS16610,KO11_RS16615,KO11_RS16620		Intragenic region
	P221	3350026	3350038	R/S				Intragenic region
	P222	3363894	3363906	R/S	TU214	KO11_RS16650,KO11_RS16655,KO11_RS16660,KO11_RS16665,KO11_RS16670	ynaK	Intragenic region
	P223	3453995	3454007	R/S	TU215	KO11_RS17155	gmr	Intragenic region
	P224	3463657	3463669	R	TU216	KO11_RS17205,KO11_RS27330	acnA	Intergenic
	P225	3480967	3480979	R	TU217	KO11_RS17310	yciG	Intergenic
	P226	3486052	3486064	R	TU218	KO11_RS17345	tonB	Intergenic
	P227	3506234	3506246	R	TU219	KO11_RS17435,KO11_RS17440	ychJ,purU	Intragenic region
	P228	3520366	3520378	S	TU220	KO11_RS17505	ychN	Intergenic
	P229	3531939	3531951	R	TU221	KO11_RS17575,KO11_RS17580	lolB,ispE	Intergenic
	P230	3539357	3539369	R	TU222	KO11_RS17615	ycgV	Intergenic
	P231	3550844	3550856	R/S	TU223	KO11_RS17650	ymgE	Intragenic region
	P232	3572678	3572690	R/S	TU224	KO11_RS17775	ymgI	Intragenic region
	P233	3578204	3578216	R/S	TU225	KO11_RS17810	ycgG	Intragenic region
	P234	3580128	3580140	R	TU226	KO11_RS17815,KO11_RS17820,KO11_RS17825,KO11_RS17830	ymgC,ariR,ymgA,ycgZ	Intergenic
	P235	3580325	3580337	R	TU227	KO11_RS17835	bluF	Intergenic
	P236	3589676	3589688	R	TU228	KO11_RS17890,KO11_RS17895	phoP,phoQ	Intergenic
	P237	3619056	3619068	R	TU229	KO11_RS18035	fhuE	Intergenic
	P238	3656183	3656195	R	TU230	KO11_RS18225	grxB	Intergenic
	P239	3661588	3661600	R	TU231	KO11_RS18260,KO11_RS18265	yceJ,yceI	Intergenic
	P240	3694142	3694154	R	TU232	KO11_RS18445,KO11_RS18450,KO11_RS18455,KO11_RS18460	pgaA,pgaB,pgaC,pgaD	Intragenic region
	P241	3694451	3694463	S				Intragenic region
	P242	3702374	3702386	R	TU233	KO11_RS18475,KO11_RS18480,KO11_RS18485	efeB,efeO	Intergenic
	P243	3721638	3721650	R	TU234	KO11_RS18595,KO11_RS18600,KO11_RS18605	torD,torA,torC	Intragenic region
	P244	3724985	3724997	R	TU235	KO11_RS18610	torR	Intergenic
	P245	3797246	3797258	R/S	TU236	KO11_RS18965	aspC	Intragenic region
	P246	3811263	3811275	R	TU237	KO11_RS19010	ycbJ	Intergenic
	P247	3826015	3826027	R	TU238	KO11_RS19080	ycaO	Intergenic
	P248	4036883	4036895	R	TU239	KO11_RS19915,KO11_RS19920,KO11_RS19925	dmsC,dmsB,dmsA	Intragenic region
	P249	4051447	4051459	R	TU240	KO11_RS19960,KO11_RS19965,KO11_RS19970	cydD,cydC,aat	Intragenic region
	P250	4088138	4088150	R	TU241	KO11_RS20160	grxA	Intergenic
	P251	4137817	4137829	R/S	TU242	KO11_RS20465	bssR	Intragenic region
	P252	4139216	4139228	R/S	TU243	KO11_RS20470	rimO	Intragenic region
	P253	4152025	4152037	R	TU244	KO11_RS20510,KO11_RS20515	moeA,moeB	Intragenic region
	P254	4156315	4156327	R	TU245	KO11_RS20535	ybiV	Intergenic
	P255	4168634	4168646	R	TU246	KO11_RS20590	dps	Intergenic
	P256	4175897	4175909	R	TU247	KO11_RS20635,KO11_RS20640,KO11_RS20645	fiu,ybiX,ybiI	Intergenic
	P257	4175931	4175943	R				Intergenic
	P258	4185978	4185990	R	TU248	KO11_RS20685	ybiH	Intergenic
	P259	4227738	4227750	R	TU249	KO11_RS20880,KO11_RS20885,KO11_RS20890,KO11_RS20895	galE,galT,galK,galM	Intragenic region
	P260	4229919	4229931	R	TU250	KO11_RS20900	gpmA	Intergenic
	P261	4260139	4260151	R/S	TU251	KO11_RS21070,KO11_RS21075,KO11_RS21080,KO11_RS21085	sdhB,sdhA,sdhD,sdhC	Intragenic region
	P262	4270582	4270594	R/S	TU252	KO11_RS21125,KO11_RS21130,KO11_RS21135,KO11_RS21140,KO11_RS21145	nei,ybgL,ybgK,ybgJ,ybgI	Intragenic region
	P263	4283193	4283205	S	TU253	KO11_RS21180	rhsA	Intragenic region
	P264	4301615	4301627	R	TU254	KO11_RS21265,KO11_RS21270	uof,fur	Intragenic region
	P265	4308869	4308881	R	TU255	KO11_RS21295,KO11_RS21300,KO11_RS21305,KO11_RS21310	nagB,nagA,nagC,nagD	Intragenic region
	P266	4310343	4310355	R/S				Intragenic region
	P267	4312349	4312361	R				Intragenic region
	P268	4324450	4324462	R	TU256	KO11_RS21390,KO11_RS21395,KO11_RS21400,KO11_RS21405	gltI,gltJ,gltK,gltL	Intergenic
	P269	4335517	4335529	R	TU257	KO11_RS21435,KO11_RS21440	djlB,ybeR	Intragenic region
	P270	4337098	4337110	R	TU258	KO11_RS21445	ybeQ	Intragenic region
	P271	4387951	4387963	R	TU259	KO11_RS21685,KO11_RS21690,KO11_RS21695,KO11_RS21700,KO11_RS21705	entH,entA,entB,entE,entC	Intergenic
	P272	4388046	4388058	R	TU260	KO11_RS26730,KO11_RS21710	fepB	Intergenic
	P273	4390572	4390584	R	TU261	KO11_RS21715	entS	Intergenic
					TU262	KO11_RS21720,KO11_RS21725,KO11_RS21730	fepD,fepG,fepC	Intergenic
	P274	4400097	4400109	R	TU263	KO11_RS21740,KO11_RS21745,KO11_RS21750	entF,ybdZ,fes	Intergenic
	P275	4400135	4400147	R	TU264	KO11_RS21755,KO11_RS21760	fepA,entD	Intergenic
	P276	4442430	4442442	R/S	TU265	KO11_RS21925	sfmF	Intergenic
	P277	4447154	4447166	R/S	TU266	KO11_RS21945	sfmA	Intragenic region
	P278	4461528	4461540	R	TU267	KO11_RS22010,KO11_RS22015,KO11_RS22020	allD,allC,ylbA	Intragenic region
	P279	4508235	4508247	R	TU268	KO11_RS22215	adk	Intragenic region
	P280	4514597	4514609	R	TU269	KO11_RS22245	ybaN	Intergenic
	P281	4546703	4546715	R	TU270	KO11_RS22390	lon	Intergenic
	P282	4556885	4556897	R/S	TU271	KO11_RS22430,KO11_RS22435,KO11_RS22440,KO11_RS22445,KO11_RS22450	cyoA,cyoB,cyoC,cyoD,cyoE	Intragenic region
	P283	4558964	4558976	S	TU272	KO11_RS22455,KO11_RS22460		Intragenic region
	P284	4575846	4575858	R	TU273	KO11_RS22550	tsx	Intragenic region
	P285	4610113	4610125	R	TU274	KO11_RS27525	yaiZ	Intergenic
	P286	4622785	4622797	S	TU275	KO11_RS22765,KO11_RS22770,KO11_RS22775,KO11_RS22780	tauD,tauC,tauB,tauA	Intergenic
	P287	4664351	4664363	R	TU276	KO11_RS22965,KO11_RS22970,KO11_RS22975,KO11_RS22980	rbsC,rbsC,ytfR	Intragenic region
	P288	4726086	4726098	R/S	TU277	KO11_RS23245	pepD	Intergenic
	P289	4755319	4755331	S	TU278	KO11_RS23405		Intragenic region
	P290	4805919	4805931	R/S	TU279	KO11_RS26865		Intergenic
	P291	4807397	4807409	R	TU280	KO11_RS23700	fklB	Intergenic
	P292	4842973	4842985	R	TU281	KO11_RS23850,KO11_RS23855	treC,treB	Intragenic region
	P293	4851879	4851891	R/S	TU282	KO11_RS23900	bdcA	Intragenic region
	P294	4899317	4899329	R/S	TU283	KO11_RS24120	intZ	Intragenic region
	P295	4899654	4899666	R/S	TU284	KO11_RS24125,KO11_RS24130,KO11_RS24135,KO11_RS24140,KO11_RS24145,KO11_RS24150,KO11_RS24155,KO11_RS24160,KO11_RS24165,KO11_RS24170,KO11_RS24175,KO11_RS24180	mcrB	Intragenic region
	P296	4902875	4902887	R/S				Intragenic region
	P297	4904672	4904684	R/S				Intragenic region
	P298	4911690	4911702	R				Intragenic region
	P299	4916757	4916769	R/S				Intragenic region
	P300	4918206	4918218	R/S				Intragenic region
	P301	4934779	4934791	R	TU285	KO11_RS24275,KO11_RS24280	uxuA,uxuB	Intergenic
	P302	4976904	4976916	S	TU286	KO11_RS24480	yjjM	Intragenic region
	P303	4985527	4985539	S	TU287	KO11_RS24520,KO11_RS24525	yjjQ,bglJ	Intragenic region
	P304	4987273	4987285	R	TU288	KO11_RS24530	fhuF	Intergenic
	P305	4987352	4987364	R	TU289	KO11_RS24535	yjjZ	Intragenic region
a “R” and “S” indicate iron-replete and iron starvation conditions, respectively.

## Sheet: E. coli 042
Supplementary Data_5 Fur-associated regions identified by ChIP-exo analysis in E. coli 042
genome	Peak	Start	End	Binding Conditiona	TU	locus_tag	Gene	Binding location
NC_017626.1	P1	9785	9797	R	TU1	EC042_RS00050,EC042_RS00055	yaaA,yaaJ	Intergenic
	P2	65821	65833	S	TU2	EC042_RS00340		Intragenic region
	P3	77462	77474	R	TU3	EC042_RS00375,EC042_RS00380	araC,yabI	Intragenic region
	P4	117388	117400	R	TU4	EC042_RS00545,EC042_RS00550,EC042_RS00555	secM,secA,mutT	Intragenic region
	P5	152818	152830	R	TU5	EC042_RS27240		Intergenic
	P6	173346	173358	R	TU6	EC042_RS00805,EC042_RS00810,EC042_RS00815,EC042_RS00820	fhuA,fhuC,fhuD,fhuB	Intergenic
	P7	182107	182119	R	TU7	EC042_RS00830,EC042_RS00835	clcA,erpA	Intragenic region
	P8	194612	194624	R	TU8	EC042_RS00875,EC042_RS00880,EC042_RS00885	dapD,glnD,map	Intergenic
	P9	329858	329870	R/S	TU9	EC042_RS01585,EC042_RS01590	pepD	Intergenic
	P10	446052	446064	S	TU10	EC042_RS02080,EC042_RS02085,EC042_RS02090,EC042_RS02095	yaiO,yaiP,yaiS	Intergenic
	P11	458579	458591	R	TU11	EC042_RS29270,EC042_RS29275	yaiZ	Intergenic
	P12	555068	555080	R	TU12	EC042_RS02640	ybaN	Intergenic
	P13	561433	561445	R	TU13	EC042_RS02670	adk	Intragenic region
	P14	617899	617911	R	TU14	EC042_RS27425		Intergenic
	P15	646622	646634	R/S	TU15	EC042_RS02970	sfmA	Intragenic region
	P16	651346	651358	R/S	TU16	EC042_RS02975,EC042_RS02980,EC042_RS02985,EC042_RS02990	sfmC,sfmD,sfmH,sfmF	Intragenic region
	P17	689924	689936	R	TU17	EC042_RS03200,EC042_RS03205	entD,fepA	Intergenic
	P18	689962	689974	R	TU18	EC042_RS03210,EC042_RS03215,EC042_RS03220	fes,ybdZ,entF	Intergenic
	P19	699485	699497	R	TU19	EC042_RS03230,EC042_RS03235,EC042_RS03240	fepC,fepG,fepD	Intergenic
					TU20	EC042_RS03245	entS	Intergenic
	P20	701823	701835	R	TU21	EC042_RS03250	fepB	Intergenic
	P21	701907	701919	R	TU22	EC042_RS03255,EC042_RS03260,EC042_RS03265,EC042_RS03270,EC042_RS03275	entC,entE,entB,entA,entH	Intergenic
	P22	701937	701949	R				Intergenic
	P23	751516	751528	R	TU23	EC042_RS03505	ybeQ	Intragenic region
	P24	778692	778704	S	TU24	EC042_RS03645,EC042_RS03650,EC042_RS03655,EC042_RS03660	nagD,nagC,nagA,nagB	Intragenic region
	P25	808583	808595	R	TU25	EC042_RS03780,EC042_RS03785,EC042_RS03790,EC042_RS03795,EC042_RS03800	ybgI,ybgJ,ybgK,ybgL,nei	Intragenic region
	P26	857576	857588	R	TU26	EC042_RS04075	gpmA	Intergenic
	P27	925034	925046	R	TU27	EC042_RS04530	uvrB	Intragenic region
	P28	954046	954058	R	TU28	EC042_RS04675,EC042_RS04680,EC042_RS04685	ybiI,ybiX,fiu	Intergenic
	P29	954082	954094	R				Intergenic
	P30	990592	990604	R/S	TU29	EC042_RS04855	rimO	Intragenic region
	P31	1058899	1058911	R	TU30	EC042_RS05180,EC042_RS05185,EC042_RS05190	dmsA,dmsB,dmsC	Intragenic region
	P32	1100043	1100055	R	TU31	EC042_RS05340	aspC	Intergenic
	P33	1181630	1181642	R	TU32	EC042_RS05750,EC042_RS05755,EC042_RS05760	efeO,efeB	Intergenic
	P34	1209320	1209332	R	TU33	EC042_RS05915,EC042_RS05920	yceI,yceJ	Intergenic
	P35	1254071	1254083	R	TU34	EC042_RS06170		Intergenic
	P36	1292887	1292899	R	TU35	EC042_RS06370	bluF	Intergenic
					TU36	EC042_RS06375,EC042_RS06380,EC042_RS06385,EC042_RS27095	ycgZ,ymgA,ariR,ymgC	Intergenic
	P37	1294833	1294845	R/S	TU37	EC042_RS06390	ycgG	Intragenic region
	P38	1300385	1300397	R/S	TU38	EC042_RS06415,EC042_RS06420,EC042_RS06425	ymgD,ymgG,ymgI	Intragenic region
	P39	1324085	1324097	R/S	TU39	EC042_RS06550	ymgE	Intragenic region
	P40	1335097	1335109	S	TU40	EC042_RS06590,EC042_RS06595,EC042_RS06600	dhaM,dhaL,dhaK	Intragenic region
	P41	1341315	1341327	R	TU41	EC042_RS06610	ycgV	Intergenic
	P42	1393154	1393166	R	TU42	EC042_RS06870	tonB	Intergenic
	P43	1404584	1404596	S	TU43	EC042_RS06955,EC042_RS06960		Intergenic
	P44	1410270	1410282	S	TU44	EC042_RS07040,EC042_RS07045,EC042_RS07050	hokD	Intergenic
	P45	1411820	1411832	R				Intragenic region
	P46	1471075	1471087	R	TU45	EC042_RS29370,EC042_RS07400	acnA	Intergenic
	P47	1480740	1480752	R/S	TU46	EC042_RS07450	gmr	Intragenic region
	P48	1554824	1554836	R/S	TU47	EC042_RS07880,EC042_RS07885,EC042_RS07890,EC042_RS07895,EC042_RS07900,EC042_RS07905,EC042_RS07910,EC042_RS07915,EC042_RS07920	ynaK	Intragenic region
	P49	1583862	1583874	R	TU48	EC042_RS08020,EC042_RS08025,EC042_RS08030,EC042_RS08035	lptB	Intergenic
	P50	1591234	1591246	R/S	TU49	EC042_RS08065	ldhA	Intragenic region
	P51	1642934	1642946	R	TU50	EC042_RS08330	ydcX	Intergenic
	P52	1645993	1646005	S	TU51	EC042_RS08355	mcbR	Intragenic region
	P53	1648906	1648918	R	TU52	EC042_RS08360	yncD	Intergenic
					TU53	EC042_RS08365	yncE	Intergenic
	P54	1681661	1681673	R	TU54	EC042_RS08500,EC042_RS08505	yddM	Intragenic region
	P55	1682934	1682946	R	TU55	EC042_RS08510	adhP	Intergenic
	P56	1708378	1708390	R	TU56	EC042_RS08595,EC042_RS08600,EC042_RS08605	pqqL,yddB,yddA	Intragenic region
	P57	1720926	1720938	R/S	TU57	EC042_RS08660	fimA	Intragenic region
	P58	1808084	1808096	R/S	TU58	EC042_RS09170,EC042_RS09175,EC042_RS09180	recE,intR	Intragenic region
	P59	1815958	1815970	R/S	TU59	EC042_RS09215	ynfD	Intergenic
	P60	1843978	1843990	R	TU60	EC042_RS09390		Intergenic
	P61	1880886	1880898	R	TU61	EC042_RS09530,EC042_RS09535,EC042_RS09540,EC042_RS09545,EC042_RS09550,EC042_RS09555,EC042_RS09560	rsxA,rsxB,rsxC,rsxD,rsxG,rsxE,nth	Intragenic region
	P62	1923920	1923932	R	TU62	EC042_RS09750,EC042_RS09755,EC042_RS09760,EC042_RS09765,EC042_RS09770,EC042_RS09775	ydhT,ydhU,ydhX,ydhW,ydhV,ydhY	Intergenic
	P63	1933744	1933756	R	TU63	EC042_RS09800,EC042_RS09805,EC042_RS09810,EC042_RS09815,EC042_RS09820,EC042_RS09825	sufE,sufS,sufD,sufC,sufB,sufA	Intergenic
	P64	1933777	1933789	R				Intergenic
	P65	1958913	1958925	R	TU64	EC042_RS09940	ydiE	Intergenic
	P66	1961313	1961325	R	TU65	EC042_RS09945,EC042_RS09950	ydiU,ydiV	Intragenic region
	P67	2060662	2060674	R	TU66		sroD	Intergenic
					TU67	EC042_RS10455	rnd	Intergenic
	P68	2071574	2071586	R	TU68	EC042_RS10510,EC042_RS10515	sdaA,yoaD	Intragenic region
	P69	2076973	2076985	R	TU69	EC042_RS29430,EC042_RS10555	mntP	Intergenic
	P70	2088395	2088407	R	TU70	EC042_RS10625,EC042_RS10630	yebS,yebT	Intragenic region
	P71	2115082	2115094	R/S	TU71	EC042_RS10765,EC042_RS10770	yebA,znuA	Intragenic region
	P72	2159094	2159106	R	TU72	EC042_RS10975	ftnB	Intragenic region
	P73	2160756	2160768	R	TU73	EC042_RS10995	ftnA	Intergenic
	P74	2168980	2168992	R	TU74	EC042_RS11055	sdiA	Intergenic
	P75	2228165	2228177	R/S	TU75	EC042_RS11365,EC042_RS11370,EC042_RS11375,EC042_RS11380,EC042_RS11385,EC042_RS11390		Intragenic region
	P76	2252594	2252606	R	TU76	EC042_RS11560,EC042_RS11565,EC042_RS11570,EC042_RS11575		Intragenic region
	P77	2281429	2281441	R	TU77	EC042_RS11780,EC042_RS11785,EC042_RS11790,EC042_RS11795	msbA,msbA	Intergenic
					TU78	EC042_RS11800		Intergenic
	P78	2282620	2282632	R	TU79	EC042_RS11805,EC042_RS11810,EC042_RS11815,EC042_RS11820,EC042_RS11825	entF,entE	Intergenic
	P79	2321942	2321954	S	TU80	EC042_RS11925		Intergenic
	P80	2441317	2441329	R	TU81	EC042_RS12475,EC042_RS12480,EC042_RS12485	yegT,yegU,yegV	Intragenic region
	P81	2457700	2457712	R	TU82	EC042_RS12565,EC042_RS12570	yehI,yehI	Intragenic region
	P82	2512578	2512590	R	TU83	EC042_RS12790,EC042_RS12795	cirA	Intragenic region
	P83	2580541	2580553	R	TU84	EC042_RS13130,EC042_RS13135,EC042_RS13140,EC042_RS13145	yojI,alkB,ada,apbE	Intragenic region
	P84	2636192	2636204	R/S	TU85	EC042_RS28140		Intergenic
	P85	2643960	2643972	R/S	TU86	EC042_RS13370,EC042_RS13375,EC042_RS13380,EC042_RS13385,EC042_RS13390,EC042_RS13395,EC042_RS13400	arnB,arnC,arnA,arnD,arnT,arnE,arnF	Intragenic region
	P86	2659693	2659705	S	TU87	EC042_RS13465	yfbL	Intergenic
	P87	2769259	2769271	R	TU88	EC042_RS13960	mntH	Intergenic
	P88	2871660	2871672	R/S	TU89	EC042_RS14465	yfgF	Intragenic region
	P89	2881867	2881879	S	TU90	EC042_RS14505		Intragenic region
	P90	2945336	2945348	R	TU91	EC042_RS14750	glrK	Intragenic region
	P91	3007626	3007638	R	TU92	EC042_RS15075	recN	Intragenic region
	P92	3046153	3046165	R/S	TU93	EC042_RS15280		Intergenic
	P93	3062850	3062862	R	TU94	EC042_RS15365,EC042_RS15370,EC042_RS15375,EC042_RS15380	nrdH,nrdI,nrdE,nrdF	Intragenic region
	P94	3096242	3096254	R	TU95	EC042_RS15550,EC042_RS15555	norV,norW	Intragenic region
	P95	3115143	3115155	R	TU96	EC042_RS15635,EC042_RS15640,EC042_RS15645,EC042_RS15650,EC042_RS15655,EC042_RS15660,EC042_RS15665	hypA,hypB,hypC,hypD,hypE,fhlA	Intragenic region
	P96	3186356	3186368	R/S	TU97		csrB	Intragenic region
	P97	3220074	3220086	R/S	TU98	EC042_RS16115,EC042_RS16120,EC042_RS16125	recD,recB,ptrA	Intragenic region
	P98	3265071	3265083	R/S	TU99	EC042_RS16365,EC042_RS16370,EC042_RS16375,EC042_RS16380,EC042_RS16385,EC042_RS27020	flhB,fliP	Intragenic region
	P99	3274543	3274555	R/S	TU100	EC042_RS16400,EC042_RS16405,EC042_RS16410,EC042_RS16415,EC042_RS16420,EC042_RS16425	fliI,flhA	Intergenic
	P100	3293648	3293660	R	TU101	EC042_RS16510,EC042_RS16515	ygfK,ssnA	Intergenic
	P101	3305399	3305411	R	TU102	EC042_RS16530,EC042_RS16535,EC042_RS16540	xanQ,guaD,ygfQ	Intragenic region
	P102	3393617	3393629	R/S	TU103	EC042_RS16970,EC042_RS16975,EC042_RS16980		Intragenic region
	P103	3416961	3416973	R	TU104	EC042_RS28335,EC042_RS17095		Intergenic
					TU105	EC042_RS17105,EC042_RS28340		Intergenic
	P104	3456688	3456700	R/S	TU106	EC042_RS17295		Intergenic
	P105	3457794	3457806	R/S	TU107	EC042_RS17305,EC042_RS17310		Intragenic region
	P106	3510674	3510686	R	TU108	EC042_RS17505,EC042_RS17510,EC042_RS17515,EC042_RS17520,EC042_RS17525,EC042_RS17530,EC042_RS17535,EC042_RS17540	hybG,hybF,hybE,hybD,hybC,hybB,hybA,hybO	Intergenic
	P107	3516258	3516270	R	TU109	EC042_RS17575,EC042_RS17580	exbD,exbB	Intergenic
	P108	3518753	3518765	R	TU110	EC042_RS17610,EC042_RS17615	yqhD,dkgA	Intergenic
	P109	3539587	3539599	R	TU111	EC042_RS17680,EC042_RS17685,EC042_RS17690,EC042_RS17695,EC042_RS17700	fecD,fecD,fepC	Intergenic
	P110	3539695	3539707	R				Intergenic
	P111	3539800	3539812	R	TU112	EC042_RS17705		Intergenic
	P112	3541405	3541417	R/S				Intragenic region
	P113	3587628	3587640	R	TU113	EC042_RS17930	yqjH	Intergenic
	P114	3610249	3610261	R	TU114	EC042_RS18030	sstT	Intergenic
	P115	3717147	3717159	R/S	TU115	EC042_RS18605	yrbL	Intergenic
	P116	3735927	3735939	R/S	TU116	EC042_RS18670	nanR	Intragenic region
	P117	3752843	3752855	R/S	TU117	EC042_RS18760	tldD	Intragenic region
	P118	3816117	3816129	R	TU118	EC042_RS19180	bfr	Intergenic
	P119	3816258	3816270	R	TU119	EC042_RS19185	bfd	Intergenic
	P120	3882952	3882964	R/S	TU120	EC042_RS19525,EC042_RS19530	envZ,ompR	Intergenic
	P121	3886216	3886228	R	TU121	EC042_RS19545,EC042_RS19550,EC042_RS19555	feoA,feoB,feoC	Intergenic
	P122	3928708	3928720	R/S	TU122	EC042_RS19695	asd	Intragenic region
	P123	3934908	3934920	R	TU123		ryhB	Intergenic
					TU124	EC042_RS19735	yhhY	Intergenic
	P124	3934922	3934934	S				Intergenic
	P125	3940514	3940526	R	TU125	EC042_RS19750,EC042_RS19755,EC042_RS19760,EC042_RS19765,EC042_RS19770	ugpQ,ugpC,ugpE,ugpA,ugpB	Intragenic region
	P126	3948310	3948322	R/S	TU126	EC042_RS19805	panM	Intergenic
	P127	3950402	3950414	R/S	TU127	EC042_RS19815	livJ	Intergenic
	P128	4010590	4010602	R	TU128	EC042_RS20120,EC042_RS20125	rsmJ,prlC	Intergenic
	P129	4023764	4023776	R/S	TU129	EC042_RS20200,EC042_RS20205		Intragenic region
	P130	4026421	4026433	R/S	TU130	EC042_RS20210,EC042_RS20215,EC042_RS20220,EC042_RS20225,EC042_RS20230,EC042_RS20235	hemN,btuC,fhuC	Intergenic
	P131	4026764	4026776	R	TU131	EC042_RS28550		Intergenic
	P132	4041993	4042005	R/S	TU132	EC042_RS20285	gadX	Intragenic region
	P133	4052224	4052236	R/S	TU133	EC042_RS20320	yhjE	Intragenic region
	P134	4113262	4113274	R/S	TU134	EC042_RS20600,EC042_RS20605,EC042_RS20610	xylF,xylG,xylH	Intragenic region
	P135	4145928	4145940	R	TU135	EC042_RS20750,EC042_RS20755	selB,selA	Intragenic region
	P136	4191342	4191354	R/S	TU136	EC042_RS20955	mutM	Intragenic region
	P137	4209836	4209848	R	TU137	EC042_RS21080,EC042_RS21085,EC042_RS21090,EC042_RS21095		Intragenic region
	P138	4211704	4211716	S				Intragenic region
	P139	4238072	4238084	R/S	TU138	EC042_RS21210,EC042_RS21215		Intergenic
	P140	4283354	4283366	R/S	TU139	EC042_RS21380		Intragenic region
	P141	4300178	4300190	R	TU140	EC042_RS21475	yidE	Intragenic region
	P142	4341314	4341326	R	TU141	EC042_RS21660		Intragenic region
	P143	4429734	4429746	R	TU142	EC042_RS22120	gpp	Intergenic
	P144	4489900	4489912	R	TU143	EC042_RS22430	rmuC	Intragenic region
	P145	4534526	4534538	R/S	TU144	EC042_RS22640	yihN	Intragenic region
	P146	4554952	4554964	R	TU145	EC042_RS22750,EC042_RS22755,EC042_RS22760,EC042_RS22765	fdhE,fdoI,fdoH,fdoG	Intragenic region
	P147	4555749	4555761	R/S				Intragenic region
	P148	4556329	4556341	R				Intragenic region
	P149	4571526	4571538	R	TU146	EC042_RS22835	sodA	Intergenic
	P150	4590790	4590802	R/S	TU147	EC042_RS22955	zapB	Intragenic region
	P151	4682051	4682063	R	TU148	EC042_RS23350,EC042_RS23355	purD,purH	Intergenic
	P152	4737193	4737205	R/S	TU149	EC042_RS23595	yjbJ	Intergenic
	P153	4741460	4741472	R/S	TU150	EC042_RS23620	qorA	Intragenic region
	P154	4761647	4761659	R/S	TU151	EC042_RS23710,EC042_RS23715,EC042_RS23720	actP,yjcH,acs	Intragenic region
	P155	4831365	4831377	R/S	TU152	EC042_RS24030	cadC	Intergenic
	P156	4852105	4852117	R/S	TU153	EC042_RS24160		Intragenic region
	P157	4859253	4859265	R/S	TU154	EC042_RS24200,EC042_RS24205,EC042_RS28850,EC042_RS24215,EC042_RS24220,EC042_RS24225	clpB	Intergenic
	P158	4867750	4867762	R	TU155	EC042_RS24230		Intergenic
	P159	4868579	4868591	R	TU156	EC042_RS24235,EC042_RS24240,EC042_RS24245,EC042_RS24250,EC042_RS24255,EC042_RS24260		Intergenic
	P160	4907370	4907382	R/S	TU157	EC042_RS24400,EC042_RS24405,EC042_RS24410,EC042_RS24415,EC042_RS24420,EC042_RS24425,EC042_RS24430,EC042_RS24435	clpB	Intragenic region
	P161	4910699	4910711	R/S	TU158	EC042_RS29735		Intergenic
	P162	5055432	5055444	R	TU159	EC042_RS25160,EC042_RS25165	treC,treB	Intragenic region
	P163	5064339	5064351	R	TU160	EC042_RS25210	bdcA	Intragenic region
	P164	5086225	5086237	R/S	TU161	EC042_RS25295,EC042_RS25300		Intragenic region
	P165	5104913	5104925	R/S	TU162	EC042_RS25390,EC042_RS25395,EC042_RS25400		Intragenic region
	P166	5127384	5127396	R	TU163	EC042_RS25505	fecA	Intergenic
	P167	5128927	5128939	R	TU164	EC042_RS25510,EC042_RS25515	fecR,fecI	Intergenic
	P168	5141158	5141170	R	TU165	EC042_RS29015		Intergenic
	P169	5145201	5145213	R	TU166	IS102,EC042_RS25620	flu	Intragenic region
	P170	5206946	5206958	S	TU167	EC042_RS25965	fhuF	Intergenic
	P171	5206964	5206976	R/S				Intergenic
					TU168	EC042_RS25970	yjjZ	Intergenic
a “R” and “S” indicate iron-replete and iron starvation conditions, respectively.

## Sheet: E. coli BL21(DE3)
Supplementary Data_6 Fur-associated regions identified by ChIP-exo analysis in E. coli BL21(DE3)
genome	Peak	Start	End	Binding Conditiona	TU	locus_tag	Gene	Binding location
NC_012971.2	P1	73331	73343	S	TU1	ECD_RS00340,ECD_RS00345	araC,yabI	Intragenic region
	P2	113491	113503	R	TU2		STnc40	Intergenic
					TU3	ECD_RS00520	mutT	Intergenic
	P3	149301	149313	R	TU4	ECD_RS00680	panD	Intragenic region
	P4	170301	170313	R	TU5	ECD_RS00780,ECD_RS00785,ECD_RS00790,ECD_RS00795	fhuA,fhuC,fhuD,fhuB	Intergenic
	P5	179853	179865	R/S	TU6	ECD_RS00805,ECD_RS00810	clcA,erpA	Intergenic
					TU7	ECD_RS00815,ECD_RS00820,ECD_RS00825	yadS,btuF,mtn	Intragenic region
	P6	192433	192445	R	TU8	ECD_RS00855,ECD_RS00860,ECD_RS00865	dapD,glnD,map	Intergenic
	P7	260300	260312	R/S	TU9	ECD_RS01220	pepD	Intergenic
	P8	314657	314669	R	TU10	ECD_RS01495	yahM	Intergenic
	P9	416212	416224	R/S	TU11	ECD_RS01985,ECD_RS01990,ECD_RS01995,ECD_RS02000,ECD_RS02005	cyoE,cyoD,cyoC,cyoB,cyoA	Intragenic region
	P10	426394	426406	R	TU12		sraA	Intragenic region
	P11	459867	459879	R	TU13	ECD_RS02195,ECD_RS22920	ybaN	Intergenic
	P12	466231	466243	R	TU14	ECD_RS02225	adk	Intragenic region
	P13	527690	527702	R/S	TU15	ECD_RS02495	sfmA	Intragenic region
	P14	532412	532424	R/S	TU16	ECD_RS02500,ECD_RS02505,ECD_RS02510,ECD_RS02515	sfmC,sfmD,sfmH,sfmF	Intragenic region
	P15	573161	573173	R	TU17	ECD_RS02785	fepA	Intergenic
					TU18	ECD_RS02790,ECD_RS02795,ECD_RS02800	fes,ybdZ,entF	Intergenic
	P16	582706	582718	R	TU19	ECD_RS02810,ECD_RS02815,ECD_RS02820	fepC,fepG,fepD	Intergenic
					TU20	ECD_RS02825	entS	Intergenic
	P17	585209	585221	R	TU21	ECD_RS02830,ECD_RS22985	fepB	Intergenic
	P18	585322	585334	R	TU22	ECD_RS02835,ECD_RS02840,ECD_RS02845,ECD_RS02850,ECD_RS02855	entC,entE,entB,entA,entH	Intergenic
	P19	636132	636144	R	TU23	ECD_RS03105	ybeR	Intergenic
	P20	661719	661731	S	TU24	ECD_RS03235,ECD_RS03240,ECD_RS03245,ECD_RS03250	nagD,nagC,nagA,nagB	Intragenic region
	P21	705140	705152	R/S	TU25	ECD_RS03440,ECD_RS03445,ECD_RS03450,ECD_RS03455,ECD_RS03460	ybgI,ybgJ,ybgK,ybgL,nei	Intragenic region
	P22	715585	715597	R/S	TU26	ECD_RS03500,ECD_RS03505,ECD_RS03510,ECD_RS03515	sdhC,sdhD,sdhA,sdhB	Intragenic region
	P23	746049	746061	R	TU27	ECD_RS03685	gpmA	Intergenic
	P24	825653	825665	R	TU28	ECD_RS04150,ECD_RS04155,ECD_RS04160	ybiI,ybiX,fiu	Intergenic
	P25	906278	906290	S	TU29	ECD_RS04605,ECD_RS04610,ECD_RS04615,ECD_RS04620	artM,artQ,artI,artP	Intragenic region
	P26	948010	948022	R	TU30	ECD_RS04775,ECD_RS04780,ECD_RS04785	dmsA,dmsB,dmsC	Intragenic region
	P27	990791	990803	R/S	TU31	ECD_RS04945	aspC	Intragenic region
	P28	1085575	1085587	R	TU32	ECD_RS05420,ECD_RS05425,ECD_RS05430	efeO,efeB	Intergenic
	P29	1093881	1093893	R	TU33	ECD_RS05445,ECD_RS05450,ECD_RS05455,ECD_RS05460	pgaD,pgaC,pgaB,pgaA	Intragenic region
	P30	1164217	1164229	R	TU34	ECD_RS05850	fhuE	Intergenic
	P31	1203836	1203848	R/S	TU35	ECD_RS06065,ECD_RS06070,ECD_RS06075,ECD_RS06080	ycgZ,ymgA,ariR,ymgC	Intergenic
	P32	1205758	1205770	R/S	TU36	ECD_RS06085	ycgG	Intragenic region
	P33	1211284	1211296	R/S	TU37	ECD_RS06120	ymgI	Intragenic region
	P34	1233093	1233105	R	TU38	ECD_RS06245	ymgE	Intragenic region
	P35	1296627	1296639	R	TU39	ECD_RS06540	tonB	Intergenic
	P36	1321834	1321846	R	TU40	ECD_RS25185,ECD_RS06695	acnA	Intergenic
	P37	1331499	1331511	R/S	TU41	ECD_RS06745	gmr	Intragenic region
	P38	1417620	1417632	R/S	TU42	ECD_RS07220	ldhA	Intragenic region
	P39	1457831	1457843	R/S	TU43	ECD_RS23330		Intergenic
	P40	1471315	1471327	R	TU44	ECD_RS07480	ydcX	Intergenic
	P41	1477279	1477291	R	TU45	ECD_RS07515	yncE	Intergenic
	P42	1509357	1509369	R	TU46	ECD_RS07640,ECD_RS07645	yddM,adhP	Intergenic
	P43	1534804	1534816	R	TU47	ECD_RS07730,ECD_RS07735,ECD_RS07740	pqqL,yddB,yddA	Intragenic region
	P44	1558791	1558803	R	TU48	ECD_RS07855	uxaB	Intergenic
	P45	1602684	1602696	R/S	TU49	ECD_RS08165	ynfD	Intergenic
	P46	1619671	1619683	R	TU50	ECD_RS08245	tqsA	Intragenic region
	P47	1656758	1656770	R	TU51	ECD_RS08375,ECD_RS08380,ECD_RS08385,ECD_RS08390,ECD_RS08395,ECD_RS08400,ECD_RS08405,ECD_RS08410	ydgK,rsxA,rsxB,rsxC,rsxD,rsxG,rsxE,nth	Intragenic region
	P48	1699861	1699873	R/S	TU52	ECD_RS08600,ECD_RS08605,ECD_RS08610,ECD_RS08615,ECD_RS08620,ECD_RS08625	ydhT,ydhU,ydhX,ydhW,ydhV,ydhY	Intergenic
	P49	1708857	1708869	R	TU53	ECD_RS08650,ECD_RS08655,ECD_RS08660,ECD_RS08665,ECD_RS08670	sufE,sufS,sufD,sufC,sufB	Intergenic
	P50	1733997	1734009	R	TU54	ECD_RS08790	ydiE	Intergenic
	P51	1736397	1736409	R	TU55	ECD_RS08800		Intragenic region
	P52	1822788	1822800	S	TU56	ECD_RS09250	yeaP	Intragenic region
	P53	1834339	1834351	R	TU57	ECD_RS09315	rnd	Intergenic
					TU58		sroD	Intergenic
	P54	1845272	1845284	R	TU59	ECD_RS09375	yoaD	Intragenic region
	P55	1850691	1850703	R	TU60	ECD_RS25215,ECD_RS09415	mntP	Intergenic
	P56	1862097	1862109	R	TU61	ECD_RS09485,ECD_RS09490	yebS,yebT	Intragenic region
	P57	1887022	1887034	R/S	TU62	ECD_RS09615,ECD_RS09620	yebA,znuA	Intragenic region
	P58	1932088	1932100	R	TU63	ECD_RS09830	ftnB	Intragenic region
	P59	1933750	1933762	R	TU64	ECD_RS09850	ftnA	Intergenic
	P60	2077908	2077920	R	TU65	ECD_RS10530,ECD_RS10535,ECD_RS10540	yegT,yegU,yegV	Intragenic region
	P61	2091330	2091342	R	TU66	ECD_RS10605,ECD_RS10610,ECD_RS10615	yehI,yehI,yehK	Intragenic region
	P62	2128765	2128777	R	TU67	ECD_RS10760,ECD_RS10765	preT,preA	Intergenic
	P63	2134950	2134962	S	TU68	ECD_RS10770,ECD_RS10775	mglC,mglA	Intergenic
	P64	2141849	2141861	R	TU69	ECD_RS10815,ECD_RS25250	cirA	Intragenic region
	P65	2173909	2173921	R/S	TU70	ECD_RS23625		Intergenic
	P66	2202456	2202468	R	TU71	ECD_RS11100	yojI	Intergenic
	P67	2259762	2259774	R/S	TU72	ECD_RS11305,ECD_RS11310,ECD_RS11315,ECD_RS11320,ECD_RS11325,ECD_RS11330,ECD_RS11335	arnB,arnC,arnA,arnD,arnT,arnE,arnF	Intragenic region
	P68	2325623	2325635	R	TU73	ECD_RS11645	flk	Intragenic region
	P69	2390633	2390645	R	TU74	ECD_RS11935	mntH	Intergenic
	P70	2493122	2493134	R/S	TU75	ECD_RS12445	yfgF	Intragenic region
	P71	2618244	2618256	R	TU76	ECD_RS13055	recN	Intragenic region
	P72	2640582	2640594	R	TU77	ECD_RS13175,ECD_RS13180,ECD_RS13185,ECD_RS13190	nrdH,nrdI,nrdE,nrdF	Intragenic region
	P73	2673945	2673957	R	TU78	ECD_RS13365,ECD_RS13370	norV,norW	Intragenic region
	P74	2739073	2739085	R	TU79	ECD_RS13670	queE	Intergenic
	P75	2756960	2756972	R/S	TU80		csrB	Intragenic region
	P76	2796321	2796333	R/S	TU81	ECD_RS13920,ECD_RS13925,ECD_RS13930	recD,recB,ptrA	Intragenic region
	P77	2846722	2846734	R	TU82	ECD_RS14170,ECD_RS14175,ECD_RS14180,ECD_RS14185	ygfK,ssnA,ygfM,xdhD	Intergenic
	P78	2979580	2979592	S	TU83	ECD_RS14780	yghJ	Intergenic
	P79	3013920	3013932	R	TU84	ECD_RS14905,ECD_RS14910,ECD_RS14915,ECD_RS14920,ECD_RS14925,ECD_RS14930,ECD_RS14935,ECD_RS14940	hybG,hybF,hybE,hybD,hybC,hybB,hybA,hybO	Intergenic
	P80	3019507	3019519	R	TU85	ECD_RS14975,ECD_RS14980	exbD,exbB	Intergenic
	P81	3082626	3082638	R	TU86	ECD_RS15310	yqjH	Intergenic
	P82	3120516	3120528	R/S	TU87	ECD_RS15490	yhaJ	Intergenic
	P83	3198994	3199006	S	TU88	ECD_RS15870	dacB	Intergenic
					TU89	ECD_RS15875,ECD_RS15880	obgE,yhbE	Intergenic
	P84	3216812	3216824	R/S	TU90	ECD_RS15995	yrbL	Intergenic
	P85	3219457	3219469	R/S	TU91	ECD_RS16010	arcB	Intragenic region
	P86	3235299	3235311	R	TU92	ECD_RS16065	nanR	Intragenic region
	P87	3252210	3252222	R/S	TU93	ECD_RS16155	tldD	Intragenic region
	P88	3327277	3327289	R	TU94	ECD_RS16630,ECD_RS16635	bfr,bfd	Intergenic
	P89	3397162	3397174	R/S	TU95	ECD_RS16990,ECD_RS16995	envZ,ompR	Intergenic
	P90	3400407	3400419	R	TU96	ECD_RS17010,ECD_RS17015,ECD_RS17020	feoA,feoB,feoC	Intergenic
	P91	3424487	3424499	R/S	TU97	ECD_RS17100,ECD_RS17105,ECD_RS17110		Intragenic region
	P92	3437968	3437980	R	TU98	ECD_RS17140	asd	Intragenic region
	P93	3444165	3444177	R/S	TU99		ryhB	Intergenic
	P94	3460188	3460200	R	TU100	ECD_RS17260	panM	Intergenic
	P95	3482712	3482724	R/S	TU101	ECD_RS17380,ECD_RS17385	rhsB,yhhH	Intragenic region
	P96	3489816	3489828	R	TU102	ECD_RS17400,ECD_RS17405,ECD_RS17410	yhhJ,rbbA,yhiI	Intragenic region
	P97	3536638	3536650	R/S	TU103	ECD_RS17605	yhjE	Intragenic region
	P98	3568154	3568166	R	TU104	ECD_RS17715,ECD_RS17720,ECD_RS17725,ECD_RS17730	dppF,dppD,dppC,dppB	Intergenic
	P99	3595629	3595641	R/S	TU105	ECD_RS17860,ECD_RS17865,ECD_RS17870,ECD_RS17875,ECD_RS17880	xylA,xylF,xylH,xylR	Intragenic region
	P100	3627014	3627026	R	TU106	ECD_RS18010,ECD_RS18015	selB,selA	Intragenic region
	P101	3672021	3672033	R	TU107	ECD_RS18190,ECD_RS18195,ECD_RS18200,ECD_RS18205,ECD_RS18210,ECD_RS24950,ECD_RS18215,ECD_RS18220,ECD_RS18225,ECD_RS18230,ECD_RS18235	yibD,waaJ,waaY,waaR,waaP,waaG,waaQ	Intragenic region
	P102	3677727	3677739	R/S	TU108	ECD_RS18250	mutM	Intragenic region
	P103	3742198	3742210	R/S	TU109	ECD_RS18575	emrD	Intergenic
	P104	3924253	3924265	R/S	TU110	ECD_RS19485	rmuC	Intragenic region
	P105	3963238	3963250	R	TU111	ECD_RS19660,ECD_RS19665	glnG,glnL	Intergenic
	P106	3969178	3969190	R/S	TU112	ECD_RS19695	yihN	Intragenic region
	P107	3982233	3982245	R	TU113	ECD_RS19750,ECD_RS19755,ECD_RS19760,ECD_RS19765	yihX,yihY,dtd,yiiD	Intragenic region
	P108	3987436	3987448	R/S	TU114	ECD_RS19785,ECD_RS19790,ECD_RS19795,ECD_RS19800	fdhE,fdoI,fdoH,fdoG	Intragenic region
	P109	4008630	4008642	R	TU115	ECD_RS19885	sodA	Intergenic
	P110	4026451	4026463	R/S	TU116	ECD_RS19990	zapB	Intragenic region
	P111	4066713	4066725	R	TU117	ECD_RS20165	oxyR	Intergenic
	P112	4166578	4166590	R	TU118	ECD_RS20615	yjbJ	Intergenic
	P113	4170871	4170883	R/S	TU119	ECD_RS20645	qorA	Intragenic region
	P114	4191043	4191055	R/S	TU120	ECD_RS20730,ECD_RS20735	actP,yjcH	Intragenic region
	P115	4192760	4192772	R/S	TU121	ECD_RS20740	acs	Intragenic region
	P116	4376752	4376764	R	TU122	ECD_RS21625,ECD_RS21630	treC,treB	Intragenic region
	P117	4385657	4385669	R/S	TU123	ECD_RS21675	bdcA	Intragenic region
	P118	4430133	4430145	R	TU124	ECD_RS21880,ECD_RS21885,ECD_RS21890,ECD_RS21895,ECD_RS21900	fecE,fecD,fecC,fecB,fecA	Intergenic
	P119	4431674	4431686	R	TU125	ECD_RS21905,ECD_RS21910	fecR,fecI	Intergenic
	P120	4524064	4524076	R	TU126	ECD_RS22395	fhuF	Intergenic
					TU127	ECD_RS22400	yjjZ	Intergenic
a “R” and “S” indicate iron-replete and iron starvation conditions, respectively.

## Sheet: E. coli Crooks
Supplementary Data_7 Fur-associated regions identified by ChIP-exo analysis in E. coli Crooks
genome	Peak	Start	End	Binding Conditiona	TU	locus_tag	Gene	Binding location
NC_010468.1	P1	23793	23805	R/S	TU1	ECOLC_RS23375		Intergenic
	P2	27526	27538	R/S	TU2	ECOLC_RS00140	emrD	Intergenic
	P3	80827	80839	R/S	TU3	ECOLC_RS00410	mutM	Intragenic region
	P4	86534	86546	R	TU4	ECOLC_RS00425,ECOLC_RS00430,ECOLC_RS00435,ECOLC_RS00440,ECOLC_RS00445,ECOLC_RS00450,ECOLC_RS00455	waaQ,waaG,waaP,waaR,waaJ,waaY,waaJ	Intragenic region
	P5	132643	132655	R	TU5	ECOLC_RS00610,ECOLC_RS00615,ECOLC_RS00620,ECOLC_RS00625	yibG,rhsA,yibA,rhsA	Intergenic
	P6	134188	134200	R	TU6	ECOLC_RS00635,ECOLC_RS00640	selA,selB	Intragenic region
	P7	154468	154480	R	TU7	ECOLC_RS00740	avtA	Intragenic region
	P8	161337	161349	R/S	TU8	ECOLC_RS00760,ECOLC_RS00765,ECOLC_RS00770	xylH,xylG,xylF	Intragenic region
	P9	188646	188658	R	TU9	ECOLC_RS00905,ECOLC_RS00910,ECOLC_RS00915,ECOLC_RS00920	dppB,dppC,dppD,dppF	Intergenic
	P10	193100	193112	R/S	TU10	ECOLC_RS00925	yhjV	Intragenic region
	P11	219190	219202	R/S	TU11	ECOLC_RS01020	yhjE	Intragenic region
	P12	229457	229469	R/S	TU12	ECOLC_RS01055	gadX	Intragenic region
	P13	266016	266028	R	TU13	ECOLC_RS01215,ECOLC_RS01220,ECOLC_RS01225	yhiI,rbbA,yhhJ	Intragenic region
	P14	295645	295657	R	TU14	ECOLC_RS01370	panM	Intergenic
	P15	303441	303453	R	TU15	ECOLC_RS01405,ECOLC_RS01410,ECOLC_RS01415,ECOLC_RS01420,ECOLC_RS01425	ugpB,ugpA,ugpE,ugpC,ugpQ	Intragenic region
	P16	311125	311137	R	TU16		ryhB	Intergenic
	P17	317328	317340	R/S	TU17	ECOLC_RS01495	asd	Intragenic region
	P18	330808	330820	R	TU18	ECOLC_RS01525,ECOLC_RS01530,ECOLC_RS01535		Intragenic region
	P19	354888	354900	R	TU19	ECOLC_RS01615,ECOLC_RS01620,ECOLC_RS01625	feoC,feoB,feoA	Intergenic
	P20	358131	358143	R/S	TU20	ECOLC_RS01640,ECOLC_RS01645	ompR,envZ	Intergenic
	P21	427874	427886	R	TU21	ECOLC_RS01990,ECOLC_RS01995	bfd,bfr	Intergenic
	P22	504632	504644	R/S	TU22	ECOLC_RS02465	tldD	Intragenic region
	P23	508372	508384	R	TU23	ECOLC_RS02475,ECOLC_RS02480,ECOLC_RS02485	aaeX,aaeA,aaeB	Intragenic region
	P24	521555	521567	R/S	TU24	ECOLC_RS02555	nanR	Intragenic region
	P25	537392	537404	R/S	TU25	ECOLC_RS02610	arcB	Intragenic region
	P26	540037	540049	R/S	TU26	ECOLC_RS02625	yrbL	Intergenic
	P27	557855	557867	R/S	TU27	ECOLC_RS02745	obgE	Intergenic
					TU28	ECOLC_RS02750	dacB	Intergenic
	P28	636329	636341	R/S	TU29	ECOLC_RS03135	yhaJ	Intergenic
	P29	643942	643954	R	TU30	ECOLC_RS03190	exuR	Intergenic
	P30	651104	651116	R	TU31	ECOLC_RS03220,ECOLC_RS03225	uxaC,uxaA	Intergenic
	P31	679353	679365	R	TU32	ECOLC_RS03335	yqjH	Intergenic
	P32	739997	740009	R	TU33	ECOLC_RS03635	yqhD	Intergenic
	P33	742486	742498	R	TU34	ECOLC_RS03665,ECOLC_RS03670	exbB,exbD	Intergenic
	P34	747134	747146	R	TU35	ECOLC_RS03685	gpr	Intergenic
	P35	748069	748081	R	TU36	ECOLC_RS03705,ECOLC_RS03710,ECOLC_RS03715,ECOLC_RS03720,ECOLC_RS03725,ECOLC_RS03730,ECOLC_RS03735,ECOLC_RS03740	hybO,hybA,hybB,hybC,hybD,hybE,hybF,hybG	Intergenic
	P36	798156	798168	R	TU37	ECOLC_RS03925,ECOLC_RS03930,ECOLC_RS03935,ECOLC_RS03940,ECOLC_RS03945	fecE,fecD,fecC,fecB,fecA	Intergenic
	P37	799710	799722	R	TU38	ECOLC_RS03950,ECOLC_RS03955	fecR,fecI	Intergenic
	P38	813292	813304	R	TU39	ECOLC_RS04035	yggM	Intragenic region
	P39	896871	896883	R	TU40	ECOLC_RS04405,ECOLC_RS04410,ECOLC_RS04415,ECOLC_RS04420	xdhD,ygfM,ssnA,ygfK	Intergenic
	P40	916900	916912	R/S	TU41	ECOLC_RS04500,ECOLC_RS04505,ECOLC_RS04510,ECOLC_RS04515	fliP	Intragenic region
	P41	962655	962667	R/S	TU42	ECOLC_RS04775,ECOLC_RS04780,ECOLC_RS04785	ptrA,recB,recD	Intragenic region
	P42	996322	996334	R/S	TU43		csrB	Intragenic region
	P43	1090075	1090087	R	TU44	ECOLC_RS05335,ECOLC_RS05340	norW,norV	Intragenic region
	P44	1123431	1123443	R	TU45	ECOLC_RS05510,ECOLC_RS05515,ECOLC_RS05520,ECOLC_RS05525	nrdF,nrdE,nrdI,nrdH	Intragenic region
	P45	1161162	1161174	R	TU46	ECOLC_RS05715	recN	Intragenic region
	P46	1284099	1284111	R/S	TU47	ECOLC_RS06310	yfgF	Intragenic region
	P47	1347823	1347835	R/S	TU48	ECOLC_RS06595	yffS	Intragenic region
	P48	1352921	1352933	R/S	TU49	ECOLC_RS06610,ECOLC_RS06615		Intragenic region
	P49	1398327	1398339	R	TU50	ECOLC_RS06875	mntH	Intergenic
	P50	1462543	1462555	R	TU51	ECOLC_RS07155	flk	Intragenic region
	P51	1526922	1526934	R/S	TU52	ECOLC_RS07455,ECOLC_RS07460,ECOLC_RS07465,ECOLC_RS07470,ECOLC_RS07475,ECOLC_RS07480,ECOLC_RS07485	arnF,arnE,arnT,arnD,arnA,arnC,arnB	Intragenic region
	P52	1587850	1587862	R	TU53	ECOLC_RS07705	yojI	Intergenic
	P53	1616105	1616117	R/S	TU54	ECOLC_RS23970		Intergenic
	P54	1648162	1648174	R	TU55	ECOLC_RS25280,ECOLC_RS07990	cirA	Intragenic region
	P55	1655068	1655080	S	TU56	ECOLC_RS08025,ECOLC_RS08030,ECOLC_RS08035	mglB,mglA,mglC	Intragenic region
	P56	1919836	1919848	R	TU57	ECOLC_RS09235	sdiA	Intergenic
	P57	1928073	1928085	R	TU58	ECOLC_RS09295	ftnA	Intergenic
	P58	1929734	1929746	R	TU59	ECOLC_RS09315	ftnB	Intragenic region
	P59	1974605	1974617	R/S	TU60	ECOLC_RS09525,ECOLC_RS09530	znuA,yebA	Intragenic region
	P60	1999531	1999543	R	TU61	ECOLC_RS09640,ECOLC_RS09645,ECOLC_RS09650,ECOLC_RS09655,ECOLC_RS09660	yebW,yebV,rsmF,yebT,yebS	Intragenic region
	P61	2010664	2010676	R	TU62	ECOLC_RS09730,ECOLC_RS25340	mntP	Intergenic
	P62	2010952	2010964	R	TU63	ECOLC_RS09740	yobD	Intragenic region
	P63	2017134	2017146	R	TU64	ECOLC_RS09780	yoaD	Intragenic region
	P64	2028065	2028077	R	TU65		sroD	Intergenic
					TU66	ECOLC_RS09835	rnd	Intergenic
	P65	2038271	2038283	R/S	TU67	ECOLC_RS09890	yeaP	Intragenic region
	P66	2124694	2124706	R	TU68	ECOLC_RS10340,ECOLC_RS10345	ydiV,ydiU	Intragenic region
	P67	2127095	2127107	R	TU69	ECOLC_RS10350	ydiE	Intergenic
	P68	2152236	2152248	R	TU70	ECOLC_RS10465,ECOLC_RS10470,ECOLC_RS10475,ECOLC_RS10480,ECOLC_RS10485,ECOLC_RS10490	sufA,sufB,sufC,sufD,sufS,sufE	Intergenic
	P69	2205101	2205113	R	TU71	ECOLC_RS10730,ECOLC_RS10735,ECOLC_RS10740,ECOLC_RS10745,ECOLC_RS10750,ECOLC_RS10755,ECOLC_RS10760	nth,rsxE,rsxG,rsxD,rsxC,rsxB,rsxA	Intragenic region
	P70	2242006	2242018	R	TU72	ECOLC_RS10895	tqsA	Intragenic region
	P71	2258997	2259009	R/S	TU73	ECOLC_RS10975	ynfD	Intergenic
	P72	2266868	2266880	R/S	TU74	ECOLC_RS11010,ECOLC_RS11015,ECOLC_RS11020	intR,recE	Intragenic region
	P73	2364530	2364542	R	TU75	ECOLC_RS11575,ECOLC_RS11580,ECOLC_RS11585	yddA,yddB,pqqL	Intragenic region
	P74	2389973	2389985	R	TU76	ECOLC_RS11670	adhP	Intergenic
	P75	2428114	2428126	R	TU77	ECOLC_RS11820	yncE	Intergenic
	P76	2490380	2490392	R/S	TU78	ECOLC_RS12090,ECOLC_RS12095,ECOLC_RS12100,ECOLC_RS12105,ECOLC_RS12110,ECOLC_RS12115,ECOLC_RS12120,ECOLC_RS12125,ECOLC_RS12130,ECOLC_RS12135,ECOLC_RS12140	paaK,paaJ,paaI,paaH,paaG,paaF,paaE,paaD,paaC,paaB,paaA	Intragenic region
	P77	2508821	2508833	R/S	TU79	ECOLC_RS12180	ldhA	Intragenic region
	P78	2581488	2581500	R/S	TU80	ECOLC_RS12535	gmr	Intragenic region
	P79	2591151	2591163	R	TU81	ECOLC_RS12585,ECOLC_RS25405	acnA	Intergenic
	P80	2615584	2615596	R	TU82	ECOLC_RS12725	tonB	Intergenic
	P81	2680651	2680663	R	TU83	ECOLC_RS13035	ymgE	Intragenic region
	P82	2702461	2702473	R/S	TU84	ECOLC_RS13155,ECOLC_RS13160,ECOLC_RS25435,ECOLC_RS13165	ymgI,ymgG	Intragenic region
	P83	2708763	2708775	R/S	TU85	ECOLC_RS13195	ycgG	Intragenic region
	P84	2710689	2710701	R	TU86	ECOLC_RS13200,ECOLC_RS13205,ECOLC_RS13210,ECOLC_RS13215	ymgC,ariR,ymgA,ycgZ	Intergenic
	P85	2748248	2748260	R	TU87	ECOLC_RS13410	fhuE	Intergenic
	P86	2820120	2820132	R	TU88	ECOLC_RS13810,ECOLC_RS13815,ECOLC_RS13820,ECOLC_RS13825	pgaA,pgaB,pgaC,pgaD	Intragenic region
	P87	2828426	2828438	R	TU89	ECOLC_RS13840,ECOLC_RS13845,ECOLC_RS13850	efeB,efeO	Intergenic
	P88	2924644	2924656	R	TU90	ECOLC_RS14340	aspC	Intragenic region
	P89	2967428	2967440	R	TU91	ECOLC_RS14500,ECOLC_RS14505,ECOLC_RS14510	dmsC,dmsB,dmsA	Intragenic region
	P90	3068853	3068865	R/S	TU92	ECOLC_RS15060	rimO	Intragenic region
	P91	3088107	3088119	R/S	TU93	ECOLC_RS15145		Intergenic
	P92	3104729	3104741	R	TU94	ECOLC_RS15230,ECOLC_RS15235,ECOLC_RS15240	fiu,ybiX,ybiI	Intergenic
	P93	3167914	3167926	R	TU95	ECOLC_RS15580	gpmA	Intergenic
	P94	3198193	3198205	R/S	TU96	ECOLC_RS15750,ECOLC_RS15755,ECOLC_RS15760,ECOLC_RS15765	sdhB,sdhA,sdhD,sdhC	Intragenic region
	P95	3208637	3208649	R/S	TU97	ECOLC_RS15805,ECOLC_RS15810,ECOLC_RS15815,ECOLC_RS15820,ECOLC_RS15825	nei,ybgL,ybgK,ybgJ,ybgI	Intragenic region
	P96	3254515	3254527	R/S	TU98	ECOLC_RS16010,ECOLC_RS16015,ECOLC_RS16020,ECOLC_RS16025	nagB,nagA,nagC,nagD	Intragenic region
	P97	3281456	3281468	R	TU99	ECOLC_RS16160	ybeQ	Intragenic region
	P98	3332392	3332404	R	TU100	ECOLC_RS16400,ECOLC_RS16405,ECOLC_RS16410,ECOLC_RS16415,ECOLC_RS16420	entH,entA,entB,entE,entC	Intergenic
	P99	3332499	3332511	R	TU101	ECOLC_RS24585,ECOLC_RS16425	fepB	Intergenic
	P100	3335014	3335026	R	TU102	ECOLC_RS16430	entS	Intergenic
					TU103	ECOLC_RS16435,ECOLC_RS16440,ECOLC_RS16445	fepD,fepG,fepC	Intergenic
	P101	3344556	3344568	R	TU104	ECOLC_RS16455,ECOLC_RS16460,ECOLC_RS16465	entF,ybdZ,fes	Intergenic
					TU105	ECOLC_RS16470	fepA	Intergenic
	P102	3383059	3383071	R	TU106	ECOLC_RS16620,ECOLC_RS16625,ECOLC_RS16630,ECOLC_RS16635	sfmF,sfmH,sfmD,sfmC	Intragenic region
	P103	3387789	3387801	R/S	TU107	ECOLC_RS16640	sfmA	Intragenic region
	P104	3444369	3444381	R	TU108	ECOLC_RS16895	adk	Intragenic region
	P105	3450731	3450743	R	TU109	ECOLC_RS16925	ybaN	Intergenic
	P106	3480190	3480202	R	TU110	ECOLC_RS17060,ECOLC_RS17065,ECOLC_RS17070,ECOLC_RS17075,ECOLC_RS17080,ECOLC_RS17085,ECOLC_RS17090,ECOLC_RS17095,ECOLC_RS17100,ECOLC_RS17105,ECOLC_RS17110	wcaJ	Intragenic region
	P107	3668612	3668624	R/S	TU111	ECOLC_RS17970	pepD	Intergenic
	P108	3726935	3726947	R	TU112	ECOLC_RS18300		Intragenic region
	P109	3740702	3740714	R/S	TU113	ECOLC_RS18365,ECOLC_RS18370	cusA,cusB	Intragenic region
	P110	3742887	3742899	R				Intragenic region
	P111	3743800	3743812	R	TU114	ECOLC_RS18375,ECOLC_RS18380	cusF,cusC	Intragenic region
	P112	3810193	3810205	R	TU115	ECOLC_RS18765,ECOLC_RS18770,ECOLC_RS18775	map,glnD,dapD	Intergenic
	P113	3822770	3822782	R/S	TU116	ECOLC_RS18805,ECOLC_RS18810,ECOLC_RS18815	mtn,btuF,yadS	Intragenic region
					TU117	ECOLC_RS18820,ECOLC_RS18825	erpA,clcA	Intragenic region
	P114	3830751	3830763	R	TU118	ECOLC_RS18835,ECOLC_RS18840,ECOLC_RS18845,ECOLC_RS18850	fhuB,fhuD,fhuC,fhuA	Intragenic region
	P115	3832325	3832337	R				Intergenic
	P116	3853075	3853087	R	TU119	ECOLC_RS18950	panD	Intragenic region
	P117	3860821	3860833	R	TU120	ECOLC_RS18990	cueO	Intragenic region
	P118	3888882	3888894	R	TU121	ECOLC_RS19110	mutT	Intergenic
	P119	3929046	3929058	R	TU122	ECOLC_RS19285,ECOLC_RS19290	yabI,araC	Intragenic region
	P120	4037315	4037327	R	TU123	ECOLC_RS19825	yjjZ	Intergenic
					TU124	ECOLC_RS19830	fhuF	Intergenic
	P121	4094838	4094850	R	TU125	ECOLC_RS20120,ECOLC_RS20125,ECOLC_RS20130	uxuA	Intragenic region
	P122	4116541	4116553	R/S	TU126	ECOLC_RS20240	bdcA	Intragenic region
	P123	4125446	4125458	R	TU127	ECOLC_RS20285,ECOLC_RS20290	treB,treC	Intragenic region
	P124	4151487	4151499	R	TU128	ECOLC_RS20400	cpdB	Intergenic
	P125	4245860	4245872	R	TU129	ECOLC_RS20870,ECOLC_RS20875,ECOLC_RS20880,ECOLC_RS20885		Intragenic region
	P126	4264545	4264557	R	TU130	ECOLC_RS20890,ECOLC_RS20895		Intragenic region
	P127	4265518	4265530	R				Intragenic region
	P128	4350207	4350219	R/S	TU131	ECOLC_RS21285,ECOLC_RS21290,ECOLC_RS21295	acs,yjcH,actP	Intragenic region
	P129	4370398	4370410	R/S	TU132	ECOLC_RS21380	qorA	Intragenic region
	P130	4374691	4374703	R/S	TU133	ECOLC_RS21410	yjbJ	Intergenic
	P131	4516759	4516771	R/S	TU134	ECOLC_RS22040	zapB	Intragenic region
	P132	4525448	4525460	R	TU135	ECOLC_RS22090	cdh	Intergenic
	P133	4534583	4534595	R	TU136	ECOLC_RS22140	sodA	Intergenic
	P134	4553860	4553872	R	TU137	ECOLC_RS22215,ECOLC_RS22220,ECOLC_RS22225,ECOLC_RS22230,ECOLC_RS22235	fdoG,fdoG,fdoH,fdoI,fdhE	Intragenic region
	P135	4554441	4554453	R/S				Intragenic region
	P136	4555235	4555247	R	TU138	ECOLC_RS22245	yiiF	Intragenic region
	P137	4559642	4559654	R	TU139	ECOLC_RS22255,ECOLC_RS22260,ECOLC_RS22265,ECOLC_RS22270	yiiD,dtd,yihY,yihX	Intragenic region
	P138	4569575	4569587	R/S	TU140	ECOLC_RS22315	yihN	Intragenic region
	P139	4575527	4575539	R/S	TU141	ECOLC_RS22345,ECOLC_RS22350	glnL,glnG	Intergenic
	P140	4614306	4614318	R/S	TU142	ECOLC_RS22525	rmuC	Intragenic region
a “R” and “S” indicate iron-replete and iron starvation conditions, respectively.

## Sheet: E. coli O157.H7 Sakai
Supplementary Data_8 Fur-associated regions identified by ChIP-exo analysis in E. coli O157:H7 Sakai
genome	Peak	Start	End	Binding Conditiona	TU	locus_tag	Gene	Binding location
NC_002695.1	P1	33621	33633	S	TU1	ECs0035,ECs0036	carA,carB	Intergenic
	P2	53857	53869	S	TU2	ECs0049,ECs0050	kefF,kefC	Intragenic region
	P3	63689	63701	R/S	TU3	ECs0061		Intragenic region
	P4	75371	75383	R/S	TU4	ECs0068,ECs0069	araC,yabI	Intragenic region
	P5	115292	115304	R	TU5	ECs0103	mutT	Intergenic
	P6	150868	150880	R	TU6	ECs0135	panD	Intragenic region
	P7	171778	171790	R	TU7	ECs0154,ECs0155,ECs0156,ECs0157	fhuA,fhuC,fhuD,fhuB	Intergenic
	P8	173353	173365	S				Intragenic region
	P9	181213	181225	R/S	TU8	ECs0159,ECs0160	clcA,erpA	Intergenic
					TU9	ECs0161,ECs0162,ECs0163	yadS,btuF,mtn	Intragenic region
	P10	193075	193087	R	TU10	ECs0168,ECs0169,ECs0170	dapD,glnD,map	Intergenic
	P11	288115	288127	R/S	TU11	ECs0258,ECs0259,ECs0260,ECs0261	dinB,yafN,yafO,yafP	Intergenic
	P12	293693	293705	R/S	TU12	ECs0264	pepD	Intergenic
	P13	315551	315563	R/S	TU13	ECs0296,ECs0297,ECs0298		Intergenic
	P14	556714	556726	R	TU14	ECs0521	ybaN	Intergenic
	P15	563064	563076	R	TU15	ECs0527	adk	Intragenic region
	P16	602052	602064	R/S	TU16	ECs0542,ECs0543,ECs0544,ECs0545	cydC,cueR	Intragenic region
	P17	651055	651067	R/S	TU17	ECs0592	sfmA	Intragenic region
	P18	655782	655794	R/S	TU18	ECs0593,ECs0594,ECs0595,ECs0596	sfmC,sfmD,sfmH,sfmF	Intragenic region
	P19	694325	694337	R	TU19	ECs0623	fepA	Intergenic
	P20	694356	694368	R	TU20	ECs0624,ECs5381,ECs0625	fes,ybdZ,entF	Intergenic
	P21	703868	703880	R	TU21	ECs0627,ECs0628,ECs0629	fepC,fepG,fepD	Intergenic
					TU22	ECs0630	entS	Intergenic
	P22	706302	706314	R	TU23	ECs0631	fepB	Intergenic
					TU24	ECs0632,ECs0633,ECs0634,ECs0635,ECs0636	entC,entE,entB,entA,entH	Intergenic
	P23	757125	757137	R	TU25	ECs0682	ybeQ	Intragenic region
	P24	833659	833671	R/S	TU26	ECs0746,ECs0747,ECs0748,ECs0749	sdhC,sdhD,sdhA,sdhB	Intragenic region
	P25	847859	847871	S	TU27	ECs0759,ECs0760,ECs0761,ECs0762,ECs0763,ECs0764		Intragenic region
	P26	871513	871525	R	TU28	ECs0783	gpmA	Intergenic
	P27	915639	915651	R/S	TU29	ECs0835,ECs0836,ECs0837,ECs0838,ECs0839		Intragenic region
	P28	928565	928577	R	TU30	ECs0850		Intergenic
	P29	966077	966089	R	TU31	ECs0881,ECs0882,ECs0883	ybiI,ybiX,fiu	Intergenic
	P30	966111	966123	R				Intergenic
	P31	1002501	1002513	R/S	TU32	ECs0915	rimO	Intragenic region
	P32	1074031	1074043	R	TU33	ECs0979,ECs0980,ECs0981	dmsA,dmsB,dmsC	Intragenic region
	P33	1115176	1115188	R/S	TU34	ECs1011	aspC	Intergenic
	P34	1174257	1174269	R	TU35	ECs1077		Intergenic
	P35	1249485	1249497	S	TU36	ECs1163,ECs1164,ECs1165,ECs1166,ECs1167,ECs1168,ECs1169,ECs1170	yfdT	Intragenic region
	P36	1272048	1272060	R	TU37	ECs1210,ECs1211		Intergenic
	P37	1281318	1281330	S	TU38	ECs1222,ECs1223		Intragenic region
	P38	1324244	1324256	R	TU39	ECs1263,ECs1264,ECs1265,ECs1266	efeO,efeB,phoH	Intergenic
	P39	1332550	1332562	R	TU40	ECs1267,ECs1268,ECs1269,ECs1270	pgaD,pgaC,pgaB,pgaA	Intragenic region
	P40	1344763	1344775	R/S	TU41	ECs1276,ECs1277,ECs1278	elfD,elfC	Intragenic region
	P41	1359149	1359161	R/S	TU42	ECs1289	fabF	Intragenic region
	P42	1372151	1372163	R	TU43	ECs1300		Intragenic region
	P43	1374764	1374776	R/S	TU44	ECs1302		Intergenic
	P44	1389405	1389417	S	TU45	ECs1317	eptA	Intergenic
	P45	1420510	1420522	R	TU46	ECs1360	cirA	Intergenic
	P46	1424066	1424078	R/S	TU47	ECs1365,ECs1366		Intergenic
	P47	1429214	1429226	R	TU48	ECs1374		Intergenic
	P48	1431084	1431096	S	TU49	ECs5415		Intergenic
	P49	1520750	1520762	R/S	TU50	ECs1480	fhuE	Intergenic
	P50	1574434	1574446	R/S	TU51	ECs1554,ECs1555		Intergenic
	P51	1625832	1625844	S	TU52	ECs1621,ECs1622,ECs1623,ECs1624	rzpD,rzoD	Intergenic
	P52	1687785	1687797	R/S	TU53	ECs1692	ymgE	Intragenic region
	P53	1701871	1701883	R	TU54	ECs1707	ycgV	Intergenic
	P54	1719336	1719348	S	TU55	ECs1724	ychN	Intergenic
	P55	1792746	1792758	R/S	TU56	ECs1803,ECs1804,ECs1805		Intragenic region
	P56	1845837	1845849	R/S	TU57	ECs1858	gmr	Intragenic region
	P57	1869041	1869053	R/S	TU58	ECs1874	puuA	Intergenic
					TU59	ECs1875,ECs1876,ECs1877,ECs1878,ECs1789	puuD,puuR,puuC,puuB	Intergenic
	P58	1933639	1933651	S	TU60	ECs1950,ECs1951		Intergenic
	P59	1938528	1938540	S	TU61	ECs1954,ECs1955		Intergenic
	P60	1960053	1960065	R/S	TU62	ECs1983,ECs1984,ECs1985,ECs1986,ECs1987,ECs1988		Intragenic region
	P61	1979564	1979576	R/S	TU63	ECs2002	ldhA	Intragenic region
	P62	2038978	2038990	R	TU64	ECs2056	yncE	Intergenic
	P63	2075121	2075133	R	TU65	ECs2082	adhP	Intergenic
	P64	2100570	2100582	R	TU66	ECs2099,ECs2100,ECs2101	pqqL,yddB,yddA	Intragenic region
	P65	2113111	2113123	R/S	TU67	ECs2112	fimC	Intragenic region
	P66	2114509	2114521	R	TU68	ECs2113	fimA	Intergenic
	P67	2203371	2203383	S	TU69	ECs2218		Intergenic
	P68	2209795	2209807	R/S	TU70	ECs2226		Intragenic region
	P69	2210077	2210089	S				Intergenic
	P70	2257289	2257301	R	TU71	ECs2292	ynfD	Intergenic
	P71	2274281	2274293	R	TU72	ECs2307	tqsA	Intragenic region
	P72	2311292	2311304	R	TU73	ECs2335,ECs2336,ECs2337,ECs2338,ECs2339,ECs2340,ECs2341,ECs2342	ydgK,rsxA,rsxB,rsxC,rsxD,rsxG,rsxE,nth	Intragenic region
	P73	2364164	2364176	R	TU74	ECs2386,ECs2387,ECs2388,ECs2389,ECs2390,ECs2391	sufE,sufS,sufD,sufC,sufB,sufA	Intergenic
					TU75	ECs2394,ECs2395,ECs2396	ydiJ,ydiK,ydiL	Intergenic
	P74	2389296	2389308	R	TU76	ECs2412	ydiE	Intergenic
	P75	2391697	2391709	R	TU77	ECs2413,ECs2414	ydiU,ydiV	Intragenic region
	P76	2480014	2480026	R/S	TU78	ECs2503	yeaP	Intragenic region
	P77	2490441	2490453	R	TU79	ECs2513	rnd	Intergenic
					TU80		sroD	Intergenic
	P78	2506779	2506791	R	TU81	ECs2531	mntP	Intergenic
	P79	2518201	2518213	R	TU82	ECs2543,ECs2544	yebS,yebT	Intragenic region
	P80	2543127	2543139	R/S	TU83	ECs2566,ECs2567	yebA,znuA	Intragenic region
	P81	2588086	2588098	R	TU84	ECs2610	ftnB	Intragenic region
	P82	2589759	2589771	R	TU85	ECs2613	ftnA	Intergenic
	P83	2596271	2596283	R/S	TU86	ECs5465,ECs2622,ECs2623,ECs2624,ECs2625		Intragenic region
	P84	2619117	2619129	R	TU87	ECs2654	sdiA	Intergenic
	P85	2738528	2738540	S	TU88	ECs2792		Intergenic
	P86	2739286	2739298	R				Intergenic
	P87	2789976	2789988	S	TU89	ECs2847		Intergenic
	P88	2853649	2853661	R	TU90	ECs2900	fbaB	Intergenic
	P89	2859594	2859606	R	TU91	ECs2904,ECs2905,ECs2906,ECs2907	yegW,yegX,thiD,thiM	Intergenic
	P90	2918933	2918945	R	TU92	ECs2960,ECs2961,ECs2962,ECs2963,ECs2964		Intergenic
	P91	2925841	2925853	R	TU93	ECs2973,ECs2974		Intergenic
	P92	2927992	2928004	R	TU94	ECs2975,ECs2976,ECs2977,ECs2978,ECs2979,ECs2980,ECs2981,ECs2982,ECs2983	quuD	Intragenic region
	P93	2935667	2935679	S	TU95	ECs2996		Intergenic
	P94	2981929	2981941	R	TU96	ECs3047	cirA	Intergenic
	P95	3041658	3041670	R	TU97	ECs3100,ECs3101,ECs3102,ECs5484	yojI,alkB,ada	Intragenic region
	P96	3077808	3077820	R/S	TU98	ECs3123		Intergenic
	P97	3100102	3100114	R/S	TU99	ECs3141,ECs3142,ECs3143,ECs3144,ECs3145,ECs5486,ECs3146	arnB,arnC,arnA,arnD,arnT,arnE,arnF	Intragenic region
	P98	3164724	3164736	R	TU100	ECs3205	flk	Intragenic region
	P99	3240879	3240891	R	TU101	ECs3271	mntH	Intergenic
	P100	3344783	3344795	R/S	TU102	ECs3365	yfgF	Intragenic region
	P101	3411214	3411226	R	TU103	ECs3422	glrK	Intragenic region
	P102	3471843	3471855	R	TU104	ECs3478	recN	Intragenic region
	P103	3508106	3508118	R/S	TU105	ECs3518,ECs3519		Intergenic
	P104	3524870	3524882	R	TU106	ECs3536,ECs3537,ECs3538,ECs3539	nrdH,nrdI,nrdE,nrdF	Intragenic region
	P105	3557695	3557707	R	TU107	ECs3566,ECs3567	norV,norW	Intragenic region
	P106	3601950	3601962	S	TU108	ECs3608,ECs3609,ECs3610,ECs3611,ECs3612,ECs3613,ECs3614	ygbF,ygbT	Intragenic region
	P107	3646775	3646787	R/S	TU109		csrB	Intragenic region
	P108	3680441	3680453	R/S	TU110	ECs3676,ECs3678,ECs3679	recD,ptrA,recC	Intragenic region
	P109	3719766	3719778	S	TU111	ECs3713,ECs3714,ECs3715,ECs3716,ECs3717,ECs3718,ECs3719		Intragenic region
	P110	3725437	3725449	R/S	TU112	ECs3724,ECs3725,ECs3726,ECs3727,ECs3728,ECs3729	fliP	Intragenic region
	P111	3734907	3734919	R/S	TU113	ECs3730,ECs3731,ECs3732,ECs3733,ECs3734	fliI,flhA	Intergenic
	P112	3754013	3754025	R	TU114	ECs3751,ECs3752,ECs3753,ECs3754	ygfK,ssnA,ygfM,xdhD	Intergenic
	P113	3886840	3886852	R	TU115	ECs3875,ECs3876,ECs3877,ECs3878,ECs3879,ECs3880,ECs3881,ECs3882	hybG,hybF,hybE,hybD,hybC,hybB,hybA,hybO	Intergenic
	P114	3887784	3887796	R/S	TU116	ECs3884		Intragenic region
	P115	3892426	3892438	R	TU117	ECs3889,ECs3890,ECs3891	exbD,exbB	Intragenic region
	P116	3894921	3894933	R	TU118	ECs3894,ECs3896	yqhD,dkgA	Intergenic
	P117	3917060	3917072	R	TU119	ECs3912,ECs3913,ECs3914,ECs3915,ECs3916	fecD,fecD,fepC	Intergenic
	P118	3917271	3917283	R	TU120	ECs3917		Intergenic
	P119	3917883	3917895	R/S	TU121	ECs3918	parE	Intergenic
	P120	3918876	3918888	R	TU122	ECs3919	yqiA	Intergenic
	P121	3956086	3956098	R	TU123	ECs3952	yqjH	Intergenic
	P122	3993848	3993860	R/S	TU124	ECs3987	yhaJ	Intergenic
	P123	4090665	4090677	R	TU125	ECs4086	yrbL	Intergenic
	P124	4093309	4093321	R/S	TU126	ECs4089,ECs4090	arcB,yhcC	Intragenic region
	P125	4109380	4109392	R/S	TU127	ECs4099	nanR	Intragenic region
	P126	4126288	4126300	R	TU128	ECs4117	tldD	Intragenic region
	P127	4149736	4149748	R	TU129	ECs4137	acrE	Intragenic region
	P128	4189763	4189775	R	TU130	ECs4189	bfr	Intergenic
	P129	4189912	4189924	R	TU131	ECs5531	bfd	Intergenic
	P130	4248980	4248992	R/S	TU132	ECs4246,ECs4247	envZ,ompR	Intergenic
	P131	4252222	4252234	R	TU133	ECs4250,ECs4251,ECs4252	feoA,feoB,feoC	Intergenic
	P132	4277139	4277151	R/S	TU134	ECs4270,ECs4271,ECs4272		Intragenic region
	P133	4300271	4300283	R	TU135		ryhB	Intergenic
	P134	4300291	4300303	S				Intergenic
	P135	4316303	4316315	R/S	TU136	ECs4306	panM	Intergenic
	P136	4389098	4389110	R/S	TU137	ECs4379,ECs4380		Intragenic region
	P137	4391753	4391765	R/S	TU138	ECs4382,ECs4383,ECs4384,ECs4385,ECs4386,ECs4387	hemN,btuC,fhuC	Intergenic
	P138	4392097	4392109	R	TU139	ECs4379,ECs4380		Intergenic
	P139	4417590	4417602	R/S	TU140	ECs4403	yhjE	Intragenic region
	P140	4443690	4443702	R	TU141	ECs4420,ECs4421,ECs4422,ECs4423	dppF,dppD,dppC,dppB	Intragenic region
	P141	4479649	4479661	R/S	TU142	ECs4449,ECs4450,ECs4451	xylF,xylG,xylH	Intragenic region
	P142	4503326	4503338	R	TU143	ECs4467,ECs4468	selB,selA	Intragenic region
	P143	4549087	4549099	R	TU144	ECs4501,ECs4502,ECs4503,ECs4504,ECs4505,ECs4506,ECs4507	waaJ,waaY,waaR,waaP,waaG,waaQ	Intragenic region
	P144	4554795	4554807	R/S	TU145	ECs4510	mutM	Intragenic region
	P145	4593422	4593434	R	TU146	ECs4551,ECs4552,ECs4553,ECs4554,ECs4555,ECs4556		Intragenic region
	P146	4602904	4602916	R	TU147	ECs4563		Intragenic region
	P147	4627237	4627249	R/S	TU148	ECs4595	nlpA	Intergenic
	P148	4639408	4639420	S	TU149	ECs4607		Intergenic
	P149	4694719	4694731	R	TU150	ECs4659,ECs4660,ECs4661	phoU,pstB	Intragenic region
	P150	4702126	4702138	R	TU151	ECs4665,ECs4666,ECs4667,ECs4668	elfC	Intragenic region
	P151	4753664	4753676	R	TU152	ECs4711	rep	Intergenic
	P152	4779244	4779256	R	TU153		glmZ	Intergenic
	P153	4813651	4813663	R/S	TU154	ECs4762	rmuC	Intragenic region
	P154	4858280	4858292	R/S	TU155	ECs4796	yihN	Intragenic region
	P155	4872217	4872229	R	TU156	ECs4808,ECs4809,ECs4810,ECs4811	yihX,yihY,dtd,yiiD	Intragenic region
	P156	4879486	4879498	R/S	TU157	ECs4817,ECs4818,ECs4819,ECs4820	fdhE,fdoI,fdoH,fdoG	Intragenic region
	P157	4880064	4880076	R				Intragenic region
	P158	4900662	4900674	R	TU158	ECs4834	sodA	Intergenic
	P159	4918584	4918596	R/S	TU159	ECs4853	zapB	Intragenic region
	P160	4969826	4969838	R/S	TU160	ECs4892,ECs4893,ECs4894,ECs4895	kgtP,fabR,yijD	Intragenic region
	P161	5112388	5112400	R/S	TU161	ECs5028	yjbJ	Intergenic
	P162	5116619	5116631	R/S	TU162	ECs5033	qorA	Intragenic region
	P163	5136780	5136792	R/S	TU163	ECs5049,ECs5050,ECs5051	actP,yjcH,acs	Intragenic region
	P164	5216707	5216719	R/S	TU164	ECs5115	cadC	Intergenic
	P165	5320649	5320661	R	TU165	ECs5216,ECs5217	treC,treB	Intragenic region
	P166	5329552	5329564	R/S	TU166	ECs5226	bdcA	Intragenic region
	P167	5364051	5364063	R	TU167	ECs5259,ECs5260,ECs5261		Intragenic region
	P168	5365024	5365036	R	TU168			Intragenic region
	P169	5437611	5437623	R	TU169	ECs5593	symE	Intragenic region
	P170	5464056	5464068	R	TU170	ECs5327	fhuF	Intergenic
	P171	5464123	5464135	R	TU171	ECs5328	yjjZ	Intragenic region
a “R” and “S” indicate iron-replete and iron starvation conditions, respectively.

## Sheet: E. coli CFT073
Supplementary Data_9 Fur-associated regions identified by ChIP-exo analysis in E. coli CFT073
genome	Peak	Start	End	Binding Conditiona	TU	locus_tag	Gene	Binding location
NC_004431.1	P1	8968	8980	S	TU1	C_RS00040,C_RS00045	yaaA,yaaJ	Intergenic
	P2	10613	10625	R/S	TU2	C_RS00065	yaaH	Intergenic
	P3	52074	52086	S	TU3	C_RS00260,C_RS00265,C_RS00270	kefF,kefC,folA	Intragenic region
	P4	73039	73051	R/S	TU4	C_RS00345,C_RS00350	araA,araB	Intergenic
	P5	93533	93545	R/S	TU5	C_RS00455,C_RS00460,C_RS00465,C_RS00470,C_RS00475,C_RS00480,C_RS00485,C_RS00490,C_RS00495,C_RS00500,C_RS00505,C_RS00510,C_RS00515,C_RS00520,C_RS00525,C_RS00530	mraZ,rsmH,ftsL,ftsI,murE,murF,mraY,murD,ftsW,murG,murC,ddlB,ftsQ,ftsA,ftsZ,lpxC	Intragenic region
	P6	105972	105984	S				Intragenic region
	P7	114522	114534	R	TU6	C_RS00535,C_RS00540,C_RS00545	secM,secA,mutT	Intragenic region
	P8	144579	144591	S	TU7	C_RS00695	yacL	Intergenic
	P9	156700	156712	R	TU8	C_RS00755	panD	Intragenic region
	P10	177904	177916	R/S	TU9	C_RS00855,C_RS00860,C_RS00865,C_RS00870	fhuA,fhuC,fhuD,fhuB	Intergenic
	P11	187350	187362	R/S	TU10	C_RS00880,C_RS00885	clcA,erpA	Intergenic
					TU11	C_RS00890,C_RS00895,C_RS00900	yadS,btuF,mtn	Intragenic region
	P12	199886	199898	R	TU12	C_RS00930,C_RS00935,C_RS00940	dapD,glnD,map	Intergenic
	P13	272767	272779	R	TU13	C_RS01370		Intergenic
	P14	299213	299225	R	TU14	C_RS01505		Intergenic
	P15	363934	363946	R/S	TU15	C_RS01760	pepD	Intergenic
	P16	434837	434849	R	TU16	C_RS26275		Intergenic
	P17	460233	460245	S	TU17	C_RS02170,C_RS02175,C_RS02180,C_RS02185	yaiO,yaiP,yaiS	Intergenic
	P18	565468	565480	R	TU18	C_RS02700	ybaN	Intergenic
	P19	571828	571840	R	TU19	C_RS02730	adk	Intragenic region
	P20	589901	589913	S	TU20	C_RS02800		Intragenic region
	P21	654897	654909	R	TU21	C_RS03110,C_RS03120	entD,fepA	Intergenic
	P22	654936	654948	R	TU22	C_RS03125,C_RS03130,C_RS03135	fes,ybdZ,entF	Intergenic
	P23	664473	664485	R	TU23	C_RS03145,C_RS03150,C_RS03155	fepC,fepG,fepD	Intergenic
					TU24	C_RS03160	entS	Intergenic
	P24	666810	666822	R	TU25	C_RS03165	fepB	Intergenic
	P25	666929	666941	R	TU26	C_RS03170,C_RS03175,C_RS03180,C_RS03185,C_RS03190	entC,entE,entB,entA,entH	Intergenic
	P26	734577	734589	R/S	TU27	C_RS03520,C_RS03525,C_RS03530,C_RS03535	nagD,nagC,nagA,nagB	Intragenic region
	P27	777645	777657	R	TU28	C_RS03715,C_RS03720,C_RS03725,C_RS03730,C_RS03735	ybgI,ybgJ,ybgK,ybgL,nei	Intragenic region
					TU29	C_RS03740	abrB	Intragenic region
	P28	783340	783352	R/S	TU30	C_RS03760,C_RS03765,C_RS03770,C_RS03775	sdhC,sdhD,sdhA,sdhB	Intragenic region
	P29	809217	809229	R	TU31	C_RS03935	gpmA	Intergenic
	P30	811396	811408	R	TU32	C_RS03940,C_RS03945,C_RS03950,C_RS03955	galM,galK,galT,galE	Intragenic region
	P31	837209	837221	R	TU33	C_RS04065	uvrB	Intragenic region
	P32	864121	864133	R	TU34	C_RS04200	fiu	Intergenic
	P33	864155	864167	R				Intergenic
	P34	898108	898120	R/S	TU35	C_RS04350	rimO	Intragenic region
	P35	942321	942333	R	TU36		rybB	Intragenic region
	P36	1036490	1036502	R/S	TU37	C_RS05035	aspC	Intragenic region
	P37	1114465	1114477	R	TU38	C_RS05430,C_RS05435,C_RS05440	efeO,efeB	Intergenic
	P38	1122787	1122799	R	TU39	C_RS05450,C_RS05455,C_RS05460,C_RS05465	pgaD,pgaC,pgaB,pgaA	Intragenic region
	P39	1129227	1129239	R	TU40	C_RS05485		Intragenic region
	P40	1131837	1131849	R/S	TU41	C_RS05495		Intergenic
	P41	1176369	1176381	R	TU42	C_RS05750		Intergenic
	P42	1184936	1184948	R	TU43	C_RS26585		Intergenic
	P43	1187315	1187327	R/S	TU44	C_RS05810		Intergenic
	P44	1198060	1198072	R/S	TU45	C_RS26600,C_RS05865	fepA	Intragenic region
	P45	1199400	1199412	R				Intragenic region
	P46	1207415	1207427	R	TU46	C_RS05880,C_RS05885	msbA	Intragenic region
	P47	1208100	1208112	R	TU47	C_RS26605		Intragenic region
	P48	1241028	1241040	S	TU48	C_RS06080,C_RS06085,C_RS06090,C_RS06095	ghrA,ycdX,ycdY,ycdZ	Intergenic
	P49	1262619	1262631	R	TU49	C_RS06210,C_RS06215	yceI,yceJ	Intergenic
	P50	1305141	1305153	R	TU50	C_RS06440	fhuE	Intergenic
	P51	1405922	1405934	S	TU51	C_RS07145		Intergenic
	P52	1409835	1409847	S	TU52	C_RS07200		Intergenic
	P53	1424699	1424711	R	TU53	C_RS07340,C_RS26755		Intergenic
					TU54	C_RS07350,C_RS07355,C_RS07360,C_RS07365,C_RS07370	nohD	Intergenic
	P54	1450239	1450251	R	TU55	C_RS07465,C_RS07470,C_RS07475,C_RS07480	lptB	Intergenic
	P55	1461121	1461133	R/S	TU56	C_RS07565,C_RS07570,C_RS07575	ymgD,ymgG,ymgI	Intragenic region
	P56	1530191	1530203	S	TU57	C_RS07890,C_RS07895,C_RS07900,C_RS07905,C_RS07910,C_RS07915,C_RS07920	ybjS	Intragenic region
	P57	1554962	1554974	R	TU58	C_RS08030	yciI	Intergenic
					TU59	C_RS08035	tonB	Intergenic
	P58	1579776	1579788	R	TU60	C_RS28520,C_RS08175	acnA	Intergenic
	P59	1589422	1589434	R/S	TU61	C_RS08225	gmr	Intragenic region
	P60	1659801	1659813	R/S	TU62	C_RS08580	ldhA	Intragenic region
	P61	1711873	1711885	R	TU63	C_RS08810	yncE	Intergenic
	P62	1746853	1746865	R	TU64	C_RS08970	adhP	Intergenic
	P63	1764996	1765008	R	TU65	C_RS09025,C_RS09030,C_RS09035	pqqL,yddB,yddA	Intragenic region
	P64	1777544	1777556	R/S	TU66	C_RS09065,C_RS09070,C_RS09075,C_RS09080,C_RS09085	ydeQ,ydeR,ydeS,fimD,fimC	Intragenic region
	P65	1786857	1786869	R/S	TU67	C_RS09140	uxaB	Intragenic region
	P66	1787127	1787139	R/S				Intergenic
	P67	1818193	1818205	R	TU68	C_RS09315	ynfD	Intergenic
	P68	1872093	1872105	R	TU69	C_RS09525,C_RS09530,C_RS09535,C_RS09540,C_RS09545,C_RS09550,C_RS09555,C_RS09560	ydgK,rsxA,rsxB,rsxC,rsxD,rsxG,rsxE,nth	Intragenic region
	P69	1920557	1920569	R	TU70	C_RS09800,C_RS09805,C_RS09810,C_RS09815,C_RS09820,C_RS09825	sufE,sufS,sufD,sufC,sufB,sufA	Intergenic
	P70	1920591	1920603	R				Intergenic
	P71	1945549	1945561	R	TU71	C_RS09940	ydiE	Intergenic
	P72	1947949	1947961	R	TU72	C_RS09945,C_RS09950	ydiU,ydiV	Intragenic region
	P73	2035641	2035653	R/S	TU73	C_RS10405	yeaP	Intragenic region
	P74	2051220	2051232	R	TU74	C_RS10500,C_RS10505	sdaA,yoaD	Intragenic region
	P75	2056622	2056634	R	TU75	C_RS10520,C_RS10525,C_RS10530,C_RS10535,C_RS28615,C_RS10545	manX,manY,manZ,yobD,mntP	Intragenic region
	P76	2068048	2068060	R	TU76	C_RS10615,C_RS10620	yebS,yebT	Intragenic region
	P77	2092975	2092987	R/S	TU77	C_RS10750,C_RS10755	yebA,znuA	Intragenic region
	P78	2135621	2135633	R	TU78	C_RS10960	ftnB	Intragenic region
	P79	2137283	2137295	R	TU79	C_RS10980	ftnA	Intergenic
	P80	2145522	2145534	R	TU80	C_RS11040	sdiA	Intergenic
	P81	2216829	2216841	S	TU81	C_RS11455		Intergenic
	P82	2225884	2225896	R	TU82	C_RS11480,C_RS11485,C_RS11490,C_RS11495	msbA,msbA	Intergenic
					TU83	C_RS11500		Intergenic
	P83	2227074	2227086	R	TU84	C_RS11505		Intergenic
	P84	2321495	2321507	S	TU85	C_RS11760		Intergenic
	P85	2322254	2322266	R	TU86	C_RS11765		Intergenic
	P86	2470784	2470796	R	TU87	C_RS12450,C_RS12455,C_RS12460	yegT,yegU,yegV	Intragenic region
	P87	2531741	2531753	S	TU88	C_RS12710,C_RS12715,C_RS12720	mglC,mglA,mglB	Intragenic region
	P88	2538644	2538656	R	TU89	C_RS12755	cirA	Intergenic
	P89	2569596	2569608	R/S	TU90	C_RS12890	yejG	Intergenic
	P90	2595606	2595618	R	TU91	C_RS13055	yojI	Intergenic
	P91	2655970	2655982	R/S	TU92	C_RS13265,C_RS13270,C_RS13275,C_RS13280,C_RS13285,C_RS13290,C_RS13295	arnB,arnC,arnA,arnD,arnT,arnE,arnF	Intragenic region
	P92	2720170	2720182	R	TU93	C_RS13590	flk	Intragenic region
	P93	2752068	2752080	R	TU94	C_RS13725,C_RS13730,C_RS13735		Intragenic region
	P94	2755331	2755343	S				Intragenic region
	P95	2783064	2783076	R/S	TU95	C_RS13835,C_RS13840,C_RS13845	ypdA,ypdB,ypdC	Intragenic region
	P96	2795140	2795152	R	TU96	C_RS13895	mntH	Intergenic
	P97	2805625	2805637	R/S	TU97	C_RS13975	yfeN	Intergenic
	P98	2849501	2849513	S	TU98	C_RS14200,C_RS14205	talA,tktB	Intragenic region
	P99	2885604	2885616	R/S	TU99	C_RS14350	yfgF	Intragenic region
	P100	2895196	2895208	R/S	TU100	C_RS14390		Intragenic region
	P101	2953696	2953708	R	TU101	C_RS14590,C_RS14595,C_RS14600,C_RS14605	glnB,glrR,yfhG,glrK	Intragenic region
	P102	3014431	3014443	R	TU102	C_RS14915	recN	Intragenic region
	P103	3050982	3050994	R/S	TU103	C_RS15125,C_RS15130	rzpQ,rrrQ	Intergenic
	P104	3063085	3063097	S	TU104	C_RS15230		Intragenic region
	P105	3063502	3063514	R/S	TU105	C_RS15235	intR	Intergenic
	P106	3081261	3081273	R	TU106	C_RS15330,C_RS15335,C_RS15340,C_RS15345	nrdH,nrdI,nrdE,nrdF	Intragenic region
	P107	3116446	3116458	R	TU107	C_RS15530,C_RS15535	norW	Intragenic region
	P108	3199191	3199203	R/S	TU108		csrB	Intragenic region
	P109	3224065	3224077	R/S	TU109	C_RS16065,C_RS16070,C_RS16075,C_RS16080,C_RS16085		Intragenic region
	P110	3265362	3265374	R/S	TU110	C_RS16195,C_RS16200,C_RS16205	recD,recB,ptrA	Intragenic region
	P111	3312126	3312138	R	TU111	C_RS16415,C_RS16420,C_RS16425,C_RS16430	ygfK,ssnA,ygfM,xdhD	Intergenic
	P112	3323874	3323886	R	TU112	C_RS16435,C_RS16440,C_RS16445	xanQ,guaD,ygfQ	Intragenic region
	P113	3407866	3407878	R	TU113	C_RS16890		Intergenic
	P114	3440891	3440903	R	TU114	C_RS28785,C_RS28790,C_RS17070	insF1	Intergenic
	P115	3450907	3450919	R	TU115	C_RS17145	cirA	Intergenic
	P116	3489329	3489341	S	TU116	C_RS17345	yfjI	Intergenic
	P117	3493923	3493935	R	TU117	C_RS17365,C_RS17370,C_RS17375	yjgZ	Intergenic
	P118	3528504	3528516	R	TU118	C_RS17520,C_RS17525,C_RS17530,C_RS17535		Intragenic region
	P119	3568360	3568372	R	TU119	C_RS17680,C_RS17685,C_RS17690,C_RS17695,C_RS17700,C_RS17705,C_RS17710,C_RS17715	hybG,hybF,hybE,hybD,hybC,hybB,hybA,hybO	Intergenic
	P120	3569302	3569314	R/S	TU120	C_RS17735	gpr	Intergenic
	P121	3573712	3573724	R	TU121	C_RS17750,C_RS17755	exbD,exbB	Intergenic
	P122	3576204	3576216	R	TU122	C_RS17785,C_RS17790	yqhD,dkgA	Intergenic
	P123	3607758	3607770	R	TU123	C_RS17910,C_RS17915,C_RS17920,C_RS17925,C_RS17930	fecD,fecD,fepC	Intergenic
	P124	3607968	3607980	R	TU124	C_RS17935		Intergenic
	P125	3609572	3609584	R				Intragenic region
	P126	3657149	3657161	R	TU125	C_RS18170	yqjH	Intergenic
	P127	3693593	3693605	R/S	TU126	C_RS18340	yhaJ	Intergenic
	P128	3706583	3706595	R/S	TU127	C_RS18395	tdcA	Intergenic
	P129	3715176	3715188	R/S	TU128	C_RS18430,C_RS18435	prlF,yhaV	Intergenic
	P130	3717029	3717041	R/S	TU129	C_RS18445,C_RS18450,C_RS18455,C_RS18460,C_RS18465,C_RS18470	kbaZ,agaV,agaC,agaD,nagA	Intragenic region
	P131	3781803	3781815	R	TU130	C_RS18810	yrbL	Intergenic
	P132	3799294	3799306	R/S	TU131	C_RS18870	nanR	Intragenic region
	P133	3814526	3814538	R/S	TU132	C_RS18955	tldD	Intragenic region
	P134	3815601	3815613	R				Intergenic
	P135	3898424	3898436	R	TU133	C_RS19455,C_RS19460	bfr,bfd	Intergenic
	P136	3963651	3963663	R/S	TU134	C_RS19790,C_RS19795	envZ,ompR	Intergenic
	P137	3966910	3966922	R	TU135	C_RS19810,C_RS19815,C_RS19820	feoA,feoB,feoC	Intergenic
	P138	3972985	3972997	R	TU136	C_RS19835,C_RS19840	gntX,nfuA	Intergenic
	P139	4010802	4010814	R/S	TU137	C_RS19975	asd	Intragenic region
	P140	4020300	4020312	R	TU138		ryhB	Intergenic
	P141	4020318	4020330	S				Intergenic
	P142	4022070	4022082	R/S	TU139	C_RS20030,C_RS20035	yhhZ	Intragenic region
	P143	4037123	4037135	R	TU140	C_RS20110	panM	Intergenic
	P144	4088362	4088374	R/S	TU141	C_RS20355,C_RS20360		Intergenic
	P145	4088707	4088719	R	TU142	C_RS20370,C_RS20375,C_RS20380,C_RS20385,C_RS20390,C_RS20395	hemN,btuC,fhuC	Intragenic region
	P146	4103933	4103945	R	TU143	C_RS20445	gadX	Intragenic region
	P147	4114179	4114191	R/S	TU144	C_RS20480	yhjE	Intragenic region
	P148	4171109	4171121	R/S	TU145	C_RS20725,C_RS20730,C_RS20735	xylF,xylG,xylH	Intragenic region
	P149	4177890	4177902	R	TU146	C_RS20755	avtA	Intragenic region
	P150	4196325	4196337	R	TU147	C_RS20840,C_RS20845	selB,selA	Intragenic region
	P151	4236226	4236238	R/S	TU148	C_RS21015,C_RS21020,C_RS21025,C_RS21030	waaR,waaP,waaG,waaQ	Intragenic region
	P152	4241933	4241945	R/S	TU149	C_RS21045	mutM	Intragenic region
	P153	4266364	4266376	R	TU150	C_RS21150,C_RS21155,C_RS21160,C_RS21165,C_RS21170,C_RS21175,C_RS21180,C_RS21185	mak,kbaY,ydjI,fruA,frwB,mngA	Intragenic region
	P154	4281538	4281550	R	TU151	C_RS21220,C_RS21225	exuT	Intragenic region
	P155	4302516	4302528	R	TU152	C_RS28875		Intragenic region
	P156	4303845	4303857	R	TU153	C_RS21340		Intragenic region
	P157	4304856	4304868	R/S				Intergenic
	P158	4321334	4321346	R	TU154	C_RS28880		Intergenic
	P159	4322312	4322324	R/S	TU155	C_RS21445,C_RS21450	yijO	Intragenic region
	P160	4328120	4328132	R	TU156	C_RS21480	acrB	Intragenic region
	P161	4333068	4333080	R	TU157	C_RS21510		Intragenic region
	P162	4343954	4343966	R	TU158	C_RS21600	nlpA	Intragenic region
	P163	4345695	4345707	R/S				Intergenic
	P164	4359484	4359496	R/S	TU159	C_RS21680	emrD	Intergenic
	P165	4409135	4409147	R	TU160	C_RS21930,C_RS21935,C_RS21940	pstA,pstC,pstS	Intergenic
	P166	4451541	4451553	R	TU161	C_RS22130,C_RS22135,C_RS22140,C_RS22145,C_RS22150	ilvB,ilvM,ilvE,ilvD,ilvA	Intergenic
	P167	4520782	4520794	R	TU162	C_RS22455,C_RS22460,C_RS22465	yhhZ	Intragenic region
	P168	4526625	4526637	R/S	TU163	C_RS22490		Intragenic region
	P169	4535019	4535031	R	TU164	C_RS22540	ysgA	Intragenic region
	P170	4543194	4543206	R	TU165	C_RS22580	rmuC	Intragenic region
	P171	4578784	4578796	R	TU166	C_RS22745	hemN	Intragenic region
	P172	4587864	4587876	R/S	TU167	C_RS22790	yihN	Intragenic region
	P173	4604360	4604372	R/S	TU168	C_RS22885,C_RS22890,C_RS22895,C_RS22900	fdhE,fdoI,fdoH,fdoG	Intragenic region
	P174	4620366	4620378	R	TU169	C_RS22965	sodA	Intergenic
	P175	4628417	4628429	R/S	TU170	C_RS23010,C_RS23015	sbp,cdh	Intergenic
	P176	4632679	4632691	R	TU171	C_RS23035,C_RS23040	yiiS,uspD	Intragenic region
	P177	4638222	4638234	R/S	TU172	C_RS23065	zapB	Intragenic region
	P178	4677684	4677696	R	TU173	C_RS23225	eptC	Intergenic
	P179	4692964	4692976	R/S	TU174	C_RS23275,C_RS23280,C_RS23285,C_RS23290	kgtP,fabR,yijD	Intragenic region
	P180	4753830	4753842	S	TU175	C_RS23570	metH	Intragenic region
	P181	4758747	4758759	R/S	TU176	C_RS23590	pepE	Intragenic region
	P182	4765991	4766003	S	TU177	C_RS23635	rluF	Intergenic
	P183	4780549	4780561	S	TU178	C_RS23705		Intergenic
	P184	4791235	4791247	R/S	TU179	C_RS23755	yjbJ	Intergenic
	P185	4793940	4793952	R/S	TU180	C_RS23775	qorA	Intragenic region
	P186	4797570	4797582	S	TU181	C_RS23780,C_RS23785,C_RS23790,C_RS23795	yhjE,paaF,ydiF	Intragenic region
	P187	4800721	4800733	S				Intergenic
	P188	4836724	4836736	R/S	TU182	C_RS23950,C_RS23955	actP,yjcH	Intragenic region
	P189	4840836	4840848	R	TU183	C_RS23960	acs	Intergenic
					TU184	C_RS28920,C_RS28925,C_RS23965,C_RS23970,C_RS23975,C_RS23980,C_RS23985,C_RS23990,C_RS23995	yjdF,yjdF,nrfA,nrfB,nrfC,nrfD,nrfE,nrfF,nrfG	Intergenic
	P190	4856207	4856219	R/S	TU185	C_RS24010,C_RS24015,C_RS24020,C_RS24025,C_RS24030	ddpF,dppD,ddpC,ddpB	Intergenic
	P191	4883476	4883488	S	TU186	C_RS24110,C_RS24115,C_RS24120,C_RS24125,C_RS24130,C_RS24135,C_RS24140,C_RS24145,C_RS24150,C_RS24155,C_RS24160,C_RS24165,C_RS24170,C_RS24175	phnP,phnO,phnN,phnM,phnL,phnK,phnJ,phnI,phnH,phnG,phnF,phnD,phnC	Intragenic region
	P192	4892563	4892575	R/S	TU187	C_RS24210,C_RS24215	basS,basR	Intergenic
	P193	4919153	4919165	R/S	TU188	C_RS24325	cadC	Intergenic
	P194	4931392	4931404	R/S	TU189	C_RS24420		Intragenic region
	P195	4931598	4931610	S				Intergenic
	P196	4935940	4935952	R	TU190	C_RS24455	cirA	Intergenic
	P197	4936031	4936043	S				Intragenic region
	P198	4952391	4952403	S	TU191	C_RS28940		Intragenic region
	P199	4958527	4958539	S	TU192	C_RS24575,C_RS24580,C_RS24585	glrR	Intragenic region
	P200	5082184	5082196	R	TU193	C_RS25205,C_RS25210	treC,treB	Intragenic region
	P201	5095265	5095277	S	TU194	C_RS25245,C_RS25250,C_RS25255,C_RS25260,C_RS25265	yfcC,argI,ybcF	Intergenic
	P202	5106185	5106197	S	TU195	C_RS25310,C_RS25315	lptF,lptG	Intragenic region
	P203	5118657	5118669	R/S	TU196	C_RS25365,C_RS25370		Intragenic region
	P204	5122746	5122758	S				Intergenic
	P205	5132787	5132799	S	TU197	C_RS25420,C_RS25425,C_RS25430	nanS,nanM,nanC	Intragenic region
	P206	5165139	5165151	R	TU198	C_RS25610	symE	Intragenic region
	P207	5171037	5171049	S	TU199	C_RS25630		Intergenic
	P208	5178938	5178950	S	TU200	C_RS25660,C_RS25665,C_RS25670	yiaN	Intragenic region
	P209	5184300	5184312	R/S	TU201	C_RS25685	yjjN	Intergenic
	P210	5194681	5194693	R	TU202	C_RS25730	fhuF	Intergenic
					TU203	C_RS25735	yjjZ	Intergenic
	P211	5200837	5200849	S	TU204	C_RS25790	ytjA	Intergenic
	P212	5217585	5217597	S	TU205	C_RS25860,C_RS25865,C_RS25870,C_RS25875,C_RS25880	serB,radA,nadR	Intragenic region
a “R” and “S” indicate iron-replete and iron starvation conditions, respectively.
