# Supplementary material for: The Escherichia coli Fur pan-regulon has few conserved but many unique regulatory targets
Source: Nucleic Acids Res. 2023 Apr 7;51(8):3618–30. doi: 10.1093/nar/gkad253 (PMC10164565; doi:10.1093/nar/gkad253)
Supplement: gkad253_Supplemental_Files [file gkad253_supplemental_files.zip › Dataset 3 DESeq result.xlsx]

## Sheet: E. coli K-12 MG1655
Supplementary Data_1 Gene expression profiling after the deletion of fur under iron-replete condition in E. coli K-12 MG1655
locus_tag	gene_name	log2(fold change) (Dfur/wt)	p-value	WT FeCl2		Dfur FeCl2
b0001	thrL	0.824927	0.312538	13.2972	15.6573	18.8442	34.0726
b0002	thrA	0.160849	0.0573373	1789.49	1478.78	1942.58	1851.88
b0003	thrB	0.0559559	0.457066	1461.89	1300.15	1538.32	1443.76
b0004	thrC	-0.218754	0.0115588	1125.64	932.67	942.114	895.012
b0005	yaaX	-0.378021	0.0928546	86.9596	71.0791	73.2831	53.4225
b0006	yaaA	-0.0808552	0.514632	90.0368	94.2374	93.479	87.3083
b0007	yaaJ	-0.105033	0.709185	7.35947	8.56251	7.6483	7.6828
b0008	talB	-0.104111	0.0998124	1664.82	1670.62	1659.33	1562.18
b0009	mog	-0.0703634	0.699473	50.5333	54.7321	57.7441	46.3186
b0010	yaaH	-0.68029	0.015446	23.6596	24.2138	15.5739	15.4238
b0011	yaaW	1.03774	0.0884513	2.45831	1.86083	4.70314	4.54938
b0013	yaaI	-0.902801	0.524343	0.61913	2.18705	0.921273	0.616952
b0014	dnaK	0.928845	2.06e-49	791.222	826.921	1603.73	1592.52
b0015	dnaJ	0.660506	3.98e-14	181.465	167.205	282.283	289.964
b0016	insL1	-0.0509848	0.702727	52.7178	53.1878	52.1848	53.8794
b0018	mokC	-0.0458707	0.96528	3.58211	3.5149	2.96123	4.16443
b0019	nhaA	0.22976	0.105097	39.6426	39.7211	47.4254	49.1381
b0020	nhaR	-0.00350982	0.982266	42.8983	41.7133	44.2028	43.4369
b0021	insB1	0.432578	0.5282	3.98012	2.34327	3.45477	5.45342
b0022	insA	0.150447	0.765705	15.8989	8.55802	15.7718	12.6743
b0023	rpsT	-0.307543	0.000108326	2494.65	2863.61	2254.24	2236.01
b0024	yaaY	0.0688184	0.968994	0	2.69636	1.13582	1.71141
b0025	ribF	-0.045552	0.593644	250.748	261.088	252.969	261.404
b0026	ileS	0.0343949	0.593411	556.995	535.845	593.029	568.872
b0027	lspA	0.0183038	0.894119	106.378	107.364	112.06	112.566
b0028	fkpB	-0.0500559	0.70453	137.075	160.42	152.563	145.2
b0029	ispH	-0.248279	0.0177205	129.593	129.929	118.879	107.986
b0030	rihC	-0.191006	0.386998	20.142	23.717	19.5733	20.2077
b0031	dapB	-0.419373	1.59e-06	405.101	365.832	296.556	301.997
b0032	carA	-0.672925	2.59e-24	1507.43	1451.21	997.031	929.874
b0033	carB	-0.743728	5.18e-26	1472.38	1325.29	883.959	850.683
b0034	caiF	-1.16837	2.56e-06	53.1889	51.8182	22.9271	25.5544
b0035	caiE	-0.562524	0.541674	1.90925	1.99832	1.26266	1.47975
b0036	caiD	0.816508	0.293341	1.11656	1.50255	2.21527	2.54316
b0037	caiC	-0.27913	0.317262	8.14849	7.59979	6.4827	6.99431
b0038	caiB	-0.449055	0.174964	7.92593	7.51462	6.84147	4.92346
b0039	caiA	-0.579981	0.0439203	11.5173	10.5908	8.16088	7.21397
b0040	caiT	0.497526	0.54903	0.66204	0.6821	1.2314	0.742175
b0041	fixA	-0.242622	0.791843	1.95134	0.957367	1.77444	0.8102
b0042	fixB	0.139398	0.866461	1.33093	1.09701	1.18827	1.5915
b0043	fixC	-0.178767	0.802807	1.2664	1.37647	1.25628	1.16488
b0044	fixX	-1.1872	0.686966	0.435326	0.51259	0.431847	0
b0045	yaaU	-0.199903	0.840696	0.470623	0.886642	0.653606	0.562761
b0046	kefF	0.459218	0.0573868	26.2081	23.0752	33.9622	36.4682
b0047	kefC	0.202498	0.146845	25.169	27.1004	31.1764	31.1829
b0048	folA	-0.185346	0.210894	102.389	99.0324	89.9105	93.9599
b0049	apaH	0.167203	0.196548	72.4283	71.0986	81.4392	85.808
b0050	apaG	0.176499	0.242655	106.8	105.057	128.32	120.306
b0051	rsmA	0.0399167	0.65653	220.396	232.574	240.271	242.722
b0052	pdxA	0.0236992	0.808883	141.077	134.653	148.367	142.726
b0053	surA	0.0710818	0.317487	405.736	399.749	452.068	426.441
b0054	lptD	0.0142766	0.830747	419.137	425.326	460.361	425.09
b0055	djlA	0.0412839	0.802223	46.7079	41.4293	46.3346	47.9215
b0058	rluA	-0.2265	0.269901	34.9527	34.446	30.7161	30.8546
b0059	rapA	-0.1657	0.0603627	71.7654	75.5142	70.7212	65.5393
b0060	polB	0.471287	0.000947019	17.3242	18.3277	25.4349	25.8152
b0061	araD	0.944123	0.20536	1.44108	1.69685	3.93129	2.33352
b0062	araA	0.137222	0.697015	4.33762	4.51816	5.70969	4.40548
b0063	araB	0.481213	0.273697	2.21118	2.69042	4.60636	2.49719
b0064	araC	0.404088	0.0179989	30.9512	34.4293	43.8627	45.7661
b0065	yabI	0.167566	0.52676	16.2248	14.4731	18.0461	17.8009
b0066	thiQ	0.190646	0.333458	32.2851	31.4682	40.5676	35.0312
b0067	thiP	0.121417	0.38814	32.9194	29.7818	35.4356	35.4403
b0068	thiB	0.275722	0.00240468	197.107	224.889	271.368	258.372
b0069	sgrR	0.159083	0.280419	25.1353	27.457	31.3183	29.5735
b0070	setA	0.18781	0.435976	15.8445	11.6448	17.9332	14.7291
b0071	leuD	0.393156	1.4e-07	743.968	803.173	1044.64	1062.55
b0072	leuC	0.365411	9.95e-09	950.819	996.712	1318.91	1284.55
b0073	leuB	0.403291	9.45e-10	870.154	910.495	1258.41	1185.83
b0074	leuA	0.93453	3.27e-42	676.397	736.909	1451.95	1351.53
b0075	leuL	-0.172528	0.823711	17.2929	20.3622	8.57737	25.8482
b0076	leuO	-0.157172	0.725358	4.5108	4.84276	4.73797	3.96612
b0077	ilvI	-0.0972091	0.205898	321.975	294.995	300.223	298.608
b0078	ilvH	-0.0181006	0.867415	237.497	219.639	228.773	239.962
b0080	cra	-0.433301	2.55e-05	132.11	137.05	107.046	99.822
b0081	mraZ	0.0897388	0.499553	123.462	135.083	150.113	135.276
b0082	rsmH	0.0387292	0.687188	152.525	147.939	163.585	156.896
b0083	ftsL	0.0867963	0.623581	85.2953	103.661	115.876	92.1636
b0084	ftsI	-0.000440997	0.996142	105.01	112.704	110.999	114.681
b0085	murE	-0.153709	0.0701593	157.223	156.158	146.103	146.259
b0086	murF	-0.211099	0.0189525	139.766	142.955	130.778	122.727
b0087	mraY	-0.167878	0.138923	84.6244	85.0587	79.1248	77.636
b0088	murD	-0.192122	0.0405531	125.469	123.75	115.967	110.514
b0089	ftsW	-0.145563	0.208288	79.1517	74.8208	69.828	74.6587
b0090	murG	-0.159991	0.156138	96.8478	105.743	90.3676	97.5599
b0091	murC	-0.202051	0.0202344	142.022	143.725	131.534	126.287
b0092	ddlB	-0.215362	0.0260224	160.767	161.09	145.573	142.16
b0093	ftsQ	0.0751831	0.446486	156.906	152.422	173.163	165.224
b0094	ftsA	0.0396087	0.700588	106.612	105.197	107.927	117.91
b0095	ftsZ	0.00665972	0.921424	600.858	613.186	641.076	624.664
b0096	lpxC	0.101971	0.140953	686.551	689.725	762.624	770.011
b0097	secM	0.0163555	0.883455	217.021	239.137	259.653	219.18
b0098	secA	-0.224084	0.00254395	274.701	253.135	241.849	227.474
b0099	mutT	-0.388419	0.232402	26.6821	21.5761	18.4963	19.8611
b0101	yacG	-0.272362	0.354917	50.6561	67.8483	47.1105	54.2638
b0102	zapD	-0.0117451	0.917321	124.194	118.855	124.873	125.437
b0103	coaE	-0.0236314	0.880017	75.5069	72.03	84.3165	66.5906
b0104	guaC	0.0670293	0.350621	451.538	463.24	511.306	483.337
b0106	hofC	0.0423582	0.904339	5.62775	5.52217	5.78955	6.12721
b0107	hofB	0.334777	0.287959	5.24652	5.96468	7.89662	6.76044
b0108	ppdD	-0.518469	0.754218	0.568589	1.00426	0.564045	0.566589
b0109	nadC	-0.114152	0.30272	119.764	110.472	112.269	108.722
b0110	ampD	0.221593	0.253856	42.4727	41.1855	54.976	46.3972
b0111	ampE	-0.041911	0.828657	31.6734	28.4892	32.7294	28.0551
b0112	aroP	-0.429954	9.86e-10	610.992	604.579	490.336	446.63
b0113	pdhR	-0.0119705	0.8989	195.518	198.185	205.986	199.239
b0114	aceE	0.121145	0.0538514	1270.07	1221.52	1447.97	1365.49
b0115	aceF	0.130939	0.0463389	881.061	833.583	981.637	967.256
b0116	lpd	-0.243826	9.56e-05	1710.8	1664.81	1514.11	1445.28
b0117	yacH	0.254719	0.490125	3.11068	3.02577	3.62248	3.97575
b0118	acnB	-1.30761	2.24e-87	1789.21	1688.04	756.619	702.086
b0119	yacL	0.0337245	0.857322	82.201	68.7294	79.831	80.8794
b0120	speD	-0.0800392	0.29077	564.892	609.444	594.951	557.876
b0121	speE	-0.188674	0.0143471	470.26	481.019	454.165	412.408
b0122	yacC	0.114673	0.560289	69.1718	61.935	74.6946	72.8775
b0123	cueO	-2.06648	2.73e-156	546.682	522.64	129.504	135.404
b0124	gcd	0.234325	0.00547715	187.825	165.161	225.128	206.34
b0125	hpt	-0.583036	1.14e-07	246.078	234.772	177.873	155.643
b0126	can	0.25527	0.00134937	1138.01	1289.67	1593.2	1414.59
b0127	yadG	0.137133	0.257486	74.6563	79.6256	90.8304	85.1754
b0128	yadH	0.261512	0.129314	41.6287	37.7202	46.9419	51.8528
b0129	yadI	-0.140327	0.781133	8.52883	7.02981	7.6146	7.08236
b0130	yadE	0.37451	0.0853133	14.2702	13.6824	17.493	20.1111
b0131	panD	-0.24112	0.0038738	659.447	662.186	582.687	577.773
b0132	yadD	0.138211	0.737445	5.6925	4.90452	6.74886	5.39577
b0133	panC	0.0788271	0.316149	375.091	390.204	436.761	402.219
b0134	panB	0.0911708	0.313185	324.395	286.524	347.772	328.44
b0135	yadC	0.158549	0.731813	3.23807	2.74043	3.41295	3.52918
b0136	yadK	0.433872	0.744347	0.840026	0.494559	0.624984	1.25561
b0137	yadL	0.533685	0.381039	2.68954	3.65411	3.89945	5.56632
b0138	yadM	0.539713	0.551316	0.659862	2.58993	2.40016	2.41098
b0139	htrE	0.138629	0.729414	1.68902	2.27292	2.39361	2.11588
b0140	yadV	-0.376164	0.77116	0.676782	0.796901	0.671373	0.505801
b0141	yadN	0.877989	0.639038	0.642943	0	1.06301	0.21356
b0142	folK	-0.00103145	0.995082	68.9556	76.2734	73.0685	77.3022
b0143	pcnB	-0.148293	0.0371398	408.676	418.485	401.139	373.637
b0144	gluQ	-0.352861	0.0807907	27.7256	28.9837	25.6257	20.4852
b0145	dksA	0.163186	0.0462616	664.811	731.007	842.51	779.186
b0146	sfsA	0.163159	0.323823	50.5052	45.0207	56.8053	54.4034
b0147	ligT	0.200961	0.385404	28.8053	28.6355	34.8991	33.6448
b0148	hrpB	-0.153685	0.19983	32.298	32.6843	30.965	29.6651
b0149	mrcB	0.038118	0.69046	63.1568	60.3315	69.0301	62.6882
b0150	fhuA	1.09104	6.51e-06	204.598	147.1	402.102	376.357
b0151	fhuC	0.950301	1.86e-08	41.3199	31.2641	70.4462	75.6173
b0152	fhuD	1.07371	1e-09	32.0822	24.6872	68.1184	56.5072
b0153	fhuB	0.937788	8.16e-09	14.7945	12.9536	26.7183	28.5399
b0154	hemL	-0.0494434	0.578837	211.305	188.768	206.413	195.25
b0155	clcA	0.494096	0.000782226	31.652	26.9921	43.0316	42.8743
b0156	erpA	-0.596652	3.65e-05	171.889	166.026	114.278	117.69
b0157	yadS	-0.123092	0.691662	14.6671	14.9045	13.7527	14.4153
b0158	btuF	-0.119092	0.596868	24.2609	22.1162	21.2721	23.0837
b0159	mtn	-0.051597	0.540725	368.947	372.127	390.73	351.742
b0160	dgt	0.0681649	0.618057	33.9451	35.9826	38.5078	37.5292
b0161	degP	0.651582	2.31e-16	160.391	166.377	273.094	259.597
b0162	cdaR	0.188643	0.594649	6.38779	4.84437	6.98115	6.36532
b0163	yaeH	0.376104	0.000352621	243.297	246.043	330.051	328.958
b0164	yaeI	-0.584563	0.0755958	11.7201	12.7107	7.34299	9.52747
b0166	dapD	-0.197944	0.00324681	1154.96	1150.77	1082.71	1004.31
b0167	glnD	0.329442	0.00010794	73.5451	74.8899	100.177	93.4309
b0168	map	0.280643	0.000648243	399.462	363.587	492.325	470.502
b0169	rpsB	-0.400568	5.97e-10	3885.73	3708.54	3084.97	2888.6
b0170	tsf	-0.431959	1.67e-11	1857.21	1808.94	1439.33	1381.74
b0171	pyrH	-0.302589	0.000830125	329.322	301.352	272.556	258.642
b0172	frr	-0.301448	1.41e-05	1154.65	1182.59	1007.01	961.401
b0173	dxr	0.0231623	0.89393	29.5367	25.8993	27.846	30.6853
b0174	ispU	-0.166148	0.10706	161.571	176.299	158.484	153.789
b0175	cdsA	-0.158623	0.18757	107.255	98.9335	92.4816	99.3056
b0176	rseP	0.0496124	0.537823	224.802	212.765	240.287	230.013
b0177	bamA	0.0744958	0.254249	406.937	398.948	448.107	432.772
b0178	skp	-0.00598446	0.936778	763.078	748.761	794.854	768.106
b0179	lpxD	-0.0331509	0.628765	788.658	769.928	819.206	762.383
b0180	fabZ	-0.0587192	0.502546	432.485	436.403	444.575	421.374
b0181	lpxA	-0.202736	0.0131997	366.428	363.919	325.826	332.679
b0182	lpxB	-0.131321	0.155585	161.818	156.877	158.252	143.961
b0183	rnhB	-0.180386	0.21696	100.383	86.5479	91.456	80.1496
b0184	dnaE	-0.268432	0.00123317	95.1013	88.1602	81.3077	76.7245
b0185	accA	-0.457479	1.96e-09	496.01	471.327	374.67	356.839
b0186	ldcC	0.119039	0.318133	37.3429	34.3909	41.225	39.7195
b0187	yaeR	0.0616964	0.817067	33.433	30.2822	31.5713	37.4799
b0188	tilS	-0.102474	0.416302	57.3303	53.2999	55.8189	51.2619
b0189	rof	0.435067	0.0984765	42.7746	42.2615	57.0647	62.2215
b0190	yaeQ	-0.0259661	0.889715	51.8947	46.5049	50.341	50.1104
b0191	arfB	0.371777	0.110681	32.6031	37.6917	51.16	43.121
b0192	nlpE	-0.0706192	0.667159	49.7263	51.0773	49.6788	49.9029
b0193	yaeF	-0.652024	0.272959	4.10314	3.39987	3.31658	1.66577
b0194	proS	-0.405715	3.84e-09	590.694	559.931	454.583	447.04
b0195	tsaA	0.217492	0.146228	57.1974	59.6342	68.5099	72.3481
b0196	rcsF	0.231721	0.0464236	227.84	259.166	321.217	272.076
b0197	metQ	-0.0839278	0.210153	1477.29	1430.13	1478.29	1370.13
b0198	metI	0.167773	0.108111	172.916	161.621	197.398	192.939
b0199	metN	0.216793	0.00884952	353.768	376.932	472.3	409.421
b0200	gmhB	0.059252	0.695638	70.0875	76.3759	79.0279	79.1675
b0207	dkgB	0.300231	0.0794559	37.7369	34.7031	47.4902	45.2182
b0208	yafC	0.0672402	0.705681	30.2815	36.7855	36.6999	36.0462
b0209	yafD	0.182984	0.0956403	130.539	123.482	159.618	140.062
b0210	yafE	-0.433481	0.136502	17.48	21.0556	15.7458	13.8147
b0211	mltD	0.311001	8.02e-06	390.144	385.413	502.155	496.422
b0212	gloB	-0.0286596	0.848752	58.7068	62.6824	59.0602	64.2842
b0213	yafS	0.11676	0.514319	38.6699	38.1826	45.2418	41.2987
b0214	rnhA	-0.165565	0.336795	72.0632	82.0144	77.3338	65.1359
b0215	dnaQ	0.0776556	0.493643	125.203	131.089	149.858	130.906
b0217	yafT	-0.438279	0.45218	3.50919	3.75638	2.37351	3.17895
b0218	yafU	0.624957	0.743476	1.05356	0	1.04514	0.699904
b0219	yafV	0.223099	0.270049	26.3431	26.2318	32.1012	31.5978
b0220	ivy	0.357764	0.000967227	236.729	215.521	289.939	311.805
b0221	fadE	0.0611327	0.587776	40.0478	36.831	41.3047	42.002
b0222	gmhA	-0.0517527	0.593175	255.728	261.596	271.943	246.198
b0223	yafJ	0.0748705	0.531204	99.744	114.179	119.676	113.871
b0224	yafK	-0.0736514	0.448221	204.219	219.347	218.868	198.78
b0225	yafQ	-0.108907	0.705116	35.9495	56.0873	41.0115	47.0177
b0226	dinJ	0.464231	0.0175352	77.8182	84.2769	109.123	122.54
b0227	yafL	0.0600803	0.877538	7.85676	6.69238	8.29146	7.49597
b0228	rayT	-0.247803	0.485827	14.6018	16.3041	15.9835	11.0382
b0229	lfhA	-0.0188513	0.97089	1.61017	2.32685	1.5973	2.40676
b0230	lafU	0.60072	0.40921	0.99503	2.73381	2.4677	3.3051
b0231	dinB	0.917098	6.58e-08	22.914	22.5074	43.1061	45.9034
b0232	yafN	0.373444	0.371822	15.7783	14.0596	23.6899	16.5727
b0233	yafO	0.160834	0.704301	10.055	12.9496	11.8449	14.7164
b0234	yafP	0.429795	0.359361	7.19585	7.16947	10.1584	9.92844
b0236	prfH	1.86878	0.210015	0	0.883988	2.48247	0.748101
b0237	pepD	-0.104739	0.150572	341.897	346.891	345.563	319.444
b0238	gpt	-0.398903	0.00158943	216.058	183.326	163.932	151.063
b0239	frsA	0.0869111	0.437587	73.0089	71.0264	82.4151	76.4649
b0240	crl	-0.294384	0.00181756	760.352	659.543	587.827	614.409
b0241	phoE	-0.106221	0.841994	3.08686	2.65615	2.70886	2.83938
b0242	proB	0.0729655	0.39486	216.224	203.922	237.478	221.575
b0243	proA	0.083935	0.31633	203.458	194.716	227.618	210.712
b0245	ykfI	0.774687	0.792443	0	0.431655	0.36366	0.365301
b0246	yafW	0.774687	0.792443	0	0.464232	0.391106	0.392871
b0247	ykfG	0.537643	0.763517	0.262838	0.618977	0.521475	0.785741
b0248	yafX	-1.59032	0.750043	0.273146	0	0	0
b0250	ykfB	-0.138651	0.615911	25.9856	26.497	27.9039	21.623
b0251	yafY	0.0144567	0.980078	5.92984	5.31985	5.0421	6.75313
b0252	yafZ	0.485551	0.654322	0.915137	0.538781	0.75652	1.36788
b0253	ykfA	0.233457	0.464002	7.98097	12.9856	11.8038	13.5922
b0254	perR	0.0129894	0.973413	5.60957	6.93545	6.95592	6.14882
b0258	ykfC	-0.0287715	0.900583	15.3888	15.3222	16.8373	14.4327
b0259	insH1	-0.509288	1.74e-06	166.302	196.254	140.514	123.704
b0260	mmuP	0.531947	0.000176838	30.2719	31.0183	44.2034	47.6952
b0261	mmuM	0.428	0.00367098	46.4945	41.6137	60.6529	62.5334
b0262	afuC	-0.576734	0.291161	3.11339	3.38398	2.61335	1.90919
b0263	afuB	0.248209	0.804604	1.44108	2.96949	2.50173	2.87202
b0264	insB1	0.250589	0.643755	5.97018	4.97945	8.63693	4.95765
b0265	insA	-0.345423	0.398562	19.5329	21.3951	18.0249	15.3903
b0266	yagB	0.782316	0.0785569	8.92629	12.4216	20.1249	17.7898
b0267	yagA	0.207119	0.852914	0.325646	0.766888	0.753769	0.540835
b0268	yagE	0.0391938	0.931814	3.72398	5.19695	4.51515	4.94784
b0269	yagF	-0.162553	0.620804	3.82237	5.77601	4.99257	3.87241
b0270	yagG	0.576082	0.102538	4.07941	3.9495	6.56482	5.87175
b0271	yagH	0.245431	0.29265	9.33883	9.07198	11.7346	10.9345
b0272	yagI	-0.762648	4.34e-08	132.312	104.836	72.5912	72.754
b0273	argF	-1.21053	1.74e-44	867.637	740.774	371.507	350.434
b0274	insB1	-0.347614	0.522344	5.72143	7.02981	5.92247	4.46189
b0275	insA	0.0730415	0.865534	16.8074	14.9765	18.0249	16.7482
b0276	yagJ	0.12954	0.726509	9.23648	6.06193	8.41162	9.05311
b0277	yagK	0.33045	0.335998	9.598	11.3015	14.877	12.3538
b0278	yagL	-0.181876	0.765352	3.04915	3.80153	2.84685	3.39589
b0279	yagM	0.48126	0.592954	0.586544	1.55396	1.74557	1.31508
b0280	yagN	0.176267	0.120734	183.086	193.152	221.388	219.553
b0281	intF	0.235618	0.0310696	74.9916	88.8284	102.977	96.9322
b0283	paoD	0.333136	0.35759	6.81237	5.39907	7.92757	8.09387
b0284	paoC	0.248731	0.264022	7.98196	7.11612	9.33213	9.31741
b0285	paoB	0.162849	0.728253	3.79921	3.70222	4.67856	4.04694
b0286	paoA	-0.106355	0.821693	5.26934	5.99062	5.58772	5.2508
b0287	yagU	-0.1459	0.0781673	494.768	474.323	476.051	433.71
b0288	ykgJ	-1.16474	0.0272842	11.3976	15.6573	5.65327	6.81452
b0289	ecpE	0.143923	0.666971	12.3434	9.55104	14.5188	10.7186
b0290	ecpD	0.0012904	0.995843	8.23624	9.15927	9.15389	8.89121
b0291	ecpC	-0.309048	0.395276	3.7225	2.68836	2.16641	3.21482
b0292	ecpB	0.0374427	0.956534	2.99848	2.42733	2.04498	3.73491
b0293	ecpA	-0.362453	0.24313	19.8295	17.5745	18.1904	12.1108
b0294	ecpR	-1.25556	0.134762	4.24277	1.99832	1.68354	1.05696
b0295	ykgL	-0.152113	0.87136	5.49885	3.23741	3.27294	4.93156
b0296	ykgM	-8.65992	0	7614.56	7844.3	18.8442	20.8221
b0297	eaeH	-0.601533	0.749096	0.287555	0.338592	0.285257	0.143272
b0300	ykgA	0.405548	0.279807	7.14851	8.41727	9.81883	11.507
b0301	ykgB	0.930102	0.0610541	3.58814	4.72204	8.79397	7.57169
b0303	ykgI	-0.256779	0.879661	0	3.11447	1.04955	1.58143
b0304	ykgC	0.325853	0.136558	14.7499	12.2465	19.2279	16.017
b0305	ykgD	0.605419	0.238033	3.22599	2.93525	5.81857	3.94525
b0306	ykgE	0.759003	0.160851	3.13435	2.8705	5.18216	5.37905
b0307	ykgF	0.368956	0.115855	11.3258	9.82105	12.9772	15.3979
b0308	ykgG	0.4932	0.183178	7.20539	7.63582	11.2578	10.4111
b0310	ykgH	0.0210191	0.986689	1.12443	0.441333	1.11544	0.560237
b0311	betA	-0.0281091	0.849873	30.2368	28.359	32.4513	27.2893
b0312	betB	-0.0280666	0.799715	68.2619	64.2418	68.3074	66.6648
b0313	betI	0.0825984	0.632182	49.8937	56.7406	59.8592	57.1547
b0314	betT	-0.137091	0.30031	34.4562	30.6284	31.6739	29.8512
b0315	yahA	0.703008	0.00158543	13.0094	12.8783	21.1284	22.6003
b0316	yahB	-0.0182296	0.950531	10.6158	13.924	14.7966	10.3106
b0317	yahC	-0.415192	0.784748	1.00702	0.592875	0.499485	0.752608
b0318	yahD	-0.0864574	0.879478	6.20663	3.16689	5.13085	4.1232
b0319	yahE	-0.648044	0.644663	0.290217	1.02518	0.719744	0.144598
b0320	yahF	0.398252	0.477952	1.29585	1.71658	2.24962	1.85624
b0321	yahG	0.594249	0.356234	1.06024	1.24842	1.57766	2.02499
b0323	yahI	-0.658323	0.506575	1.582	0.776162	1.17702	0.39411
b0324	yahJ	-0.040443	0.79276	32.5446	31.7027	30.4859	34.3272
b0325	yahK	0.365577	6.96e-05	163.464	161.264	210.129	223.927
b0326	yahL	-0.0751423	0.94629	0.460933	1.2664	0.914499	0.76552
b0327	yahM	-0.551642	0.772976	1.52895	0.600105	0.505577	1.01571
b0328	yahN	0.530568	0.43624	3.17166	1.75745	2.406	5.01962
b0329	yahO	0.788594	2.6e-12	248.022	255.136	443.863	457.634
b0330	prpR	0.641208	0.00567972	8.53206	7.99989	13.2444	13.5403
b0331	prpB	0.652546	0.528964	0.703557	0.662743	1.39587	0.841299
b0333	prpC	0.296072	0.73113	0.964414	0.883232	0.637804	1.70848
b0334	prpD	-0.0574499	0.957667	0.518074	0.508354	0.7709	0.258126
b0335	prpE	0.0479524	0.925491	1.99322	1.6429	1.38411	2.51587
b0336	codB	-0.652003	1.21e-15	324.38	308.96	205.214	213.08
b0337	codA	-0.774779	1.01e-24	758.199	686.392	448.087	428.703
b0338	cynR	-0.0440387	0.851514	17.413	18.3712	18.6558	17.3518
b0339	cynT	-0.298314	0.599023	3.41929	5.59189	3.76884	3.78584
b0340	cynS	0.805399	0.0974758	5.58992	5.64175	10.5624	9.81426
b0341	cynX	-0.218515	0.670079	3.47356	2.55629	2.47667	2.92051
b0342	lacA	0.785493	0.15479	2.66317	4.34194	6.09666	6.3283
b0343	lacY	-0.141633	0.857173	0.699854	1.76586	0.892621	1.39478
b0344	lacZ	-0.243359	0.478031	2.40555	2.68847	2.22454	2.23457
b0345	lacI	-0.115879	0.38931	53.4836	53.7069	51.9077	50.7576
b0346	mhpR	0.0141803	0.918323	63.2882	64.4315	70.3879	63.515
b0347	mhpA	0.3013	0.520611	2.10839	2.03928	2.98791	2.32608
b0348	mhpB	0.53591	0.413844	1.99006	1.40596	2.76382	2.37967
b0349	mhpC	0.412083	0.495667	3.03674	1.70272	3.72972	2.88196
b0350	mhpD	-0.233908	0.676774	4.17913	3.09832	3.83864	2.62205
b0351	mhpF	0.179293	0.762286	2.90034	1.86279	2.87716	2.75877
b0352	mhpE	-0.112029	0.822359	3.83293	3.05734	3.31168	3.32661
b0353	mhpT	-0.318436	0.53089	2.89643	3.04509	2.25757	2.68008
b0354	yaiL	-0.231428	0.290866	38.5408	40.4604	31.5536	38.1739
b0355	frmB	0.167339	0.476411	18.1897	17.7009	21.0269	20.8221
b0356	frmA	-0.0959922	0.382759	98.6048	90.8365	94.4554	89.704
b0357	frmR	0.0389551	0.907456	26.8009	40.6506	28.3892	43.0023
b0358	yaiO	0.284666	0.473574	6.47927	6.67559	6.90955	9.68472
b0363	yaiP	0.179601	0.705319	2.40902	3.82323	4.15612	3.13115
b0364	yaiS	-0.199282	0.899491	0.449369	0.793688	0.668666	0.447788
b0365	tauA	0.772356	0.111251	2.8642	2.75936	4.64941	5.31905
b0366	tauB	0.940204	0.10104	3.75469	1.53777	6.31576	4.39217
b0367	tauC	0.970753	0.131877	1.36276	2.13951	3.9054	3.16859
b0368	tauD	0.759028	0.0560258	5.29749	4.33175	8.46663	8.50482
b0369	hemB	0.195551	0.031702	170.894	185.327	217.236	205.915
b0372	insF1	0.24705	0.234476	22.1248	21.6246	27.3991	26.514
b0373	insE1	-0.0968967	0.726763	45.9704	37.3986	36.4824	44.5594
b0375	yaiV	1.68753	0.369196	0.401839	0	0.597942	0.800852
b0376	ampH	-0.0646915	0.615859	74.1633	71.0083	80.6591	63.6532
b0377	sbmA	0.276816	0.235879	13.4512	12.2115	18.1312	14.2225
b0378	yaiW	0.0409476	0.791106	37.2114	41.524	39.9807	43.9262
b0379	yaiY	-0.00412581	0.997177	2.43444	1.43326	2.01249	2.02157
b0380	yaiZ	0.110306	0.903202	8.24053	2.07924	4.08734	7.62501
b0381	ddlA	-0.20104	0.0965933	73.6213	77.9249	72.2379	64.5772
b0382	iraP	0.529919	0.00334701	89.3469	108.598	142.003	153.653
b0383	phoA	-0.020264	0.911741	26.6508	20.2256	25.1203	23.0279
b0384	psiF	0.666354	0.00303009	40.6196	49.6685	77.8777	70.445
b0385	yaiC	0.635078	0.217249	2.1345	2.38106	3.45477	3.8062
b0386	proC	-0.922511	9.43e-16	155.247	145.074	81.072	83.4428
b0387	yaiI	-0.221193	0.363614	34.6895	36.3436	34.6832	28.5794
b0388	aroL	-0.177742	0.0978501	206.33	220.455	195.205	196.085
b0389	yaiA	0.572498	0.0145148	64.6459	81.5018	107.53	117.125
b0390	aroM	0.112444	0.551068	36.9834	39.8459	40.3566	45.6982
b0391	yaiE	0.088026	0.473768	253.827	242.417	285.837	262.14
b0392	ykiA	0.297332	0.4205	14.297	19.8561	22.9106	20.4568
b0393	rdgC	-0.045884	0.676247	148.332	128.201	145.782	132.741
b0394	mak	-0.0279418	0.875028	37.5156	33.293	33.932	38.2083
b0396	araJ	0.176873	0.502614	13.4367	9.46799	15.0086	12.0189
b0397	sbcC	0.0361526	0.730713	34.1023	33.7283	36.7938	35.4115
b0398	sbcD	0.133382	0.389106	31.1611	33.8693	38.4591	35.5171
b0399	phoB	0.169547	0.403702	28.8905	31.2368	34.6078	35.4882
b0400	phoR	0.194089	0.365716	13.2533	15.4916	16.89	17.159
b0401	brnQ	0.13425	0.338394	39.8917	36.3473	44.6608	42.3068
b0402	proY	-0.126251	0.397796	37.4114	35.3486	37.746	31.5515
b0403	malZ	0.162776	0.271661	25.1438	22.8556	27.958	27.8776
b0404	acpH	0.444913	0.059418	23.0498	23.8434	31.8409	34.3458
b0405	queA	-0.327465	0.00698372	84.7532	77.19	67.3536	66.7242
b0406	tgt	-0.0508104	0.5492	196.174	202.986	204.971	194.931
b0407	yajC	0.0600762	0.495492	563.994	580.307	639.787	598.402
b0408	secD	-0.217946	0.00186956	321.169	319.297	292.287	279.341
b0409	secF	-0.167484	0.0753161	167.423	163.877	154.825	151.41
b0410	yajD	-0.0792706	0.624113	119.249	140.839	141.884	113.445
b0411	tsx	-1.1687	3.26e-58	719.66	717.112	337.28	326.096
b0412	yajI	0.13506	0.724531	11.1443	9.84173	13.8191	10.1797
b0413	nrdR	0.0178104	0.888066	142.926	156.812	160.854	153.806
b0414	ribD	0.0465097	0.640127	116.516	114.464	127.977	119.727
b0415	ribE	-0.190209	0.0900548	204.697	222.222	193.819	194.163
b0416	nusB	-0.194696	0.0404418	393.734	404.214	379.63	344.16
b0417	thiL	-0.240524	0.0897049	63.7125	60.0768	50.8678	57.8677
b0418	pgpA	-0.232468	0.145259	89.1386	78.5063	78.6011	69.8083
b0419	yajO	0.319088	0.00193782	105.7	104.777	137.766	134.799
b0420	dxs	-0.540928	7.31e-10	146.774	142.317	108.951	97.4382
b0421	ispA	-0.3386	0.00197052	147.245	132.699	112.902	117.02
b0422	xseB	0.115646	0.391771	228.562	257.586	290.201	256.035
b0423	thiI	-0.363586	0.00014385	115.077	121.035	98.9653	91.4795
b0424	yajL	-0.0882757	0.579757	65.9751	64.4458	65.0269	62.3607
b0425	panE	0.109964	0.332162	92.9306	91.6187	105.825	100.96
b0426	yajQ	0.107794	0.18338	526.213	552.697	619.079	587.337
b0427	yajR	-0.30167	0.0908279	23.697	23.2524	19.7719	19.7696
b0428	cyoE	-0.00497123	0.951436	482.218	433.434	474.316	473.231
b0429	cyoD	0.165178	0.148362	268.984	266.174	299.623	322.933
b0430	cyoC	0.0670795	0.431782	614.026	545.376	623.679	637.462
b0431	cyoB	0.0671914	0.29168	1243.54	1218.21	1392.13	1285.89
b0432	cyoA	0.102094	0.128121	2070.78	2193.99	2490.06	2262.37
b0433	ampG	-0.262526	0.021098	73.0498	67.3118	63.7027	57.8957
b0434	yajG	-0.172413	0.0589052	316.141	326.358	307.815	283.958
b0435	bolA	0.616342	2.28e-07	205.802	226.081	332.44	353.584
b0436	tig	-0.261433	3.99e-05	1704.47	1695.37	1529.99	1414.94
b0437	clpP	0.130784	0.09486	465.129	480.731	540.738	533.768
b0438	clpX	0.146804	0.0258671	628.934	638.786	737.647	718.927
b0439	lon	0.439344	2.72e-10	237.119	236.201	331.025	334.958
b0440	hupB	0.0753519	0.359803	1081.98	1199.93	1258.3	1235.14
b0441	ppiD	-0.0985496	0.185648	273.853	275.143	279.837	252.602
b0442	ybaV	0.0919588	0.842356	8.08863	13.8895	12.036	12.0903
b0443	fadM	0.32902	0.427449	10.055	12.5797	13.0918	16.282
b0444	queC	0.0640997	0.689784	54.2206	51.1176	59.6842	54.7479
b0445	ybaE	0.401684	0.147377	5.23312	6.94302	8.77403	7.8588
b0446	cof	0.277827	0.175855	23.4215	25.4155	29.1568	32.1866
b0447	ybaO	-0.00958721	0.971531	26.4951	30.876	25.7414	33.2066
b0448	mdlA	0.0664732	0.73215	15.5568	12.8226	15.9937	14.9384
b0449	mdlB	0.0318104	0.877604	13.0158	11.1838	13.4003	12.339
b0450	glnK	-1.6357	0.000104153	25.8884	21.3383	8.07133	7.7392
b0451	amtB	-1.50602	5.53e-17	58.4493	42.2116	19.6173	17.279
b0452	tesB	-0.163807	0.254814	64.0703	65.6687	65.8694	54.4133
b0453	ybaY	0.248775	0.0312862	152.943	140.412	177.333	184.674
b0454	ybaZ	0.144112	0.503566	46.2919	47.6945	52.6189	55.0986
b0456	ybaA	1.23771	0.0360843	3.18747	5.83831	10.54	11.2934
b0457	ylaB	0.297572	0.0902177	16.9752	18.0844	22.5329	22.1512
b0458	ylaC	0.226476	0.132651	84.1149	99.0441	115.394	106.631
b0459	maa	-0.185385	0.367298	39.9743	41.9878	36.9511	37.7967
b0460	hha	0.00485085	0.979419	128.809	186.049	169.237	157.45
b0461	tomB	0.18014	0.399712	46.1376	54.72	60.3618	57.9688
b0462	acrB	0.133231	0.0546262	199.603	194.21	225.37	222.936
b0463	acrA	0.163624	0.0607318	191.316	176.558	214.89	213.035
b0464	acrR	0.108912	0.62595	25.1522	28.0216	30.5172	28.9196
b0465	mscK	0.0699022	0.448711	49.5829	48.6819	55.6955	51.4145
b0466	ybaM	-0.636838	0.519981	3.09565	10.9353	4.60636	4.62714
b0467	priC	-0.0162724	0.942645	32.2933	33.5513	33.2129	34.3092
b0468	ybaN	1.15847	5.83e-07	30.1826	27.3381	68.7664	64.78
b0469	apt	0.196817	0.0425852	229.625	239.625	282.315	275.667
b0470	dnaX	-0.068918	0.448119	96.107	96.2778	99.652	90.7897
b0471	ybaB	-0.0231611	0.823266	483.639	586.478	548.367	542.89
b0472	recR	-0.0383192	0.714392	256.954	222.17	242.997	241.825
b0473	htpG	1.05589	3.69e-46	179.335	194.709	409.731	396.92
b0474	adk	-0.54691	2.8e-14	901.914	910.703	664.473	623.502
b0475	hemH	0.186394	0.25501	41.5309	37.2514	43.0071	50.0769
b0476	aes	0.119124	0.782886	4.96271	4.61331	4.27528	6.50692
b0477	gsk	-0.324938	0.00250706	86.5608	85.8606	72.6217	70.2687
b0478	ybaL	0.249323	0.0168839	62.0515	60.1243	77.1298	73.6784
b0479	fsr	0.901859	1.29e-06	17.7639	15.1132	31.4749	32.4355
b0480	ushA	0.311257	0.000961018	89.0435	84.9318	111.581	112.538
b0481	ybaK	-0.0470345	0.755013	95.5975	105.799	110.121	92.138
b0482	ybaP	-0.0139444	0.927064	60.8733	52.5511	59.1353	57.6734
b0483	ybaQ	0.240377	0.173176	76.9839	86.7626	102.189	98.2659
b0484	copA	-1.3286	1.82e-78	611.654	585.377	241.991	252.509
b0485	glsA	-0.212531	0.27973	32.5193	27.0568	25.1943	28.2538
b0486	ybaT	-0.495004	0.0141838	34.1312	23.1772	20.0072	22.3198
b0487	cueR	-0.0149331	0.929163	82.6607	86.8388	93.2789	80.8389
b0488	ybbJ	0.153852	0.56155	24.31	27.0165	30.8897	28.3072
b0489	qmcA	0.219571	0.107	57.224	57.4101	73.7018	64.9161
b0490	ybbL	-0.287304	0.13114	39.9421	44.4184	38.1554	33.5365
b0491	ybbM	-0.505929	0.0315453	25.2355	26.3077	21.5259	16.1772
b0492	ybbN	0.372214	2.63e-05	202.504	218.763	290.783	274.852
b0493	ybbO	0.0667164	0.609745	75.2243	78.9161	89.2099	78.353
b0494	tesA	0.15385	0.359068	50.9894	49.6795	59.1113	57.1862
b0495	ybbA	0.276677	0.243531	20.6219	20.6289	27.1554	24.732
b0496	ybbP	0.164693	0.363626	11.4731	10.6364	13.1839	12.5709
b0497	rhsD	0.207416	0.278447	5.97437	5.34502	7.29207	6.30355
b0498	ybbC	0.128285	0.913493	1.69883	1.60028	0.674102	3.04714
b0499	ylbH	-0.17459	0.882874	0.885408	0.834045	0.878332	0.705835
b0501	ybbD	1.59724	0.21844	0.255344	0.901991	2.02643	1.52667
b0502_1	ylbG	-0.108354	0.771675	19.3153	16.1272	17.419	16.7977
b0503	selU	-0.0150114	0.953384	12.8236	11.7292	13.5162	11.7517
b0504	allS	0.29875	0.646374	2.0287	1.75176	2.54915	2.29111
b0505	allA	0.226721	0.718907	4.67232	3.36208	4.89247	4.91454
b0506	allR	0.00261537	0.978722	163.785	164.632	170.402	171.017
b0507	gcl	0.549256	0.128342	2.67352	3.4794	4.60636	4.69725
b0508	hyi	0.0648029	0.938268	1.61356	1.32996	1.76073	1.4471
b0509	glxR	0.728917	0.341951	1.14106	1.34358	1.8394	2.41622
b0511	ybbW	-0.956029	0.45717	0.258503	0.710228	0.341916	0.171729
b0512	allB	0.0765128	0.879115	2.30128	2.38456	2.55684	2.56837
b0513	ybbY	0.581285	0.251506	1.92587	2.1543	2.96123	3.35841
b0514	glxK	-0.127935	0.750677	5.68887	4.12219	4.4496	4.90574
b0515	ylbA	0.178296	0.405707	25.2024	25.3556	33.7038	25.7495
b0516	allC	0.0414146	0.876246	10.8536	9.19676	11.3706	10.1078
b0517	allD	-0.454448	0.694695	0.716422	0.702981	0.236899	0.832886
b0518	fdrA	0.69688	0.457603	0.526149	0.354019	0.894761	0.599198
b0520	ylbF	0.152377	0.80729	2.15102	2.89463	3.35316	2.44966
b0521	ybcF	-0.282281	0.645	3.2255	2.31182	2.08678	2.65517
b0522	purK	-0.382501	2.56e-06	403.121	373.212	323.041	295.604
b0523	purE	-0.160034	0.108886	261.318	263.99	243.379	244.476
b0524	lpxH	-0.26282	0.0529561	81.1548	84.7369	72.7653	70.6743
b0525	ppiB	-0.200754	0.00638445	979.942	1022.65	899.749	907.845
b0526	cysS	-0.195695	0.0250165	186.252	186.396	179.828	158.104
b0527	ybcI	-0.169799	0.843925	2.64198	1.97966	2.85912	1.43601
b0528	ybcJ	0.136871	0.713462	37.0824	29.1093	27.4436	48.0962
b0529	folD	-0.1421	0.0887895	282.127	281.63	272.27	258.079
b0530	sfmA	0.223151	0.778062	1.84713	2.71871	3.20664	2.30079
b0531	sfmC	-0.24238	0.927703	0	0.426049	0	0.360557
b0532	sfmD	0.25452	0.540581	1.78143	1.70076	1.91047	2.39886
b0533	sfmH	-0.0616139	0.947528	1.52895	0.600105	1.51673	0.634821
b0534	sfmF	0.0346147	0.97211	1.94378	1.43048	2.65134	0.968472
b0535	fimZ	0.419528	0.68156	1.18838	0.932865	1.37536	1.57893
b0537	intD	-0.146441	0.289075	55.7935	49.9696	52.9969	46.3668
b0539	exoD	0.817929	0.566293	1.34811	1.05825	4.01199	0.447788
b0542_2	renD	-0.188871	0.810798	5.8861	7.62387	7.59077	4.69231
b0543	emrE	-0.0221411	0.960441	12.4244	12.8563	13.0721	12.7559
b0544	ybcK	-0.751783	0.372885	0.738942	1.2568	0.733036	0.490895
b0545	ybcL	0.197001	0.643608	7.04092	9.89522	11.9415	8.14779
b0546	ybcM	0.285672	0.199124	19.7959	20.7194	26.1835	25.0492
b0547	ybcN	2.84114	0.361946	0	0	0.545491	0.273976
b0549	ybcO	1.25569	0.80156	0	0	0.427395	0
b0550	rusA	-1.78631	0.496413	0.345382	0.813366	0	0.344168
b0551	quuD	-0.350743	0.754886	0.979483	3.07554	1.29554	1.95208
b0552	insH1	-0.511544	3.85e-07	171.357	193.931	139.903	125.916
b0553_1	nmpC	-1.53518	3.25e-97	1063.63	1158.86	413.536	382.367
b0553_2	nmpC	-1.70226	0.726953	0	2.54527	0	0
b0554	essD	0.180673	0.896592	0.580434	3.41727	2.87898	1.73518
b0555	rrrD	-0.677542	0.186688	7.8044	8.00381	5.49434	4.76651
b0556	rzpD	0.335183	0.70293	2.71372	1.59768	1.88442	3.78584
b0557	borD	-1.19824	5.19e-21	334.33	384.631	162.868	161.903
b0558	ybcV	-2.71632	0.456951	0	0.718374	0	0
b0559	ybcW	-0.186143	0.907754	1.21134	2.13951	0.60083	2.41416
b0560	nohD	-0.137502	0.970644	0.229622	0	0	0.228815
b0561	tfaD	-0.100867	0.95777	1.14497	0	0.567908	0.57047
b0562_2	ybcY	-0.0947445	0.860704	3.83993	5.42576	4.95202	4.01775
b0563	tfaX	0.750307	0.810601	0	0.806699	1.35926	0
b0564	appY	0.00826155	0.967574	31.427	34.8397	30.5126	38.4793
b0565	ompT	-0.0458129	0.454577	4747.91	4648.98	4722.87	4723.75
b0566	envY	0.356659	0.591067	2.46799	1.93735	3.42757	2.45931
b0567	ybcH	0.210823	0.443981	11.1162	12.9235	14.7962	14.0216
b0568	nfrA	0.0543294	0.710487	14.8863	16.1381	17.4029	16.0106
b0569	nfrB	0.195704	0.479639	4.48164	4.94725	5.77957	5.41487
b0570	cusS	0.597631	9.39e-05	22.5899	25.0647	37.234	37.4885
b0571	cusR	0.756337	7.33e-06	36.8423	37.9856	69.0955	62.1011
b0572	cusC	3.20491	4.19e-11	7.20854	14.6122	113.238	95.109
b0573	cusF	2.78342	1.18e-07	11.2949	25.2693	135.203	124.558
b0574	cusB	2.90735	5.35e-61	7.88708	10.9755	74.5825	71.1423
b0575	cusA	2.3174	4.7e-47	5.22391	5.16503	28.4425	25.3522
b0576	pheP	-0.628576	1.77e-05	41.245	40.3103	27.6382	27.1278
b0577	ybdG	-0.207463	0.146852	48.6225	43.4124	44.2477	38.6411
b0578	nfsB	-0.185257	0.030694	360.018	348.072	325.002	321.502
b0579	ybdF	0.0898584	0.758386	25.8223	26.8047	29.3234	28.7786
b0580	ybdJ	-0.383689	0.539638	8.55966	13.0433	5.49434	11.54
b0581	ybdK	0.338804	0.031604	30.027	34.5648	44.0136	40.6395
b0582	insL1	-0.0319256	0.812423	51.2535	51.8614	54.6432	50.0629
b0583	entD	5.47233	3.01e-109	4.23969	5.46763	227.715	215.665
b0584	fepA	6.60235	8.05e-119	25.3993	17.0616	2204.89	2086.06
b0585	fes	5.42445	4.74e-145	15.7135	11.0227	616.11	582.465
b0586	entF	5.43302	6.52e-126	23.221	16.9606	927.214	877.491
b0587	fepE	3.3125	2.6e-08	0.773913	0.520726	7.23857	6.27969
b0588	fepC	2.66792	2.09e-12	24.1222	13.9304	127.573	124.32
b0589	fepG	2.61295	8.99e-35	9.21681	6.98733	51.1014	52.4643
b0590	fepD	2.47317	8.14e-11	18.8373	10.87	89.1022	82.7913
b0591	entS	2.7495	3.63e-21	20.7453	13.6887	119.997	121.038
b0592	fepB	2.62308	5.17e-81	30.6557	22.6761	172.847	170.232
b0593	entC	5.9838	0	34.755	29.7511	2202.21	2053.74
b0594	entE	5.93364	6.77e-119	30.5847	21.4429	1721.67	1587.06
b0595	entB	5.67945	0	24.5487	20.1308	1214.15	1177.4
b0596	entA	5.3457	0	23.8328	21.7388	992.977	936.746
b0597	entH	5.52551	5.4e-226	15.7474	15.6897	765.157	738.432
b0598	cstA	0.664751	9.49e-14	71.9739	77.6683	122.895	123.094
b0599	ybdH	0.0612956	0.605946	72.1849	68.7294	76.9758	75.7169
b0600	ybdL	0.422585	0.000250375	67.3844	68.4089	90.7347	98.0309
b0601	ybdM	0.0215367	0.953791	9.55229	9.6074	10.0682	10.1136
b0602	ybdN	0.463799	0.333457	3.18312	2.0554	3.97256	3.5812
b0603	ybdO	0.523152	0.397035	1.94378	2.12529	3.58103	2.49036
b0604	dsbG	-0.139826	0.358176	58.7428	58.2994	56.7748	53.5188
b0605	ahpC	0.468982	1.83e-10	3642.29	4161.79	5795.64	5414.42
b0606	ahpF	0.470992	6.31e-10	257.233	275.078	401.23	364.587
b0607	uspG	0.319365	0.030319	91.4732	98.7614	123.792	122.312
b0608	ybdR	0.581188	0.00351964	15.1784	15.2511	25.1956	22.0826
b0610	rnk	0.134271	0.452179	69.5504	73.6334	89.2693	73.8654
b0611	rna	-0.0156688	0.891516	109.372	109.393	118.361	106.355
b0612	citT	0.511404	0.366568	1.96967	1.10921	2.3787	2.21875
b0613	citG	0.483095	0.837935	0.285265	0	0.141492	0.284261
b0614	citX	-2.52538	0.272128	0.454253	0.802315	0.225311	0
b0615	citF	-0.633295	0.483003	0.73605	0.962987	0.811297	0.325983
b0616	citE	0.537643	0.763517	0.137925	0.32481	0.273645	0.41232
b0617	citD	-1.59032	0.750043	0.422134	0	0	0
b0618	citC	0.827429	0.795362	0.118389	0	0.234885	0
b0619	dpiB	-0.235729	0.217754	16.0212	16.2842	14.6188	13.8563
b0620	dpiA	0.164524	0.524732	22.2764	17.3423	25.751	20.547
b0621	dcuC	0.756844	0.179382	1.53777	1.38466	2.24336	2.88445
b0622	pagP	-0.896468	0.103911	5.81055	7.36814	3.99054	3.34045
b0623	cspE	-0.359996	8.93e-07	3940.32	4372.54	3412.53	3307.15
b0624	crcB	-0.740078	0.00963601	35.2614	41.5198	28.178	19.5208
b0627	tatE	-0.0409067	0.912577	35.6455	30.3936	26.8253	39.807
b0628	lipA	-0.410668	4.15e-06	223.882	221.133	180.12	167.482
b0629	ybeF	-0.112677	0.807846	3.94257	4.64232	4.56291	3.66679
b0630	lipB	-0.214436	0.0960477	108.774	110.604	94.7318	101.386
b0631	ybeD	0.532371	0.000362314	135.822	154.895	227.073	208.695
b0632	dacA	-0.287738	0.000293505	263.678	259.929	228.118	217.189
b0633	rlpA	-0.101196	0.20216	284.941	288.745	288.031	267.189
b0634	mrdB	-0.0627015	0.61181	63.5318	70.1654	67.0468	65.6655
b0635	mrdA	-0.379128	7.67e-05	85.9556	86.542	68.5288	69.1006
b0636	rlmH	0.0674113	0.613048	120.552	118.921	131.281	129.204
b0637	rsfS	-0.103914	0.553488	104.872	127.664	103.643	120.218
b0638	cobC	-0.063803	0.804023	20.2811	25.8104	23.1673	22.4553
b0639	nadD	0.0124057	0.931147	74.99	88.5296	86.7891	84.067
b0640	holA	-0.0232644	0.823481	111.038	118.444	122.203	112.101
b0641	lptE	-0.175157	0.0566862	342.301	339.134	331.872	294.945
b0642	leuS	-0.275487	3.07e-05	436.843	423.56	371.671	366.141
b0643	ybeL	0.482955	0.000303348	111.876	138.457	177.674	184.425
b0644	ybeQ	0.0347034	0.946493	3.46124	2.86799	3.68792	3.06584
b0645	ybeR	0.753145	0.724922	0	0.417022	0.351333	0.352918
b0646	djlB	0.337015	0.631872	1.05356	1.13717	1.91609	0.962368
b0647	ybeT	-0.495714	0.768684	0.677696	0.531985	0.67228	0.225104
b0648	ybeU	-0.386572	0.690487	1.23957	1.66809	0.702666	1.58813
b0649	djlC	-0.147324	0.619657	7.08034	7.01528	7.02375	6.19502
b0650	hscC	-0.283355	0.498226	2.55099	4.77068	2.90275	3.28967
b0651	rihA	-0.550625	0.00124245	40.3179	42.5844	30.5615	28.1633
b0652	gltL	-0.414932	0.00529729	79.0926	69.9495	60.4728	55.7552
b0653	gltK	-0.308325	0.127932	39.5624	34.5554	31.3233	30.9093
b0654	gltJ	-0.0726577	0.728978	36.5462	27.4931	31.7224	31.6969
b0655	gltI	-0.100714	0.204178	332.675	349.657	336.584	323.671
b0656	insH1	-0.514596	5.78e-07	176.041	188.996	144.428	120.879
b0657	lnt	-0.00104153	0.991682	87.4114	83.5492	91.804	85.6427
b0658	ybeX	-0.0772009	0.341185	347.738	329.345	340.148	326.332
b0659	ybeY	0.218448	0.085626	135.822	149.203	165.298	178.323
b0660	ybeZ	0.332619	0.000161075	228.226	263.486	326.401	315.632
b0661	miaB	-0.755003	1.11e-18	261.393	237.859	154.745	152.462
b0662	ubiF	0.258042	0.0443629	67.2712	55.7363	75.8288	77.1269
b0674	asnB	0.210819	0.0146574	139.455	147.981	182.636	162.675
b0675	nagD	-0.024687	0.810091	155.843	155.076	163.352	153.968
b0676	nagC	0.102712	0.275945	120.24	124.049	140.873	131.379
b0677	nagA	0.24113	0.0438579	74.7442	65.5259	85.0794	87.2029
b0678	nagB	0.237548	0.0376017	100.956	112.24	134.93	125.713
b0679	nagE	0.234834	0.0173232	66.0676	64.2973	83.1701	76.1661
b0680	glnS	-0.250986	0.00034132	447.957	450.68	409.269	374.799
b0681	chiP	0.392806	0.47494	1.96036	1.46891	2.38667	2.30864
b0682	chiQ	0.0503118	0.944687	4.21747	5.41746	4.18376	6.11292
b0683	fur	-13.932	5.56e-22	735.134	810.787	0	0
b0684	fldA	0.229123	0.00668358	402.093	389.777	486.947	476.674
b0685	ybfE	-0.253399	0.345328	43.497	45.1916	38.073	39.0946
b0686	ybfF	0.221619	0.151207	62.1133	50.5595	68.9329	67.774
b0687	seqA	0.164153	0.108115	253.503	261.995	324.597	275.264
b0688	pgm	-0.0327634	0.640999	327.378	327.548	339.086	325.465
b0689	ybfP	0.280946	0.595174	4.30577	7.15762	7.53769	6.81452
b0691	ybfG	0.766488	0.34372	1.34811	1.58738	2.67466	2.49482
b0692	potE	0.290334	0.365817	5.60383	6.37476	8.76256	6.43593
b0693	speF	-0.36144	0.515715	1.08327	1.8126	1.18773	1.13627
b0694	kdpE	0.117588	0.653641	19.6012	21.9915	28.0662	18.7952
b0695	kdpD	0.167735	0.15947	27.2694	27.051	31.4056	31.9195
b0696	kdpC	0.405072	0.30595	9.18971	7.72911	10.2015	13.082
b0697	kdpB	-0.0382114	0.919914	2.69226	3.09805	2.91354	2.92668
b0698	kdpA	-0.76837	0.269311	1.27321	1.411	1.04015	0.597051
b0699	ybfA	1.30441	0.00142053	15.1418	15.6897	36.0498	42.8514
b0700	rhsC	0.00510722	0.980592	5.11181	4.78711	4.92268	5.39171
b0702	ybfB	-0.946117	0.544186	1.91703	0.902911	0.380342	1.14617
b0703	ybfO	0.367259	0.477991	1.731	1.94117	2.86194	2.05347
b0704	ybfC	0.0924348	0.865479	5.05894	4.40288	5.45491	5.04115
b0705	ybfL	-0.909413	0.464521	1.10267	0.259676	0.54693	0.219759
b0706	ybfD	-1.13238	0.454955	0.987196	0.38747	0.163218	0.491862
b0707	ybgA	0.473534	0.00371944	58.7536	58.7609	86.0848	83.2886
b0708	phr	0.118956	0.434876	31.719	29.8581	32.6925	36.7139
b0709	dtpD	-0.437638	0.00865339	29.017	27.2939	20.309	22.8453
b0710	ybgI	0.0725924	0.472889	164.3	158.341	179.37	172.958
b0711	ybgJ	0.120834	0.261504	155.715	165.377	191.196	171.141
b0712	ybgK	0.203127	0.0253845	185.709	178.638	226.082	209.56
b0713	ybgL	0.0344075	0.788739	97.0581	87.3704	96.6208	99.6063
b0714	nei	-0.433534	0.0143184	44.1658	42.8712	32.6633	34.2303
b0715	abrB	-0.118654	0.781366	4.31085	4.79396	4.39518	4.29569
b0716	ybgO	0.279703	0.685047	1.53471	1.52908	2.45933	1.41167
b0717	ybgP	0.0691471	0.926708	1.71981	2.22755	1.87667	2.39926
b0718	ybgQ	-0.325193	0.711468	0.614578	0.361828	0.406444	0.408277
b0719	ybgD	-1.17875	0.370076	1.10559	1.30182	0.438701	0.66102
b0720	gltA	-0.257722	9.49e-05	2083.02	2139.08	1929.99	1736.99
b0721	sdhC	-1.57021	2.55e-58	673.804	762.355	250.019	251.467
b0722	sdhD	-2.00394	1.46e-68	510.862	585.413	139.74	143.601
b0723	sdhA	-1.9993	2.91e-200	1025.7	1039.73	277.602	258.704
b0724	sdhB	-2.0812	1.83e-173	1244.12	1328.43	322.985	307.889
b0726	sucA	-0.968315	7.49e-48	981.111	940.18	532.464	487.292
b0727	sucB	-1.06955	8.76e-55	1443.75	1363.9	720.295	668.873
b0728	sucC	-0.96719	9.3e-44	1395.55	1367.34	775.432	692.323
b0729	sucD	-0.864248	7.95e-40	1379.4	1387.34	804.7	772.86
b0730	mngR	-0.0526409	0.81523	25.3175	24.298	23.911	25.7469
b0731	mngA	0.901686	0.391098	0.253665	0.298687	0.692003	0.379159
b0732	mngB	0.179733	0.342985	9.18647	9.35973	11.71	10.1028
b0733	cydA	-0.070894	0.348676	245.953	238.987	242.799	236.489
b0734	cydB	-0.0455258	0.588552	224.573	231.928	241.107	218.085
b0735	ybgE	0.0172423	0.951974	39.2326	42.1788	34.6887	50.5681
b0736	ybgC	-0.113618	0.434416	128.469	134.139	137.577	114.445
b0737	tolQ	0.0344382	0.715318	222.344	216.007	239.95	226.249
b0738	tolR	-0.0537316	0.786104	57.8648	53.338	54.5033	56.7877
b0739	tolA	-0.0310904	0.751362	108.638	106.23	109.341	108.946
b0740	tolB	-0.106092	0.123265	539.893	538.327	537.117	502.92
b0741	pal	-0.321406	3.17e-05	2244.48	2588.26	2070	1943.16
b0742	ybgF	-0.223682	0.00225728	593.31	619.954	550.722	527.494
b0750	nadA	0.147736	0.0459965	367.235	366.52	433.157	410.699
b0751	pnuC	0.0625775	0.562395	180.399	157.878	181.548	185.491
b0752	zitB	0.349109	0.0425813	31.9424	28.8356	39.8729	40.5833
b0753	ybgS	0.690122	0.00409	33.2356	30.6101	50.9239	56.0722
b0754	aroG	-0.438647	6.08e-11	1248.62	1219.14	983.99	906.683
b0755	gpmA	1.77006	3.96e-171	1237.25	1204.14	4435.43	4209.72
b0756	galM	0.196865	0.0100625	319.035	310.426	382.076	366.998
b0757	galK	0.318473	0.00706278	95.4762	123.985	147.861	135.697
b0758	galT	0.255164	0.0625582	51.8499	61.1936	75.1933	64.6739
b0759	galE	0.216016	0.0585617	78.6514	77.6597	96.3668	92.1334
b0760	modF	0.602522	9.39e-15	180.273	175.087	284.544	275.65
b0761	modE	0.118412	0.431492	51.6432	52.5765	58.6392	58.7454
b0762	acrZ	-0.0147463	0.953315	94.4483	98.4173	89.5477	108.275
b0763	modA	-0.469302	0.00230932	61.877	61.2247	45.6351	46.6481
b0764	modB	-0.163006	0.530898	21.8041	18.6137	20.0076	17.563
b0765	modC	-0.111719	0.675228	15.2722	12.4067	11.2745	15.3364
b0766	ybhA	0.033291	0.807131	67.509	66.5128	74.8661	67.5766
b0767	pgl	0.318612	6.01e-05	252.258	255.529	334.905	322.367
b0768	ybhD	0.0831016	0.898109	1.83987	2.32116	2.86811	1.70244
b0769	ybhH	-0.162736	0.918101	0.35719	0.280391	0.236224	0.355934
b0770	ybhI	-0.00311745	0.99809	0.262288	0.411788	0.433654	0.261366
b0771	ybhJ	-0.710848	0.0822031	3.54727	2.41475	2.08936	1.71217
b0772	ybhC	-0.39577	5.84e-06	189.525	180.623	147.231	144.879
b0773	ybhB	0.732189	1.59e-08	142.458	116.368	218.498	228.651
b0774	bioA	1.97403	2.16e-79	61.6178	51.1541	231.486	229.528
b0775	bioB	0.74905	9.29e-17	171.501	155.426	283.63	287.07
b0776	bioF	1.01644	1.09e-17	66.3233	56.3663	124.264	133.694
b0777	bioC	0.892597	1.52e-09	56.7167	45.3032	99.3659	97.831
b0778	bioD	0.641742	1.49e-07	96.8966	90.7965	162.527	141.885
b0779	uvrB	0.576983	2.35e-11	85.0087	84.9835	136.243	127.034
b0780	ybhK	-0.0879883	0.574334	43.8602	48.559	43.9201	46.1798
b0781	moaA	1.55442	4.35e-77	159.82	167.608	525.754	472.473
b0782	moaB	1.63413	5.76e-74	197.959	196.835	657.74	614.679
b0783	moaC	1.62982	4.92e-54	139.304	136.083	428.136	456.288
b0784	moaD	2.0491	2.49e-08	15.2895	14.4025	46.513	80.7493
b0785	moaE	1.55517	1e-44	123.436	125.466	370.37	388.312
b0786	ybhL	0.133315	0.245225	148.492	128.361	157.89	157.717
b0787	ybhM	0.319535	0.525986	4.03865	4.34194	4.70314	6.12416
b0788	ybhN	0.654229	0.0281769	9.43251	7.25018	13.2559	14.099
b0789	clsB	0.555878	0.000414766	26.4476	25.4364	38.9538	40.236
b0790	ybhP	0.440296	0.0125363	34.5518	33.3224	50.271	45.4152
b0791	ybhQ	0.329362	0.202275	28.9794	29.0942	41.7599	34.045
b0792	ybhR	-0.0969596	0.678487	16.1955	14.2692	14.8302	14.7843
b0793	ybhS	-0.0331732	0.876546	18.2422	17.184	17.3287	18.6187
b0794	ybhF	-0.178951	0.167979	37.1719	40.8797	35.8008	35.6746
b0795	ybhG	-0.00931102	0.949304	45.1798	47.5831	47.4331	48.1473
b0796	ybiH	0.278809	0.135415	34.7017	36.0278	45.7141	43.3175
b0797	rhlE	-0.783589	2.39e-09	58.6915	56.0221	35.717	33.4985
b0798	ybiA	0.715215	0.150551	5.97018	4.8903	9.78495	8.79445
b0799	dinG	0.233606	0.144394	17.1362	15.7166	20.9888	19.1668
b0800	ybiB	-0.233277	0.0229178	137.742	145.02	131.475	118.187
b0801	ybiC	-0.0278848	0.714675	345.99	334.809	355.25	338.101
b0802	ybiJ	1.24033	3.25e-06	28.8216	32.8058	81.9615	68.9285
b0803	ybiI	3.04247	3.56e-40	19.7217	23.775	190.983	179.211
b0804	ybiX	5.2107	4.28e-200	9.80061	10.0159	387.057	374.246
b0805	fiu	5.46658	0	40.2536	36.4053	1861.93	1664.95
b0806	mcbA	0.400916	0.308542	21.1358	16.4029	23.3495	28.2415
b0807	rlmF	0.0151722	0.905453	77.9022	71.5038	76.2063	80.5931
b0808	ybiO	0.549739	0.00533397	8.39205	8.95305	12.9624	13.3576
b0809	glnQ	-0.437476	9.57e-06	278.84	247.064	203.158	200.273
b0810	glnP	-0.37007	6.61e-05	269.174	278.252	221.796	217.686
b0811	glnH	-0.457584	1.06e-09	724.718	717.181	571.911	518.463
b0812	dps	-0.42764	9.96e-09	1500.01	1665.48	1222.25	1218.84
b0813	rhtA	0.187233	0.542029	9.17714	9.97472	11.2047	11.3959
b0814	ompX	0.0805621	0.263479	2685.33	2459	2793.06	2852.63
b0815	ybiP	-0.194893	0.312891	17.2547	15.9369	15.625	14.5124
b0817	mntR	-0.229695	0.117043	105.282	108.827	92.7474	96.6361
b0818	ybiR	-0.349886	0.116034	18.2627	17.6782	15.3381	13.9559
b0819	ybiS	-0.0280641	0.732758	314.864	335.965	345.972	316.469
b0820	ybiT	-0.237484	0.00327778	186.133	181.636	164.892	158.97
b0821	ybiU	-0.15367	0.244912	49.5157	48.3924	45.7798	45.5916
b0822	ybiV	-0.00887336	0.943811	83.4289	85.2105	84.7436	89.1065
b0823	ybiW	-0.360652	0.30254	3.19489	3.51924	3.16936	2.25937
b0824	ybiY	0.786992	0.598477	0.139304	0.492086	0.552764	0.555257
b0825	fsaA	0.0645434	0.8747	8.69864	6.67991	7.50358	9.23335
b0826	moeB	-0.04455	0.807364	36.1077	43.6973	40.1306	39.9785
b0827	moeA	-0.0607144	0.654374	63.5998	54.3445	64.1984	53.4705
b0828	iaaA	0.263343	0.000492148	370.411	363.105	472.51	441.662
b0829	gsiA	0.247632	0.00181496	147.743	152.752	183.834	186.265
b0830	gsiB	0.189124	0.0347162	114.621	111.655	133.504	134.268
b0831	gsiC	0.204583	0.157249	52.9538	48.2469	59.0125	62.1273
b0832	gsiD	0.0917976	0.668425	22.5453	21.8525	27.6836	21.5071
b0833	yliE	-0.608229	3.81e-07	38.5355	39.9702	27.1617	26.2737
b0834	yliF	-0.709682	2.72e-05	32.1689	30.436	20.4947	19.2711
b0835	rimO	-0.525638	6.88e-08	143.244	139.276	108.614	95.2542
b0836	bssR	0.716464	0.00431321	28.0785	27.6799	47.6111	47.5005
b0837	yliI	0.475028	0.0544952	11.4589	12.699	15.1564	19.5907
b0838	gstB	0.361362	0.00233253	135.972	117.489	172.573	165.979
b0839	dacC	-0.0914584	0.318503	152.887	156.952	158.696	143.211
b0840	deoR	0.0484897	0.68082	104.23	108.726	120.275	108.308
b0841	ybjG	-0.331515	0.073148	66.782	51.9287	47.2905	50.8521
b0842	mdfA	-0.169296	0.330144	29.7928	26.3404	25.0156	26.8509
b0843	ybjH	0.386347	0.472376	10.5578	7.76979	10.4734	14.4659
b0844	ybjI	-0.0363587	0.814278	51.3172	50.475	54.5651	48.534
b0845	ybjJ	0.216242	0.241195	20.429	21.7348	26.9524	23.8705
b0846	ybjK	0.338598	0.345029	12.1405	9.89671	14.5911	14.4243
b0847	ybjL	-0.0516732	0.656341	51.1609	49.0335	51.2683	49.1284
b0848	ybjM	0.0172723	0.972125	9.28695	8.59198	9.21273	9.5848
b0849	grxA	1.24749	0.000156658	22.8394	17.1658	47.242	51.8132
b0850	ybjC	0.796157	0.00297212	30.0375	35.8813	64.777	53.7905
b0851	nfsA	0.663856	4.52e-08	80.2878	81.8783	138.822	127.87
b0852	rimK	0.4837	0.00121289	40.1252	45.939	61.9793	62.674
b0853	ybjN	-0.0526135	0.711284	106.187	118.534	118.896	105.813
b0854	potF	-0.00643987	0.942273	163.335	164.736	172.757	166.24
b0855	potG	-0.190401	0.160248	60.8074	53.5046	51.3281	52.7715
b0856	potH	-0.247055	0.298543	17.873	18.1051	17.0783	14.4053
b0857	potI	0.140269	0.578686	16.1534	14.8324	18.6705	16.8349
b0858	ybjO	-0.370434	0.225748	24.3569	19.3212	17.8037	17.3731
b0859	rlmC	-0.279536	0.158026	23.0074	23.0338	18.6337	20.7114
b0860	artJ	-0.517662	5.67e-14	1371.58	1418.58	1056.31	967.035
b0861	artM	-0.179835	0.22859	71.2138	69.51	63.2084	65.7345
b0862	artQ	-0.165226	0.232245	88.6535	79.8868	82.7411	73.5309
b0863	artI	-0.0711905	0.418354	268.732	282.95	274.4	270.347
b0864	artP	-0.23858	0.0156411	206.893	203.72	189.543	171.89
b0865	ybjP	0.322055	0.00186686	196.079	208.278	270.195	254.224
b0866	ybjQ	0.350963	0.108969	51.4652	51.0312	72.5502	63.2376
b0867	amiD	0.116763	0.381301	69.4007	65.3747	76.7783	75.0198
b0868	ybjS	0.0925838	0.437667	77.6477	87.6438	96.2839	86.492
b0869	ybjT	0.0463568	0.709315	51.3411	50.9624	52.4083	57.1845
b0870	ltaE	0.0820897	0.417648	116.865	122.432	135.543	127.302
b0871	poxB	0.833177	4.21e-27	151.849	147.282	276.961	276.248
b0872	hcr	0.0534283	0.955953	1.42323	0.457046	1.15516	0.902508
b0873	hcp	-0.239748	0.666625	1.82031	1.69685	1.42956	1.66275
b0874	ybjE	-0.284151	0.035598	76.7566	72.5007	68.8191	58.5796
b0875	aqpZ	0.457698	0.151196	10.0875	10.3932	15.1891	14.0011
b0876	ybjD	0.126672	0.344562	32.3448	33.3693	38.4586	35.9963
b0877	ybjX	-0.993051	2.54e-26	261.353	243.665	138.024	125.562
b0878	macA	0.160927	0.248232	46.285	43.1237	53.4933	50.3762
b0879	macB	0.132001	0.3834	26.6588	21.6852	27.915	27.2067
b0880	cspD	1.20043	7.15e-17	191.683	246.699	475.93	565.252
b0881	clpS	0.176186	0.31151	93.7374	125.551	130.184	126.1
b0882	clpA	0.240098	0.000293132	530.953	506.804	653.703	618.903
b0884	infA	-0.0424899	0.652064	876.472	872.274	842.775	918.456
b0885	aat	0.240066	0.132672	51.2165	49.6274	65.9788	57.7704
b0886	cydC	0.212868	0.0366275	64.1431	64.7257	77.3532	77.6296
b0887	cydD	0.352898	0.00652831	34.9798	31.1627	45.1173	42.7048
b0888	trxB	-0.0936196	0.19618	479.302	484.598	481.007	456.665
b0889	lrp	-0.170783	0.02353	791.248	820.144	762.563	723.096
b0890	ftsK	0.195062	0.00492121	148.092	144.444	177.362	170.303
b0891	lolA	0.13641	0.263948	129.061	119.403	150.994	132.894
b0892	rarA	0.126973	0.259844	66.0451	67.1127	79.6757	71.2972
b0893	serS	-0.314368	3.53e-06	654.407	639.141	552.507	527.462
b0894	dmsA	-1.46373	1.34e-07	8.10187	7.06431	2.59426	3.11693
b0895	dmsB	-1.22506	0.0163726	6.89759	8.59957	3.21998	3.63882
b0896	dmsC	-0.571946	0.19119	7.25543	5.29676	4.46242	4.33795
b0897	ycaC	1.07998	6.11e-26	132.972	147.626	305.276	309.443
b0898	ycaD	-0.29822	0.0355313	46.8106	47.6669	40.4831	39.2522
b0899	ycaM	0.132096	0.787667	1.83987	3.09488	2.95503	2.61914
b0900	ycaN	0.0574597	0.818135	15.4476	14.6164	16.4187	16.0805
b0901	ycaK	0.865598	0.161045	3.18208	2.24811	5.26108	5.07342
b0902	pflA	-1.66464	3.3e-29	102.363	102.203	32.7294	34.2259
b0903	pflB	0.150369	0.0158332	1101.18	1124.1	1327.83	1236.14
b0904	focA	0.284089	0.0341417	61.6641	59.7042	75.9567	77.4642
b0905	ycaO	-0.514269	3.07e-08	124.448	126.501	97.2516	85.2041
b0906	ycaP	0.523517	0.0416824	16.8251	15.3378	22.972	25.0587
b0907	serC	-0.154215	0.0224997	1867.94	1733.55	1715.39	1644.78
b0908	aroA	-0.180559	0.0131285	455.798	455.755	437.529	397.664
b0909	ycaL	0.207009	0.596014	6.71938	7.14008	9.59208	7.02237
b0910	cmk	-0.0432477	0.707961	128.673	144.389	136.009	138.632
b0911	rpsA	-0.479012	1.41e-14	3711.71	3562.95	2784.62	2634.11
b0912	ihfB	0.281843	0.00103373	701.654	756.259	924.279	913.982
b0913	ycaI	-0.34186	0.263649	4.0961	5.34451	3.89863	3.8059
b0914	msbA	-0.0895667	0.330068	124.657	112.682	116.976	114.718
b0915	lpxK	-0.156675	0.298554	51.5722	52.0505	44.3555	52.0237
b0916	ycaQ	0.0100816	0.967219	11.185	12.9307	13.4156	11.7536
b0917	ycaR	-0.241048	0.477102	47.9572	62.9225	35.3406	61.4424
b0918	kdsB	-0.118236	0.287855	154.577	137.942	140.022	139.985
b0919	ycbJ	0.0583416	0.810008	16.1275	19.6504	21.7025	16.9093
b0920	ycbC	0.02488	0.916997	19.449	20.2512	19.9314	21.9433
b0921	smtA	0.00327082	0.978055	96.6623	103.301	106.966	100.932
b0922	mukF	-0.157216	0.213577	55.6269	52.1098	50.2	50.1431
b0923	mukE	-0.0916162	0.434643	119.15	117.054	119.256	110.933
b0924	mukB	-0.139381	0.0440953	143.417	142.066	137.838	131.234
b0925	ycbB	0.0220068	0.826701	81.3437	73.4135	84.126	79.1647
b0926	ycbK	0.0925032	0.295814	330.448	337.2	369.264	369.337
b0927	ycbL	-0.100525	0.278499	253.069	252.65	246.824	242.732
b0928	aspC	-0.179991	0.0173247	898.355	810.517	815.883	750.961
b0929	ompF	-1.03428	4.96e-60	7918.93	8252.68	4279.58	3918.35
b0930	asnS	-0.393911	1.06e-09	860.972	855.303	690.037	665.774
b0931	pncB	0.0173365	0.803855	502.433	504.849	547.215	511.155
b0932	pepN	0.0561929	0.5036	99.0324	94.3495	103.429	105.282
b0933	ssuB	0.116758	0.773842	6.52989	6.15108	7.12547	7.15761
b0934	ssuC	-0.179201	0.856955	1.1081	1.11838	1.25628	0.788718
b0935	ssuD	0.370543	0.506115	2.51623	1.67464	2.71317	2.94344
b0936	ssuA	-0.00398817	0.994631	1.95897	3.22932	2.33197	2.99318
b0937	ssuE	1.38962	0.0902653	0.870652	1.79406	3.45477	3.68725
b0938	elfA	-0.33353	0.610081	3.25043	4.92086	3.45477	3.239
b0939	elfD	-1.05356	0.406531	0.892976	1.26176	0.177168	0.889835
b0940	elfC	0.323995	0.354664	2.2655	2.49732	3.25155	2.92999
b0941	elfG	-0.174629	0.572646	8.89674	8.68388	8.36113	7.81559
b0942	ycbU	0.470652	0.449562	3.69426	2.99058	4.58091	5.06174
b0943	ycbV	-0.326163	0.617743	3.88756	4.57755	4.09752	2.90542
b0944	ycbF	0.0386948	0.923238	6.34804	8.51289	8.04656	7.73143
b0945	pyrD	-0.512022	1.84e-10	331.85	324.164	244.93	232.689
b0946	zapC	-0.0363809	0.821991	67.4202	68.5115	67.7975	69.7139
b0947	ycbX	-0.0663697	0.5904	66.866	64.1042	67.0039	62.9166
b0948	rlmL	-0.18268	0.0334579	106.232	105.697	99.7216	94.1291
b0949	uup	-0.222214	0.0124976	118.54	112.344	101.883	103.587
b0950	pqiA	-0.125944	0.533453	20.7957	19.8954	17.2573	21.4199
b0951	pqiB	-0.197408	0.113796	56.8423	49.2086	46.8384	49.2575
b0952	ymbA	-0.0419822	0.825085	46.904	45.2824	49.3959	43.6379
b0953	rmf	1.21027	2.82e-22	391.047	478.027	961.661	1118.45
b0954	fabA	0.0137067	0.873957	522.753	498.913	518.815	551.486
b0955	ycbZ	-0.0186829	0.846619	81.5179	83.0763	87.7877	80.8765
b0956	matP	0.203776	0.214606	73.3423	82.123	100.211	85.4949
b0957	ompA	0.0314182	0.597553	12528.8	12555.4	13719.3	12895.1
b0958	sulA	2.65697	9.54e-103	52.1162	54.7084	358.727	340.013
b0959	sxy	-0.0414699	0.884193	19.3036	15.9342	17.1752	18.4425
b0960	yccS	-0.340225	0.00233724	46.5059	48.4547	39.7828	38.0483
b0961	yccF	-0.105839	0.657228	34.4988	36.989	34.5014	34.3775
b0962	helD	0.00914136	0.92542	77.7257	72.2685	82.0673	74.7773
b0963	mgsA	0.0180464	0.86239	267.956	249.581	271.234	273.001
b0964	yccT	0.441145	0.1494	12.1025	12.9145	15.3823	19.7857
b0965	yccU	0.326378	0.0202129	119.014	113.75	145.1	157.826
b0966	hspQ	0.455867	0.00294731	130.499	178.265	228.015	210.186
b0967	rlmI	-0.463221	3.33e-06	129.163	127.174	100.563	92.5195
b0968	yccX	-0.512684	0.176912	22.4684	28.0436	18.2769	18.3593
b0969	tusE	-0.171373	0.502754	45.2106	40.709	40.7035	38.6156
b0970	yccA	0.167408	0.0397297	479.27	447.351	560.615	520.364
b0972	hyaA	0.14105	0.867422	0.896328	1.05541	1.11146	1.11647
b0973	hyaB	0.0761235	0.893122	1.74713	1.15204	1.80249	1.39279
b0974	hyaC	-0.408819	0.577464	2.65623	2.29362	1.75666	2.11751
b0975	hyaD	0.212204	0.655012	6.82307	5.27235	8.46067	6.16165
b0976	hyaE	-1.01333	0.40246	3.45642	0.73998	0.935127	1.25246
b0977	hyaF	0.535039	0.312933	2.77634	2.92499	4.49362	4.07706
b0978	appC	-0.405183	0.0397305	21.1797	17.5813	14.1679	16.2534
b0979	appB	-0.343174	0.186847	13.3423	12.2048	11.048	9.88914
b0980	appA	0.128786	0.490287	19.4962	19.2061	22.8829	21.0626
b0981	etk	0.209534	0.184302	17.6478	16.5834	19.7877	21.309
b0982	etp	0.0335039	0.949479	5.32909	8.917	8.90358	6.14882
b0983	gfcE	-0.0401633	0.897469	7.03853	11.9137	10.2552	8.76722
b0984	gfcD	0.133624	0.697481	3.2883	3.23834	3.61787	3.81292
b0985	gfcC	-0.0452857	0.932189	4.19591	3.75488	3.99588	4.01391
b0986	gfcB	-0.500754	0.398661	3.69318	5.0353	3.27802	3.09911
b0987	gfcA	0.413727	0.675561	1.22916	3.8595	3.658	3.26622
b0989	cspH	1.35997	0.609999	0	0.693079	1.16781	0.586539
b0990	cspG	1.24779	0.365677	0.58861	2.07924	3.50343	2.9327
b0991	ymcE	1.02437	0.532866	0.542744	1.27815	1.61522	2.16334
b0992	yccM	-0.355404	0.6168	1.51756	1.92436	1.50543	1.27957
b0993	torS	-0.586427	0.0184719	6.75968	6.61493	5.3464	3.91411
b0994	torT	-0.169888	0.665718	6.57938	5.30822	6.5268	4.49224
b0995	torR	0.0310502	0.894875	22.2525	24.9239	27.2792	22.7151
b0996	torC	-0.414833	0.686528	0.748181	0.75512	0.530144	0.639043
b0997	torA	0.34617	0.27057	3.34724	2.956	3.71113	4.61079
b0998	torD	-0.145163	0.811416	5.85078	2.70648	3.73116	4.37265
b0999	cbpM	-0.421393	0.038289	86.4506	83.9442	61.373	70.632
b1000	cbpA	-0.232675	0.0127963	191.532	189.622	175.687	161.151
b1001	yccE	-0.454218	0.55134	0.897665	1.87909	0.989434	1.09329
b1002	agp	0.082256	0.524816	56.933	50.2784	61.3848	56.6322
b1003	yccJ	0.472193	2.3e-05	422.312	404.676	564.037	626.308
b1004	wrbA	0.309226	6.34e-05	516.616	548.219	688.316	680.33
b1006	rutG	-0.121624	0.705766	6.41491	6.55375	6.73798	5.64031
b1007	rutF	0.42933	0.632596	0.759841	3.28058	2.76382	2.77629
b1008	rutE	-1.16226	0.218056	2.54566	1.99832	0.841772	1.26835
b1009	rutD	-0.873112	0.319089	1.72174	1.84302	1.24217	0.779856
b1010	rutC	-0.656215	0.577878	1.61982	2.28877	1.92825	0.645648
b1011	rutB	-0.736773	0.413302	1.62823	2.13024	1.43575	0.901391
b1012	rutA	-0.0869407	0.880738	2.72789	1.79875	2.16487	2.28337
b1013	rutR	0.047767	0.846755	26.6836	21.0234	24.1348	27.1763
b1014	putA	0.0633624	0.583919	22.082	25.1445	26.8327	24.3372
b1015	putP	0.159473	0.120836	88.4845	80.5143	96.5139	99.5158
b1018	efeO	1.54658	5.57e-72	215.625	190.553	651.85	581.691
b1019	efeB	1.30119	2e-41	112.265	95.5158	274.361	258.116
b1020	phoH	0.260983	0.00236156	181.763	178.399	226.906	221.125
b1021	pgaD	0.352146	0.596861	3.93686	4.27901	4.20581	6.63894
b1022	pgaC	0.204083	0.61022	3.78202	3.67395	4.97112	3.95715
b1023	pgaB	0.379452	0.29923	2.54598	2.99785	3.94245	3.52708
b1024	pgaA	0.464638	0.0491235	5.4308	5.66387	8.36329	7.52483
b1025	ycdT	-0.879463	0.00353344	9.13319	9.23341	5.39951	4.96422
b1026	insF1	0.0208983	0.923051	23.2816	21.6246	22.3783	24.9289
b1027	insE1	-0.0242423	0.926142	41.3734	43.7957	43.1156	43.7265
b1028	ymdE	-0.117468	0.966126	0.73318	0	0.727321	0
b1029	ycdU	0.933889	0.433158	0.381075	0.448711	0.88207	0.75947
b1033	ghrA	-0.0653763	0.495633	156.217	164.92	163.975	154.47
b1034	ycdX	0.003552	0.970992	183.814	189.033	201.051	186.891
b1035	ycdY	-0.205555	0.0796083	192.24	169.437	170.535	155.547
b1036	ycdZ	-0.497786	0.0176432	55.297	48.0084	35.8959	40.1207
b1037	csgG	-0.571071	0.00158804	40.1377	44.0754	28.3341	30.4093
b1038	csgF	-0.227691	0.481133	21.9479	20.5331	17.8952	19.7735
b1039	csgE	-0.184225	0.514925	28.9324	29.5252	26.4689	26.9086
b1040	csgD	0.0202438	0.913476	48.7244	39.4576	46.4245	46.6339
b1041	csgB	0.954753	0.496084	0.824828	0.647482	2.72745	0.273976
b1042	csgA	0.459395	0.222114	10.1729	12.3022	16.3647	15.6166
b1043	csgC	0.425719	0.747117	1.50599	0.886642	1.86745	1.50069
b1044	ymdA	0.393396	0.668064	3.61655	1.89264	3.98628	3.60383
b1045	ymdB	0.299767	0.137641	38.5043	36.4918	50.0748	45.8555
b1046	clsC	0.13999	0.432298	21.9536	19.3097	22.8277	24.4243
b1047	opgC	-0.449231	0.0455011	17.8641	18.3576	15.1437	12.407
b1048	opgG	-0.182069	0.0137418	377.264	395.015	370.848	335.838
b1049	opgH	-0.254707	0.00112991	198.607	182.153	170.034	161.421
b1050	yceK	0.476626	0.627567	7.14851	0.647482	4.36392	7.12336
b1051	msyB	0.542711	1.09e-06	277.494	275.175	387.708	447.093
b1053	mdtG	-0.339634	0.29434	6.94818	7.94076	6.18312	6.00737
b1054	waaM	0.201902	0.124196	59.7602	60.7494	73.7318	70.1306
b1055	yceA	-0.473026	7.61e-10	361.477	363.667	276.618	265.645
b1056	yceI	0.384417	0.00192413	109.702	117.127	163.454	143.803
b1057	yceJ	0.63538	0.0355824	11.7192	16.9236	24.3479	21.5933
b1058	yceO	-2.52796	0.514003	1.77835	0	0	0
b1059	solA	0.000402006	0.996409	184.868	181.795	200.84	180.086
b1060	bssS	0.693998	0.0136528	31.4664	40.5248	55.1138	65.1611
b1061	dinI	0.957345	2.98e-09	102.44	109.219	215.376	210.761
b1062	pyrC	-0.000748353	0.991245	849.956	892.946	937.362	870.831
b1063	yceB	-0.0337452	0.834721	68.8327	70.2605	66.2873	74.6034
b1064	grxB	0.237061	0.0061416	289.443	289.784	355.266	353.205
b1065	mdtH	-0.243257	0.508623	4.97762	6.59371	4.93784	5.16678
b1066	rimJ	0.134903	0.317338	105.443	133.242	140.955	130.485
b1067	yceH	0.321007	0.0157018	80.6804	82.0144	103.643	107.195
b1068	yceM	-0.0464811	0.767441	45.1834	43.1374	42.8033	45.971
b1069	murJ	-0.30489	0.0329325	35.5879	34.4076	29.7164	29.1185
b1070	flgN	0.127532	0.7351	12.9282	14.5148	16.7022	14.3808
b1071	flgM	0.576059	0.296536	6.39662	9.03832	11.8449	11.8984
b1072	flgA	0.790817	0.0726097	4.74901	5.14454	9.42211	8.32886
b1073	flgB	2.55917	0.0005522	1.50328	1.41608	10.7371	7.19038
b1074	flgC	3.05169	0.00972036	0.61913	0.364508	5.22055	3.39324
b1075	flgD	1.91427	0.00112132	1.62121	1.90896	8.04128	5.74404
b1076	flgE	1.68672	1.45e-07	3.21471	4.88423	12.4475	14.3637
b1077	flgF	1.0339	0.0764609	2.1559	2.34327	5.42893	4.13138
b1078	flgG	0.875354	0.0192788	6.24467	6.59886	15.4075	9.09473
b1079	flgH	0.472658	0.555196	1.61426	1.47837	2.13514	2.3235
b1080	flgI	0.635261	0.246059	1.82694	2.689	4.75739	2.50321
b1081	flgJ	0.905186	0.0855116	2.52877	2.35073	5.94133	3.58088
b1082	flgK	0.254549	0.449403	5.03326	3.68167	5.52259	5.31953
b1083	flgL	0.587477	0.0168079	13.2733	11.9153	18.9035	20.4293
b1084	rne	-0.269674	5.16e-05	419.329	427.031	380.923	348.016
b1085	yceQ	-1.59032	0.750043	0.390573	0	0	0
b1086	rluC	-0.337205	0.00198605	123.284	116.717	97.4246	99.8161
b1087	yceF	0.323649	0.00179627	173.595	171.347	225.145	222.957
b1088	yceD	-0.228774	0.000972343	1681.02	1806.3	1582.29	1505.9
b1089	rpmF	0.203496	0.0721465	659.293	822.124	874.177	892.48
b1090	plsX	-0.199891	0.033719	173.604	168.715	150.5	158.762
b1091	fabH	-0.204018	0.0117656	367.579	348.02	319.012	325.821
b1092	fabD	-0.143561	0.0500906	520.773	504.309	485.184	478.103
b1093	fabG	-0.150448	0.0302329	1088.96	1070.74	1052.34	968.187
b1094	acpP	-0.0125409	0.872131	5413.29	6113.71	5735.8	6111.69
b1095	fabF	-0.437741	2.98e-10	673.708	663.128	532.836	491.986
b1096	pabC	0.0304763	0.875606	30.9565	28.9784	30.5556	33.007
b1097	yceG	-0.263957	0.085459	44.4875	43.0034	38.5395	37.1257
b1098	tmk	-0.0494609	0.74673	82.2156	68.7541	80.5899	71.2234
b1099	holB	-0.116785	0.421184	49.0268	56.7001	53.0901	47.9842
b1100	ycfH	-0.238822	0.0355491	116.419	118.767	104.267	102.545
b1101	ptsG	-0.234815	0.000583589	1504.75	1564.07	1432.36	1275.73
b1102	fhuE	5.01736	1.8e-113	9.78946	6.87573	287.759	275.023
b1103	hinT	-0.174535	0.127827	245.524	254.655	232.852	226.961
b1104	ycfL	-0.21962	0.0944914	189.387	231.593	193.796	180.789
b1105	lpoB	-0.0107315	0.913275	223.798	237.305	231.115	243.444
b1106	thiK	-0.30186	0.0649002	46.9582	51.3559	40.1005	42.5529
b1107	nagZ	-0.535058	1.52e-06	107.9	114.676	82.9146	76.4696
b1108	ycfP	-0.412403	0.000645631	157.006	154.695	121.852	121.252
b1109	ndh	0.385012	3.49e-05	106.544	105.205	144.576	142.452
b1110	ycfJ	0.864063	0.0568588	4.4113	7.65468	12.6675	9.94836
b1111	ycfQ	0.413477	0.0116713	49.9119	52.4737	76.8237	64.7361
b1112	bhsA	0.237884	0.236597	81.1528	77.8183	98.3405	96.3629
b1113	ycfS	0.241275	0.192931	25.1268	27.4403	34.354	30.0981
b1114	mfd	0.101981	0.177715	116.208	117.947	136.459	124.462
b1115	ycfT	0.747137	0.362621	0.583677	1.23709	1.62123	1.51222
b1116	lolC	0.0827594	0.459486	80.4482	75.9043	84.5729	87.3489
b1117	lolD	0.0390342	0.768714	82.6896	80.9629	87.3438	87.2038
b1118	lolE	0.0447001	0.67929	79.1517	78.6152	84.8126	84.0914
b1119	nagK	-0.148627	0.23686	93.7554	85.3058	90.4151	77.5351
b1120	cobB	-0.551003	8.69e-06	115.571	113.605	84.1088	78.3187
b1121	ycfZ	-0.797423	0.281452	2.06573	2.99368	1.26106	1.74178
b1122	ymfA	-0.570671	0.430007	4.61332	3.83444	3.76884	2.16334
b1123	potD	-0.0160328	0.82141	558.015	581.057	605.704	563.57
b1124	potC	-0.353112	0.0193968	61.3464	60.9073	52.4083	46.9873
b1125	potB	-0.536962	0.00299726	45.2739	39.5809	31.5436	29.2717
b1126	potA	-0.333436	0.000511393	152.059	168.79	135.092	128.998
b1127	pepT	0.260824	0.0258284	67.5404	61.8417	79.5696	81.4558
b1128	ycfD	-0.0584322	0.491028	241.808	228.412	231.451	237.283
b1129	phoQ	0.00458421	0.963736	89.847	84.8773	93.215	88.8468
b1130	phoP	0.0466639	0.623306	213.061	219.022	237.269	225.883
b1131	purB	-0.296538	1.54e-05	680.731	709.272	611.155	563.701
b1132	hflD	-0.215225	0.0426517	235.125	260.3	240.995	201.994
b1133	mnmA	-0.310744	0.000101414	295.71	288.984	244.25	245.013
b1134	nudJ	0.0228945	0.918968	35.5497	40.5812	40.3805	39.7514
b1135	rluE	-0.0557435	0.701129	73.2306	71.7814	73.406	71.4448
b1136	icd	-0.101267	0.104796	5239.64	5095.16	5193.79	4809.77
b1137	ymfD	0.470525	0.198312	9.03595	7.3148	11.3914	12.1931
b1138	ymfE	-0.359322	0.373959	6.75774	11.7263	7.40939	7.44281
b1139	lit	0.042331	0.832127	24.2614	25.5951	27.4063	25.853
b1140	intE	1.80352	3.76e-14	7.78029	6.80545	28.3365	24.6986
b1141	xisE	2.4461	5.96e-05	2.54825	5.40095	19.7175	24.3771
b1143	ymfI	0.131477	0.475716	76.2508	90.6475	89.0968	100.092
b1144	ymfJ	2.25385	3.47e-06	4.86889	5.25529	24.9549	25.0674
b1145	cohE	0.0229741	0.850223	107.171	108.478	112.395	114.938
b1146	croE	2.66067	0.00575175	1.2475	2.20337	11.7565	10.5665
b1147	ymfL	2.62934	1.3e-07	2.47153	2.38106	18.4998	12.762
b1148	ymfM	2.67679	8.79e-06	1.1095	4.79022	17.2433	20.6379
b1150	ymfR	-0.198391	0.938562	0.685103	0.806699	1.35926	0
b1151	beeE	1.61347	0.00923523	3.04305	2.86652	8.15058	10.6132
b1152	jayE	1.93883	0.00471736	0.803678	1.51411	5.10243	4.00426
b1153	ymfQ	2.33168	0.0235758	0.214314	1.00941	2.76382	3.41697
b1154	stfP	2.19028	0.0524958	0.99503	0	3.15865	1.78476
b1155	tfaP	0.712845	0.359755	2.11985	3.20926	5.70789	3.31947
b1156	tfaE	1.08358	0.089174	2.70292	1.95855	5.9814	4.3509
b1157	stfE	-0.206549	0.897913	0.500494	0.883988	0.992989	0.249367
b1158	pinE	-0.739758	0.572801	1.35539	0.797978	0.67228	0.675313
b1159	mcrA	0.202634	0.455761	13.2289	12.9217	15.3601	15.8788
b1160	iraM	0.410255	0.797718	0.773913	0.911271	0.767727	1.54238
b1161	ycgX	0.202795	0.729174	5.26261	5.83214	6.756	6.478
b1162	bluR	0.082797	0.48359	105.506	103.056	117.745	111.62
b1163	bluF	-0.194667	0.302321	28.0333	25.3351	27.8092	20.7191
b1164	ycgZ	0.537028	0.174534	20.6311	21.8013	24.1397	39.5357
b1165	ymgA	0.675841	0.166431	8.72565	13.5189	14.5784	21.9662
b1166	ariR	0.847031	0.190064	7.51304	3.87034	10.2479	11.2299
b1167	ymgC	0.546471	0.479251	3.52457	6.52163	4.99485	10.0348
b1168	ycgG	0.564573	0.283377	1.48079	1.84048	2.20344	2.86919
b1171	ymgD	-0.2834	0.282604	44.0708	46.9719	33.1658	44.2944
b1172	ymgG	-0.0635758	0.86505	14.8995	26.5299	19.8274	21.0032
b1174	minE	0.0479322	0.711582	224.452	241.62	248.278	251.269
b1175	minD	-0.0538165	0.488224	411.282	400.569	412.431	399.539
b1176	minC	-0.106385	0.185809	416.292	431.848	422.435	395.262
b1177	ycgJ	0.278708	0.182549	48.5866	52.4092	63.7027	63.3129
b1178	pliG	-2.37737	5.73e-176	1373.81	1417.5	270.4	286.848
b1179	ycgL	0.127544	0.447711	108.316	134.571	142.139	132.582
b1180	ycgM	0.0495935	0.703985	97.2597	92.6017	99.1206	104.868
b1181	ycgN	-0.0760286	0.692935	52.9175	61.351	54.379	57.8693
b1182	hlyE	0.158603	0.75371	3.8492	3.07554	4.63667	3.42469
b1183	umuD	1.77109	2.35e-07	8.95527	9.13875	33.4619	30.6383
b1184	umuC	1.56671	9.22e-10	6.22423	6.04929	17.5434	20.1822
b1185	dsbB	-0.120441	0.427783	87.3603	81.1804	79.8697	81.1711
b1186	nhaB	0.24215	0.0144417	92.8514	89.801	119.774	104.678
b1187	fadR	-0.220585	0.101824	101.866	87.7554	83.951	85.1973
b1188	ycgB	0.785672	5.35e-19	93.3148	92.832	169.804	163.317
b1189	dadA	0.507001	0.000144412	36.2899	39.776	57.4466	54.6281
b1190	dadX	0.38118	0.0241647	25.8708	29.7733	37.8573	37.2116
b1191	cvrA	-0.0891031	0.525136	31.8307	29.6612	30.7171	29.3452
b1192	ldcA	0.0380185	0.801921	56.7265	46.9499	56.8169	53.9328
b1193	emtA	0.00311346	0.981914	93.4158	88.0449	92.2628	96.5576
b1194	ycgR	0.338518	0.571521	3.07038	2.61107	3.21505	4.24942
b1195	ymgE	0.794482	0.0485019	16.7165	15.631	24.3866	33.8054
b1196	ycgY	-0.846886	0.230772	6.53877	3.68228	2.82022	3.11624
b1197	treA	0.404854	0.000433277	43.9325	42.5142	60.2815	58.5669
b1198	dhaM	-0.507116	4.73e-08	139.952	137.014	105.352	97.0233
b1199	dhaL	-0.494675	0.000462735	96.4566	91.654	69.161	69.4729
b1200	dhaK	-0.430627	1.61e-05	135.207	141.423	109.624	103.352
b1201	dhaR	0.274704	0.0981412	16.7818	15.7621	20.6639	20.2365
b1202	ycgV	-0.0625503	0.749989	8.39323	8.39018	8.7598	7.9281
b1203	ychF	-0.129286	0.092792	338.349	349.598	338.72	314.163
b1204	pth	-0.157748	0.219205	123.016	113.306	111.828	108.275
b1205	ychH	0.438528	0.154794	28.3102	34.9223	36.5537	51.9434
b1206	dauA	-0.1944	0.20846	27.5375	25.3073	25.0224	22.9787
b1207	prs	-0.274489	3.69e-05	1056.68	1027	906.681	881.515
b1208	ispE	-0.0893674	0.411442	131.849	124.234	122.62	127.279
b1209	lolB	-0.148202	0.182386	154.909	164.423	149.087	149.759
b1210	hemA	-0.143579	0.205172	78.1966	73.6368	73.6139	69.1752
b1211	prfA	-0.232469	0.061406	84.3929	88.4665	84.6372	68.1767
b1212	prmC	-0.389268	0.0526393	29.4644	31.6847	24.9042	23.5185
b1213	ychQ	0.489492	0.106289	19.4601	21.0358	31.9632	27.0211
b1214	ychA	-0.0657621	0.58767	96.7391	94.9544	92.7415	97.3242
b1215	kdsA	-0.0333444	0.666811	400.316	395.568	417.482	389.995
b1216	chaA	0.362914	0.00118454	76.9779	72.5392	100.537	99.1747
b1217	chaB	0.193181	0.594827	29.3082	26.202	27.4587	38.3993
b1218	chaC	0.0452806	0.792126	46.2946	48.1481	47.5329	53.4914
b1219	ychN	-0.121955	0.382778	150.519	171.813	158.451	148.578
b1220	ychO	0.0719871	0.714085	17.1659	15.9796	17.8311	18.3593
b1221	narL	-0.0430924	0.705351	131.922	136.741	137.363	133.185
b1222	narX	-0.0660901	0.589129	44.5122	50.1945	50.1086	43.73
b1223	narK	-2.6786	4.22e-10	8.016	7.42372	1.42956	1.07701
b1224	narG	-1.7895	9.92e-22	12.8589	12.6176	4.21881	3.43699
b1225	narH	-0.973585	0.000927333	10.0201	8.92086	5.89938	4.14008
b1226	narJ	-0.547832	0.235857	5.29004	9.13578	4.89791	5.27143
b1227	narI	-0.189516	0.655472	7.95144	6.74986	7.15413	6.26507
b1232	purU	-0.29858	0.000286928	385.64	392.618	347.149	309.887
b1233	ychJ	-0.0818077	0.645022	68.5595	66.898	63.4053	69.4071
b1234	rssA	0.000908786	0.993759	96.7288	92.5513	96.5049	100.112
b1235	rssB	0.232653	0.0526584	70.6001	67.8439	84.5091	84.3974
b1236	galU	-0.0939568	0.234596	332.675	332.118	324.407	322.022
b1237	hns	0.0324557	0.621385	2148.01	2172.31	2350.75	2235.82
b1238	tdk	-0.00412987	0.980177	53.7606	62.8246	60.5759	59.8384
b1241	adhE	-0.00876489	0.887445	729.801	733.33	774.442	735.171
b1242	ychE	0.31801	0.418991	9.09347	6.60672	9.40466	10.9895
b1243	oppA	-0.53072	2.15e-15	820.999	856.447	626.813	578.58
b1244	oppB	-1.42627	2.28e-26	111.353	99.0584	40.7821	40.5591
b1245	oppC	-1.4127	2.11e-32	135.029	139.181	51.8558	54.976
b1246	oppD	-1.28394	1.4e-26	121.046	115.16	48.8166	51.8705
b1247	oppF	-1.22563	9.4e-27	166.791	156.293	78.9545	64.6419
b1248	yciU	0.0309771	0.813572	177.803	191.019	203.894	187.021
b1249	clsA	0.312318	0.000870413	104.178	101.954	130.075	135.536
b1250	kch	-0.0611729	0.704782	29.1939	34.4931	31.6385	31.5819
b1251	yciI	0.494082	4.79e-05	229.219	207.77	322.864	316.749
b1252	tonB	1.62447	4.23e-71	189.802	165.874	576.947	563.065
b1253	yciA	-0.639999	0.000149676	102.436	100.637	67.6408	67.6328
b1254	yciB	0.0062783	0.962857	103.317	103.885	111.935	104.111
b1255	yciC	0.142615	0.295295	72.6292	87.1072	91.7744	90.845
b1256	ompW	-2.00962	5.84e-05	10.2026	9.47209	2.33562	2.73718
b1257	yciE	0.863955	0.00267105	14.5899	18.9264	27.72	35.2375
b1258	yciF	0.551373	0.0268924	21.271	27.9929	38.4783	36.1582
b1259	yciG	1.39356	0.00378757	11.8409	12.3022	33.1658	32.6214
b1260	trpA	0.00934916	0.901644	593.157	593.796	654.532	586.116
b1261	trpB	-0.00460474	0.949017	489.105	492.21	531.549	484.141
b1262	trpC	0.00580218	0.945438	247.98	225.621	258.261	235.8
b1263	trpD	0.209986	0.0109388	310.057	288.037	385.428	333.467
b1264	trpE	0.143682	0.0600153	416.71	413.787	510.299	442.74
b1266	yciV	0.0437115	0.729093	79.176	89.2116	96.0286	83.9968
b1267	yciO	0.0600825	0.637353	105.79	101.745	110.953	113.667
b1268	yciQ	0.19448	0.437851	6.87705	7.00756	8.92119	7.57768
b1269	rluB	-0.899089	6.56e-18	167.881	171.893	97.3962	91.703
b1270	btuR	0.103636	0.571314	47.3069	44.4626	54.5047	47.9861
b1271	yciK	-0.0449345	0.758769	59.9614	66.5192	65.2174	61.8903
b1272	sohB	-0.0455873	0.654518	138.389	131.036	130.768	140.163
b1273	yciN	-0.0880521	0.607458	128.856	146.454	143.126	125.429
b1274	topA	-0.133532	0.0498916	308.802	299.627	294.509	281.315
b1275	cysB	-0.103462	0.275714	159.064	166.098	162.768	151.329
b1276	acnA	-0.837985	2.75e-27	192.746	181.719	109.592	107.892
b1277	ribA	-0.10637	0.403468	125.586	139.633	121.005	134.234
b1278	pgpB	0.114085	0.530034	36.5469	36.4723	38.6935	43.2774
b1279	yciS	-0.0616636	0.749325	94.5376	96.5063	82.5121	107.143
b1280	yciM	0.129165	0.244746	80.9036	80.1218	96.7337	86.1716
b1281	pyrF	-0.517666	2.66e-07	215.072	203.436	151.504	152.019
b1282	yciH	-0.317684	0.0563176	116.939	135.888	100.41	109.651
b1283	osmB	0.0102004	0.97022	57.8208	49.2086	56.2229	55.906
b1284	yciT	0.327836	0.0144288	69.2064	70.4668	88.3869	93.4498
b1285	gmr	0.138613	0.23668	41.16	47.276	49.8489	51.0174
b1286	rnb	-0.341375	1.83e-07	623.37	632.083	531.874	496.826
b1287	yciW	0.389545	9.21e-06	146.936	147.757	203.648	197.035
b1288	fabI	-0.283966	2.03e-05	1333.35	1305.81	1160.49	1090.04
b1289	ycjD	-0.541743	0.404937	7.43743	5.83831	5.26999	4.23501
b1290	sapF	-0.258522	0.135261	40.5484	45.0012	37.9126	36.2259
b1291	sapD	-0.192233	0.141137	66.4115	64.224	60.9961	57.7484
b1292	sapC	-0.223956	0.349154	18.7146	18.7225	17.8671	15.4238
b1293	sapB	-0.100804	0.597374	26.9956	26.7438	25.4924	26.5127
b1294	sapA	-0.234621	0.0489857	50.18	50.1066	45.2399	43.2401
b1295	ymjA	-0.208483	0.442512	50.965	52.2092	50.0521	42.66
b1296	puuP	-1.32591	4.48e-10	22.9762	21.0894	8.97344	9.28433
b1297	puuA	-2.07426	1.52e-81	196.675	172.386	48.6444	42.4367
b1298	puuD	-1.85034	4.18e-26	85.3853	71.7867	22.1105	23.1902
b1299	puuR	-1.12879	4.2e-11	87.8516	82.0144	38.7826	41.8682
b1300	puuC	-2.46657	9.81e-57	66.8155	58.8321	12.1196	11.5026
b1301	puuB	-2.50414	1.4e-28	44.1402	31.2308	6.50501	7.31457
b1302	puuE	-2.2928	2.68e-20	27.5307	24.3711	6.77856	4.24338
b1303	pspF	0.0447938	0.843736	16.7934	17.5098	18.5668	18.1395
b1304	pspA	0.273843	0.025774	100.262	102.169	134.783	119.33
b1305	pspB	0.422374	0.416136	10.0299	14.4345	15.4774	18.3235
b1306	pspC	0.479804	0.279345	11.8409	8.61151	15.892	13.8814
b1307	pspD	-0.375996	0.696069	5.08272	3.98989	4.48187	2.8138
b1308	pspE	-0.14546	0.51121	57.7118	65.1429	60.4092	54.7325
b1309	ycjM	-0.021736	0.975169	0.895527	1.14234	1.11046	0.966742
b1310	ycjN	0.850802	0.458383	0.484818	0.228346	0.577132	0.77298
b1311	ycjO	0.852589	0.571141	0.426442	0.167376	0.564045	0.566589
b1312	ycjP	-0.361588	0.783906	0.743617	0.525359	0.737674	0.296401
b1313	ycjQ	-0.244968	0.658512	2.73846	2.80391	2.48035	2.37289
b1314	ycjR	-0.272513	0.600043	3.81365	4.86473	3.46791	3.95858
b1315	ycjS	0.095232	0.854585	2.84941	2.79595	2.94441	3.31261
b1316	ycjT	-0.19661	0.649226	2.32174	2.21309	2.57737	1.54238
b1317	ycjU	0.998104	0.453281	0.759841	0.223676	0.942211	1.13575
b1319	ompG	0.718091	0.567109	0.553527	0.325885	0.686379	0.82737
b1320	ycjW	0.0647154	0.744879	21.7114	27.1904	25.7707	27.1376
b1321	ycjX	0.806731	1.26e-07	22.8686	23.0204	44.2152	39.1421
b1322	ycjF	0.598712	0.000842283	22.1942	21.5462	34.5477	34.233
b1323	tyrR	0.0478076	0.621012	97.242	102.63	104.369	109.863
b1324	tpx	0.0987632	0.126583	2297.28	2239.43	2560.05	2482.89
b1325	ycjG	0.125037	0.487202	30.2403	30.7172	31.8011	37.1177
b1326	mpaA	0.0971367	0.504415	60.1932	67.0291	71.8252	69.2358
b1327	ycjY	0.430111	0.195922	9.2567	6.41155	12.2886	9.76674
b1328	ycjZ	0.209101	0.316646	21.3136	22.3079	28.3291	24.0149
b1329	mppA	-0.104355	0.394204	47.0734	46.3732	47.2366	43.0376
b1330	ynaI	0.324713	0.0476677	29.8856	35.7621	43.8676	41.2811
b1332	ynaJ	-0.0897814	0.360635	535.997	550.45	524.965	534.112
b1333	uspE	0.374121	1e-05	206.715	213.755	281.831	283.496
b1334	fnr	0.09456	0.190498	571.758	581.289	649.938	627.817
b1335	ogt	-0.215938	0.384882	31.3435	28.0375	26.7544	26.3909
b1336	abgT	0.216855	0.677183	2.13472	1.64351	2.11766	2.45448
b1337	abgB	0.499574	0.333895	1.99419	1.63348	2.83836	2.50557
b1338	abgA	-0.426165	0.605737	0.765058	1.46387	1.04355	0.667071
b1339	abgR	-0.412947	0.171907	11.1719	12.9924	8.89348	9.89567
b1340	smrA	0.223869	0.24448	43.125	39.7857	48.5138	52.0554
b1341	ydaM	0.0974739	0.387495	68.4319	70.1612	77.972	75.8919
b1342	ydaN	0.279082	0.0416108	54.2777	49.6587	68.2528	62.8473
b1343	dbpA	-0.106444	0.49556	30.4766	29.2243	29.7804	27.8235
b1344	ttcA	-0.265106	0.025798	96.8433	90.2158	81.0543	80.6191
b1345	intR	0.20665	0.540603	5.4775	5.73305	6.54059	6.87333
b1346	ydaQ	1.28094	0.797584	0	0	0	0.578393
b1347	rcbA	1.44984	0.612205	0.597018	0	0	1.78476
b1348	ralR	-1.72999	0.514541	1.28589	0.757056	0	0.640681
b1349	recT	0.295475	0.438706	6.1913	6.74341	8.75209	7.7119
b1350	recE	0.233232	0.429385	3.85617	3.23517	4.35134	4.32294
b1351	racC	1.63614	0.367861	0.454253	0.534877	0.901245	2.26328
b1352	kilR	4.06752	0.0782116	0	0	2.24093	1.68828
b1353	sieB	0.308879	0.568002	5.64054	4.8303	7.37584	6.13167
b1355	ydaG	-1.59032	0.750043	0.928695	0	0	0
b1356	racR	0.0515647	0.636721	202.123	222.213	231.274	224.722
b1357	ydaS	-0.884312	0.425208	2.5328	3.4794	1.25628	2.10325
b1358	ydaT	0.373775	0.603386	2.66753	4.18797	3.8223	5.31629
b1359	ydaU	0.0052202	0.991252	4.67595	3.95734	4.20371	4.80511
b1360	ydaV	1.09971	0.114671	1.67836	1.38338	3.66289	3.17768
b1361	ydaW	0.292322	0.595346	6.01794	4.13353	5.96985	6.99624
b1362	rzpR	0.216964	0.797522	3.38848	1.66245	3.92163	2.25104
b1363	trkG	-0.0556122	0.782276	15.3923	17.2129	15.3545	17.1376
b1365	ynaK	0.482989	0.687615	1.8996	1.67757	2.35553	2.83938
b1366	ydaY	-0.761241	0.397655	2.76763	3.58474	0.823655	3.03369
b1368	ynaA	0.261917	0.452605	7.12199	6.80377	9.73113	7.63255
b1370	insH1	-0.234652	0.148259	38.724	42.2863	37.1467	34.2578
b1372	stfR	0.418462	0.212323	2.19954	1.79978	2.58877	2.97194
b1374	pinR	0.37349	0.320562	8.90982	8.99244	11.1535	12.8949
b1375	ynaE	1.53901	0.30451	0.535786	1.26176	2.65752	2.66951
b1376	uspF	0.404057	0.00116871	143.531	155.092	218.437	191.564
b1377	ompN	-0.096619	0.912845	0.884471	1.04145	1.09675	0.77119
b1378	ydbK	-0.313367	7.95e-05	107.626	104.155	92.4762	84.529
b1379	hslJ	0.290536	0.267836	26.9717	29.6648	40.2812	31.6024
b1380	ldhA	0.891803	0.000111164	11.6509	13.1223	23.2412	24.3556
b1381	ydbH	-0.244953	0.0700767	23.6501	23.0386	20.022	20.8695
b1382	ynbE	-0.376164	0.77116	2.69621	3.17475	2.67466	2.01505
b1383	ydbL	-0.487045	0.179691	26.8384	22.5728	15.2137	21.3952
b1384	feaR	0.0880063	0.755129	11.2089	12.5466	12.2175	13.9274
b1385	feaB	0.211444	0.309882	12.7045	12.8927	15.1734	15.575
b1386	tynA	0.012652	0.966665	3.96962	4.67417	5.14114	3.90072
b1387	paaZ	0.514279	0.312099	1.16427	1.51522	2.18836	1.7708
b1388	paaA	1.84182	0.0056567	1.07848	1.11116	5.34933	2.82106
b1389	paaB	-0.0200146	0.987803	0.870652	2.56295	1.72739	1.73518
b1390	paaC	1.141	0.126793	1.67836	0.988125	3.4964	2.67594
b1391	paaD	0.44801	0.615066	1.76228	1.77863	2.24768	2.75956
b1392	paaE	1.03194	0.0850442	1.75594	1.24055	3.25155	3.14957
b1393	paaF	1.1912	0.0654702	1.63247	1.72999	3.72468	4.2295
b1394	paaG	0.0736553	0.944453	1.11232	0.74842	1.41869	0.633373
b1395	paaH	0.109189	0.824546	1.84373	3.41152	3.48381	2.36218
b1396	paaI	0.43129	0.658831	1.18557	2.44298	2.05816	2.9535
b1397	paaJ	-0.379177	0.140722	12.579	12.9754	9.28148	11.0844
b1398	paaK	-0.274135	0.263865	13.5488	11.9089	12.1154	9.79306
b1399	paaX	-0.2947	0.112399	36.3861	30.5808	27.4638	29.2955
b1400	paaY	-0.377662	0.0534114	46.4583	48.4593	35.3544	40.3759
b1402	insD1	-0.0738022	0.634718	44.5589	50.3492	45.8501	47.5738
b1403	insC1	0.26348	0.193753	53.0955	58.0823	67.2831	71.0001
b1406	ydbC	0.33707	0.086111	28.686	24.0042	32.9347	36.2755
b1407	ydbD	0.6839	0.0831808	1.95642	1.72774	3.23464	2.92431
b1408	ynbA	-1.79972	0.494202	0.206888	0.487214	0.205234	0
b1409	ynbB	1.84176	0.459361	0.13977	0	0.277306	0.278557
b1410	ynbC	0.127219	0.699497	4.27897	4.28266	5.23522	4.47712
b1411	ynbD	0.226894	0.490153	6.49656	5.13779	6.7332	7.43993
b1412	azoR	-0.163522	0.27944	90.8236	77.2235	82.7093	73.3929
b1413	hrpA	-0.0126324	0.8821	68.6135	67.6666	74.3746	65.9395
b1414	ydcF	0.346898	0.00615149	80.7652	88.6493	121.111	102.473
b1415	aldA	-0.148561	0.0505674	269.205	284.898	264.031	254.637
b1418	cybB	-0.197924	0.0631929	214.623	212.959	201.431	185.635
b1419	ydcA	0.425364	0.625564	6.48485	4.24212	7.14781	7.89805
b1420	mokB	-0.860477	0.16669	13.4329	24.6043	7.40309	14.1293
b1421	trg	0.0957434	0.75127	5.57726	6.02738	5.68427	7.15642
b1422	ydcI	-0.17202	0.071697	187.382	175.585	172.963	161.71
b1423	ydcJ	0.321474	0.189538	9.42169	10.6545	12.2151	13.7575
b1424	opgD	-0.00891338	0.925468	88.2008	87.9872	93.0536	88.7204
b1426	ydcH	-0.372139	0.251384	38.448	43.9597	31.5075	34.4259
b1427	rimL	-0.012926	0.952391	34.3617	38.2734	35.6993	38.868
b1428	ydcK	0.443447	0.0160313	24.4102	23.4757	32.963	34.6399
b1429	tehA	0.300346	0.192981	15.7822	15.164	18.5368	21.0109
b1430	tehB	-0.0251771	0.868974	70.2853	81.7659	80.8208	74.0343
b1431	ydcL	-0.023395	0.843368	133.432	158.88	154.861	143.234
b1432	insQ	-0.0177652	0.891238	52.9211	53.9625	55.9619	53.6048
b1433	ydcO	0.597088	0.0295824	7.24951	9.41492	13.8543	12.2171
b1434	ydcN	0.0924717	0.73159	22.8801	24.4669	30.8035	21.6364
b1435	ydcP	-0.527744	2.65e-08	89.3976	92.3979	67.3839	63.4852
b1436	yncJ	3.57242	0.172861	0	0	2.15362	0.540835
b1438	hicB	0.290645	0.277986	25.2552	31.5077	32.5097	39.2475
b1439	ydcR	-0.0488466	0.742106	35.3756	31.7915	35.0044	32.4985
b1440	ydcS	0.537812	0.00722553	16.7384	18.8075	24.5271	28.8894
b1441	ydcT	0.796398	0.0193472	5.31664	5.53233	9.93503	9.61022
b1442	ydcU	0.251579	0.566903	4.12589	4.54475	6.20539	4.50925
b1443	ydcV	0.964459	0.140324	1.89244	1.67124	2.81597	4.40015
b1444	patD	0.311998	0.231886	9.76596	7.66619	12.4808	10.0823
b1445	ydcX	0.669701	0.304794	10.0875	7.63582	13.5808	15.7961
b1446	ydcY	0.156476	0.378986	120.552	131.854	137.128	154.297
b1447	ydcZ	-0.0699467	0.832262	17.2737	18.0432	17.6884	17.213
b1448	mnaT	0.215334	0.129166	92.279	95.2884	107.837	117.952
b1449	curA	0.606147	0.000337513	36.1144	27.3065	49.0059	51.5137
b1450	mcbR	0.735479	0.000736443	21.8369	21.9444	36.6019	39.0181
b1451	yncD	0.118708	0.387236	32.0141	26.3944	33.4734	32.4956
b1452	yncE	3.10427	0	312.608	280.378	2798.83	2501.6
b1453	ansP	-1.38644	4.56e-07	13.9583	13.0895	4.22864	6.49651
b1454	yncG	0.137746	0.709911	11.5636	9.07732	9.8612	13.7467
b1455	yncH	1.28094	0.797584	0	0	0	0.586539
b1456	rhsE	-0.092152	0.791551	3.81599	3.76856	4.45712	2.94393
b1457	ydcD	-0.383114	0.629151	3.11488	3.05644	2.05999	2.84526
b1459_1	yncI	-0.38125	0.63186	2.20848	1.80032	1.85378	1.35429
b1459_2	yncI	1.08273	0.592473	0	0.937307	0.789662	1.18984
b1460	ydcC	-0.178316	0.819213	1.21294	1.29838	1.20325	1.09879
b1461	pptA	0.197588	0.556293	31.0756	32.1749	32.4217	42.7121
b1462	yddH	0.741683	0.0489671	7.25849	9.06475	13.7464	14.4659
b1463	nhoA	1.33888	7.14e-07	9.48455	8.02694	22.9338	23.1849
b1464	yddE	-0.0337199	0.812032	54.9738	57.9605	59.2644	55.1996
b1465	narV	-0.365038	0.524203	3.86615	4.76912	4.20052	2.75183
b1466	narW	-0.843169	0.227186	2.70202	3.81791	2.14434	1.61551
b1467	narY	-0.955527	0.00182342	8.6017	7.64406	4.66898	4.04313
b1468	narZ	-1.3984	4.95e-13	9.88647	11.9963	4.22219	4.37482
b1469	narU	-2.36619	3.46e-06	5.32545	4.46385	0.984946	0.989389
b1471_1	yddK	-0.157564	0.966556	0.131834	0	0.13078	0
b1473	yddG	0.482366	0.0223852	21.3221	18.5788	27.9202	30.0292
b1474	fdnG	-0.470224	0.182621	2.96159	2.42169	2.24424	1.80349
b1475	fdnH	-0.111473	0.867993	2.54998	1.8349	1.82693	2.39984
b1476	fdnI	0.426161	0.382892	3.83406	6.09465	5.8953	7.83218
b1477	yddM	0.214076	0.493587	32.5532	26.4173	38.8389	32.4387
b1478	adhP	0.769739	1.06e-12	124.63	105.718	196.584	211.434
b1479	maeA	-0.181536	0.0213696	294.385	289.166	285.147	249.351
b1480	sra	1.09486	0.00635356	188.969	321.996	505.599	622.854
b1481	bdm	1.59066	0.0293106	4.64348	3.41727	13.8191	11.5679
b1482	osmC	0.819814	1.47e-18	417.332	392.644	706.213	777.36
b1483	ddpF	-0.170621	0.684034	5.81561	5.09604	5.23247	4.85176
b1484	ddpD	-0.749612	0.0595246	8.00259	6.73067	3.65429	5.44287
b1485	ddpC	-0.188854	0.679719	6.98851	4.11443	3.88229	6.26753
b1486	ddpB	-0.607547	0.22635	5.51498	3.17475	3.52569	2.44248
b1487	ddpA	-0.67434	0.00231491	14.7927	14.4675	10.1037	8.94104
b1488	ddpX	-0.632313	0.128364	10.5555	9.89246	7.05201	6.6545
b1489	dosP	0.563478	0.000176639	14.8359	14.7626	22.4906	22.9044
b1490	dosC	0.743601	1.16e-07	27.74	28.5004	49.371	48.3291
b1491	yddW	-0.0898264	0.468375	54.6136	60.5043	58.3229	53.8536
b1492	gadC	-0.646108	8.18e-10	281.52	221.054	166.639	166.984
b1493	gadB	-0.631835	1.56e-11	475.544	389.244	291.444	288.211
b1494	pqqL	2.26882	2.68e-81	12.4656	12.0382	62.7642	59.9195
b1495	yddB	2.94649	7.23e-98	7.18535	8.27402	62.579	60.7027
b1496	yddA	3.06475	4.72e-12	3.94117	1.92632	26.1874	25.1941
b1497	ydeM	-0.302133	0.676444	1.19094	2.03974	0.966621	1.72619
b1498	ydeN	0.0858165	0.729306	7.7474	9.9119	10.4936	8.90787
b1499	ydeO	0.518121	0.448507	1.48079	2.51855	2.7747	3.11512
b1500	safA	0.750307	0.810601	0	0.745585	1.25628	0
b1501	ydeP	0.486707	0.031499	6.81858	6.08633	9.65518	9.15078
b1502	ydeQ	0.676002	0.369784	0.959144	1.6134	1.90296	2.32116
b1503	ydeR	0.0687491	0.945482	1.99006	1.17163	1.48062	1.98306
b1504	ydeS	0.848495	0.301509	2.36109	1.11206	3.27911	3.2939
b1505	ydeT	0.747198	0.213627	1.02179	2.04535	2.63543	2.64731
b1506_1	yneL	1.25569	0.80156	0	0	1.12047	0
b1507	hipA	0.123336	0.441204	28.5242	27.2265	30.3644	32.6733
b1508	hipB	0.282507	0.425074	21.6	24.3279	29.812	28.0748
b1511	lsrK	0.497548	0.0377175	8.18511	8.24778	13.0384	11.0581
b1512	lsrR	0.109807	0.687412	12.7477	11.4511	14.9924	12.179
b1513	lsrA	-0.0715714	0.894175	1.55085	2.59499	1.7004	2.35876
b1514	lsrC	0.211237	0.711022	2.31497	2.43891	2.29647	3.39953
b1515	lsrD	-0.170044	0.836141	1.38883	1.18933	1.25249	1.13232
b1516	lsrB	0.366498	0.363001	3.5541	6.63812	7.05138	6.47257
b1517	lsrF	0.329032	0.372038	5.58171	7.58352	8.23467	8.84228
b1518	lsrG	0.703533	0.309899	4.30838	5.07306	9.40268	6.43984
b1519	tam	0.550525	0.0010878	38.3224	38.1221	54.5663	61.5611
b1520	yneE	-0.0332664	0.851893	32.1998	35.4948	32.6221	35.9097
b1521	uxaB	0.252164	0.478428	4.23094	4.1685	5.31064	5.07647
b1522	yneF	0.00411994	0.991732	5.42229	6.07322	6.82208	5.13964
b1523	yneG	-0.250215	0.437873	25.423	25.0144	20.0377	23.9455
b1524	glsB	-0.355415	0.0265452	46.6602	44.1126	36.8956	36.7925
b1525	sad	-0.0231001	0.885238	26.7175	27.5271	27.3099	28.0627
b1526	yneJ	0.0562154	0.796371	21.0378	22.4284	25.805	21.1054
b1527	yneK	0.747676	0.224339	1.23576	1.98422	3.45477	2.12699
b1528	ydeA	0.0124002	0.948307	20.6325	20.9478	22.6605	20.8746
b1529	marC	0.030763	0.87404	41.4148	34.8007	42.5777	38.4553
b1530	marR	0.971059	7.28e-05	24.7866	22.7378	49.1769	47.6755
b1531	marA	1.06923	8.68e-10	52.8921	56.8975	124.048	114.847
b1532	marB	0.559167	0.304591	11.4497	10.7855	21.5805	12.5503
b1533	eamA	-0.101703	0.534814	53.2142	42.9755	44.9121	48.3074
b1534	ydeE	-0.118455	0.734607	6.33201	5.84042	5.65327	5.99425
b1535	ydeH	0.332218	0.267953	11.1162	8.61565	12.9816	12.8999
b1536	ydeI	0.764525	0.00523102	24.8834	20.6601	40.8243	39.7369
b1537	ydeJ	1.3054	0.00247584	5.55607	5.40442	12.9404	15.1653
b1538	dcp	0.0122396	0.884159	128.315	120.785	134.037	126.887
b1539	ydfG	-0.452462	3.18e-08	399.283	410.665	317.34	297.029
b1540	ydfH	-0.223149	0.0874476	99.8246	96.2684	85.268	89.1079
b1541	ydfZ	-1.96475	0.000254878	28.8851	23.8807	6.70632	7.34899
b1542	ydfI	0.79445	0.00985719	4.54813	4.74909	8.34253	8.38016
b1546	tfaQ	-0.0059956	0.989458	6.52989	8.20144	6.4777	8.67589
b1547	stfQ	0.0490008	0.939219	1.95286	2.14617	2.45386	1.94599
b1548	nohQ	-0.294151	0.622592	4.98646	4.75311	4.71105	3.54923
b1549	ydfO	-0.0472646	0.968084	0.915137	2.15512	0.907824	2.12781
b1550	gnsB	0.184464	0.273642	195.987	257.073	253.032	279.304
b1552	cspI	3.5809	0.164938	0	0	1.75172	1.17308
b1553	rzpQ	1.78697	0.468261	0	0.296438	0.499485	0.501738
b1554	rrrQ	0.410255	0.797718	0.469565	0.552906	0.465812	0.935827
b1555	ydfR	0.996002	0.491776	0.803678	0.94632	1.19588	2.40255
b1556	essQ	1.42213	0.59852	0.580434	0	1.15159	0.578393
b1557	cspB	0.486078	0.668994	1.16087	4.10072	3.45477	4.04875
b1558	cspF	-1.2403	0.179741	7.06331	6.23771	2.91953	2.9327
b1559	quuQ	0.57447	0.314503	2.83048	2.74471	3.79887	4.81149
b1560	ydfU	0.900853	0.42896	0.358211	0.562384	1.30294	0.475935
b1561	rem	0.679334	0.419036	4.47764	2.92909	4.93539	7.43648
b1562	hokD	0.55838	0.223582	20.8956	26.497	26.3094	45.6485
b1563	relE	0.427213	0.042315	59.2043	79.4514	92.4152	100.207
b1564	relB	0.233584	0.32093	60.5974	61.5108	78.2506	70.7953
b1565	ydfV	-2.22914	0.361988	0.409718	1.44731	0.406444	0
b1566	flxA	0.874149	0.0808126	6.40047	8.4231	14.5661	13.5063
b1567	intK	-2.18653	0.370244	1.37021	1.6134	0.679628	0
b1568	ydfX	1.13833	0.562155	0.449369	0.529125	1.33733	0.895576
b1569	dicC	2.26314	0.534472	0	0	0.538406	0.540835
b1570	dicA	0.0731723	0.573021	166.243	195.025	188.082	205.466
b1571	ydfA	-0.22621	0.950393	0	0.94632	0	0.800852
b1573	ydfC	0.487208	0.669966	4.00738	1.34818	6.24699	1.71141
b1575	dicB	-1.70226	0.726953	0	0.78109	0	0
b1576	ydfD	1.28094	0.797584	0	0	0	0.650692
b1577	ydfE	1.00404	0.116326	1.47499	2.3157	3.73928	4.08277
b1579	intQ	0.179972	0.718946	2.92322	2.54967	3.65168	2.80506
b1580	rspB	-0.0638961	0.908537	3.1958	2.46043	2.1948	3.42953
b1581	rspA	0.483754	0.382855	1.54783	2.43006	3.378	2.36498
b1582	ynfA	-0.523082	0.28169	11.5022	14.4466	9.12821	9.55144
b1583	ynfB	0.223243	0.0445446	261.379	266.331	337.477	302.104
b1584	speG	-0.0980077	0.373498	185.714	182.888	188.664	169.027
b1585	ynfC	0.288175	0.0406646	64.8911	72.8786	84.8387	89.4386
b1586	ynfD	0.664795	0.000750195	57.3606	68.0237	101.611	104.111
b1587	ynfE	-0.0814097	0.878997	1.18813	1.27736	1.12739	1.28691
b1588	ynfF	-1.18458	2.79e-07	10.2927	9.74429	4.51515	4.6386
b1589	ynfG	-1.01079	0.0329397	8.72342	8.12181	3.82373	4.85176
b1590	ynfH	-0.573225	0.0714693	13.1972	11.223	8.00053	9.05946
b1591	dmsD	-0.158636	0.426136	41.9951	37.4466	37.2104	36.7689
b1592	clcB	0.00222377	0.994339	6.48313	8.57334	6.92604	8.6469
b1593	ynfK	0.0545983	0.833456	18.1936	18.029	19.2991	19.7451
b1594	mlc	-0.0677745	0.612865	46.9253	48.9668	49.0968	45.8394
b1595	ynfL	0.0930716	0.771345	8.27411	11.2288	9.73829	11.7387
b1596	ynfM	2.23785	4.77e-46	13.3972	14.5978	67.9384	68.8426
b1597	asr	0.550934	0.247383	8.52055	11.4661	15.6974	14.5553
b1598	ydgD	0.135215	0.336249	63.6021	57.8291	70.3563	68.2419
b1599	mdtI	-0.399768	0.70109	3.03937	2.23676	1.50754	2.65009
b1600	mdtJ	-0.458926	0.526364	5.48082	4.84019	5.09721	2.73077
b1601	tqsA	0.0314659	0.928519	6.54124	6.84642	7.93096	6.27682
b1602	pntB	-0.0665905	0.315646	1200.94	1130.31	1175.04	1136
b1603	pntA	-0.0338508	0.582677	1551.76	1546.56	1614.16	1527.64
b1604	ydgH	-0.134017	0.169114	208.956	183.868	189.124	182.838
b1605	ydgI	-0.275206	0.383762	8.34012	6.29785	7.10439	5.51042
b1606	folM	-0.00815214	0.96771	31.2134	30.2194	32.5121	30.9308
b1607	ydgC	-0.225407	0.472954	25.3733	33.3916	24.4302	27.515
b1608	rstA	-0.0068946	0.953873	115.971	136.554	130.59	129.791
b1609	rstB	-0.0166198	0.899476	50.2651	45.8071	50.6276	48.0732
b1610	tus	0.219099	0.194994	34.5115	31.7475	40.6549	39.4949
b1611	fumC	-0.690628	2.57e-07	55.7217	50.9961	35.6993	33.0129
b1612	fumA	-2.49363	7.86e-209	361.963	357.816	67.8117	64.8559
b1613	manA	-0.149962	0.113056	135.715	142.605	134.842	125.464
b1614	ydgA	-0.140631	0.0561302	284.978	290.165	277.838	263.692
b1615	uidC	0.534173	0.430708	1.18838	1.16608	1.9648	1.57893
b1616	uidB	-0.112334	0.882051	1.09497	1.07442	1.17674	0.909264
b1617	uidA	-0.137238	0.780575	1.66058	2.44414	1.92186	1.93053
b1618	uidR	-0.202707	0.19745	68.945	70.6906	64.3956	61.5152
b1619	hdhA	0.212459	0.0420493	185.286	178.574	205.181	232.134
b1620	malI	0.0480497	0.853793	12.0622	12.338	12.8119	13.3553
b1621	malX	-0.198623	0.515022	6.37494	6.67236	6.87051	4.94085
b1622	malY	0.029876	0.837495	40.7224	42.7901	47.713	40.7922
b1623	add	0.374365	0.0296423	32.1568	26.9616	40.4643	39.2753
b1624	ydgJ	0.0906404	0.316231	160.782	161.807	182.914	173.658
b1625	cnu	0.00548614	0.993763	14.5109	4.10072	8.06114	11.5679
b1626	ydgK	-0.124777	0.457866	76.1909	84.6924	76.146	76.7728
b1627	rsxA	0.148046	0.3865	51.0543	61.8913	65.6051	63.9691
b1628	rsxB	0.159466	0.303004	69.2912	64.2517	79.6925	75.305
b1629	rsxC	-0.0529768	0.562089	80.9318	79.0924	83.1384	77.0504
b1630	rsxD	-0.00504526	0.970544	51.4992	54.2271	57.6644	51.6719
b1631	rsxG	0.040039	0.837155	36.744	43.0278	41.257	43.6561
b1632	rsxE	-0.034572	0.848974	40.3502	49.4207	48.2477	42.5418
b1633	nth	-0.208913	0.242346	53.8161	49.2086	50.0616	42.6265
b1634	dtpA	-0.546783	0.0511305	9.25915	8.34877	6.12343	6.40042
b1635	gstA	0.303306	0.00293658	174.199	176.372	230.067	218.942
b1636	pdxY	-0.459922	0.000521712	80.5353	79.964	63.7694	57.4055
b1637	tyrS	-0.161086	0.0364815	320.957	306.483	290.786	291.706
b1638	pdxH	-0.193289	0.113517	131.671	119.089	114.149	113.714
b1639	mliC	0.258868	0.584207	9.87794	13.4205	10.5528	18.1721
b1640	anmK	0.0130604	0.935394	35.2402	34.0471	34.3983	38.1552
b1641	slyB	-0.0417061	0.586579	800.196	768.412	799.116	782.966
b1642	slyA	0.209498	0.0633427	188.493	202.264	234.448	234.07
b1643	ydhI	-0.0190982	0.982986	4.23203	4.98315	6.82208	2.63571
b1644	ydhJ	-0.114797	0.697076	12.7127	11.3558	11.3065	11.7944
b1645	ydhK	0.0616793	0.8417	5.16941	4.2535	4.44847	5.77186
b1646	sodC	0.654623	3.51e-05	57.1628	63.3491	96.2571	100.281
b1647	ydhF	0.148102	0.234255	79.2497	85.4157	102.187	87.1884
b1648	ydhL	-0.113878	0.741377	27.6867	38.7518	29.0201	34.3565
b1649	nemR	0.36754	0.267476	10.8657	11.8101	15.5465	14.7837
b1650	nemA	0.00976367	0.949542	36.653	39.3938	38.5122	40.8478
b1651	gloA	0.0375764	0.746255	247.675	223.61	242.037	260.277
b1652	rnt	-0.125565	0.379931	77.0043	80.4197	74.0857	75.5767
b1653	lhr	-0.032776	0.790907	16.7274	17.3941	18.7218	15.9109
b1654	grxD	-1.55064	1.07e-41	477.357	443.726	155.822	170.526
b1655	ydhO	-0.268877	0.0570423	67.9108	73.9939	58.9852	63.0788
b1656	sodB	-5.21377	0	929.317	900.467	26.2848	24.9007
b1657	ydhP	0.140254	0.47287	18.431	21.7023	23.3862	22.4238
b1658	purR	-0.192954	0.0225059	302.192	284.748	280.261	253.153
b1659	ydhB	0.101779	0.6732	18.8128	14.8734	20.3954	17.2737
b1660	ydhC	0.0677439	0.759037	15.2062	14.251	16.7266	15.3589
b1661	cfa	0.175992	0.0131708	539.577	516.626	617.854	620.641
b1662	ribC	0.0983455	0.33918	171.266	180.508	197.406	193.237
b1663	mdtK	0.0603986	0.70458	26.4617	26.8606	29.0563	28.6418
b1664	ydhQ	0.0381681	0.727779	118.791	101.001	113.785	120.659
b1667	ydhR	0.34723	0.000397041	423.239	422.133	589.75	527.086
b1668	ydhS	0.216837	0.0576029	51.165	51.0482	60.5199	62.7389
b1669	ydhT	-0.0901503	0.860246	3.85528	4.17638	3.82447	3.99539
b1670	ydhU	0.506766	0.273378	4.14723	4.13202	6.17112	6.04001
b1671	ydhX	-0.0689321	0.905879	3.37329	4.19266	3.34633	4.1084
b1672	ydhW	0.304626	0.561038	3.86956	4.55636	5.37409	5.39833
b1673	ydhV	0.289077	0.502022	1.84812	2.03574	2.54303	2.37628
b1674	ydhY	0.530455	0.7668	0.199958	0.470896	0.595081	0.39851
b1675	ydhZ	-0.646353	0.0912877	44.7764	41.4759	18.3597	38.6697
b1676	pykF	-0.2735	2.55e-05	850.466	853.577	754.153	709.368
b1677	lpp	-0.383116	9.61e-09	14045	15097.7	11429.1	11749.5
b1678	ynhG	0.570972	1.87e-08	101.297	104.881	156.053	161.605
b1679	sufE	2.57511	2.27e-60	35.7781	41.4202	249.937	226.197
b1680	sufS	2.72674	3.88e-212	64.2785	71.5762	476.402	455.529
b1681	sufD	2.68261	2.43e-214	74.9089	81.5889	545.985	496.097
b1682	sufC	2.4619	3.94e-101	54.5468	46.8371	294.197	287.329
b1683	sufB	2.72171	9.7e-205	58.5583	52.185	385.319	374.379
b1684	sufA	3.4179	2.49e-84	22.7644	36.0063	340.085	304.714
b1685	ydiH	0.416383	0.0556066	82.2558	104.666	124.372	133.526
b1686	ydiI	-1.30536	4.61e-21	189.739	197.553	81.0989	81.4647
b1687	ydiJ	-1.49287	2.1e-95	245.908	245.705	92.9636	88.3562
b1688	ydiK	0.171584	0.193914	51.2535	49.076	59.8952	57.4714
b1689	ydiL	0.320222	0.794936	1.05356	1.65407	2.09028	1.39981
b1690	ydiM	0.810198	0.351651	0.515942	0.85052	1.126	1.33673
b1691	ydiN	0.908534	0.500288	0.0990315	0.466433	0.78592	0.296049
b1692	ydiB	0.134046	0.844121	1.87988	2.04327	2.00831	2.44966
b1693	aroD	0.109529	0.386481	81.9307	83.8297	94.2211	91.3541
b1694	ydiF	0.73324	0.164952	1.33544	1.57246	2.33782	2.66148
b1695	ydiO	0.361733	0.412808	3.48261	3.07554	4.42643	4.33795
b1696	ydiP	-0.0528427	0.850227	12.2349	14.0827	11.5917	14.6577
b1697	ydiQ	-0.306492	0.74722	0.819437	1.92975	1.13804	1.14318
b1698	ydiR	0.249564	0.620444	2.67037	3.9304	4.10599	3.99147
b1699	ydiS	-0.156045	0.77903	2.81848	1.94546	1.63901	2.80857
b1700	ydiT	0.422417	0.857653	0.426442	0.502129	0	1.27483
b1701	fadK	0.0271364	0.955214	2.05531	2.24083	2.41645	2.12393
b1702	ppsA	0.420233	1.36e-10	361.998	359.726	515.053	487.548
b1703	ppsR	0.488466	0.000116704	71.2556	83.9025	110.205	115.196
b1704	aroH	-0.480114	1.05e-08	282.001	269.731	205.505	205.119
b1705	ydiE	2.86876	1.88e-14	9.79483	13.071	88.0967	83.9393
b1706	ydiU	0.323762	0.00171415	87.1597	79.0009	106.37	109.631
b1707	ydiV	-0.360703	0.126395	23.7051	32.8747	23.3415	22.222
b1708	nlpC	0.145211	0.268758	123.217	136.197	155.933	141.591
b1709	btuD	0.122329	0.283901	115.678	112.589	135.317	122.767
b1710	btuE	0.300551	0.00729051	166.029	158.858	200.978	214.332
b1711	btuC	0.0882867	0.63711	28.7555	25.5825	32.2023	27.8902
b1712	ihfA	0.25966	0.007885	679.108	650.538	771.52	879.527
b1713	pheT	0.0696449	0.282965	465.794	454.871	510.091	492.878
b1714	pheS	-0.00497927	0.949988	373.828	403.871	420.134	384.194
b1716	rplT	-0.36023	1.7e-06	1834.95	1813.69	1428.36	1520.19
b1717	rpmI	0.139267	0.632269	590.777	820.144	715.452	892.828
b1718	infC	-0.229852	0.00047296	4813.15	5228.62	4532.82	4353.09
b1719	thrS	-0.438003	2.39e-12	1271.03	1279.5	1010.19	944.347
b1722	ydiY	-0.590422	0.000381316	55.1711	62.0457	38.3439	42.3027
b1723	pfkB	0.199652	0.0170171	254.388	242.551	303.441	289.226
b1724	ydiZ	0.522773	0.00393869	77.12	92.8369	126.509	126.221
b1725	yniA	0.40099	0.00138953	81.9808	74.0701	102.704	111.293
b1726	yniB	-0.0226882	0.898144	60.9359	60.7548	56.7432	67.4684
b1727	yniC	-0.000903238	0.993861	118.627	122.249	129.577	120.264
b1728	ydjM	1.04428	0.0456439	5.09132	2.4979	8.62816	7.82152
b1729	ydjN	0.00112189	0.986267	798.358	785.429	845.675	799.857
b1730	ydjO	0.788853	0.284523	1.55938	1.2853	2.47506	2.64162
b1731	cedA	-0.125778	0.758653	23.2174	22.478	26.6146	16.9662
b1732	katE	-0.11133	0.175855	209.843	199.967	188.262	205.294
b1733	chbG	0.113759	0.672073	15.5464	15.3531	18.5729	16.158
b1734	chbF	-0.0633725	0.860773	4.72584	5.01906	4.96384	4.70922
b1735	chbR	-0.0643375	0.841107	9.81575	10.1569	9.88483	9.92942
b1736	chbA	0.197741	0.722445	9.64414	5.46763	8.14972	9.96615
b1737	chbC	-0.253558	0.605066	2.76763	2.82434	2.19641	2.66597
b1738	chbB	-0.172679	0.732647	10.936	10.5776	9.29883	10.5084
b1739	osmE	0.198404	0.0571467	422.351	402.814	462.267	520.001
b1740	nadE	0.223911	0.0102727	342.658	303.81	397.149	387.171
b1741	cho	0.765511	0.000108882	21.3192	19.2845	35.0146	36.7201
b1742	ves	-0.159384	0.868373	1.95897	1.28147	1.51146	1.51828
b1743	spy	1.22434	7.27e-07	18.3159	24.9081	47.3432	56.811
b1744	astE	-0.14551	0.718758	5.17539	6.2463	4.87733	5.80184
b1745	astB	-0.00936891	0.972971	8.58214	8.8971	8.14339	9.85334
b1746	astD	0.0781026	0.741798	10.0875	10.3807	11.3524	11.0657
b1747	astA	0.0445693	0.86264	13.0825	11.9812	13.2183	13.64
b1748	astC	-0.0437784	0.839679	15.0941	17.5313	15.9921	16.7805
b1749	xthA	-0.0323574	0.76389	132.52	126.772	135.622	127.719
b1750	ydjX	-0.62502	0.258177	3.87936	5.81368	3.14865	3.33857
b1751	ydjY	-0.764824	0.0512715	11.6498	9.36271	6.42038	6.44934
b1752	ydjZ	-0.625285	0.110184	9.73949	9.59151	7.37799	5.64668
b1753	ynjA	0.371021	0.240966	13.017	14.2517	18.5765	17.9776
b1754	ynjB	-0.00757349	0.966785	27.3953	23.7821	28.3487	24.6226
b1755	ynjC	0.197875	0.499795	5.5504	7.11219	7.28741	7.72697
b1756	ynjD	-0.0617444	0.851056	11.6939	12.8665	12.5513	11.8438
b1757	ynjE	-0.640901	0.00101874	24.3463	22.4599	14.7383	16.4285
b1758	ynjF	0.117599	0.706731	12.921	14.9765	14.4199	16.8991
b1759	nudG	-0.276604	0.404103	19.0519	23.5188	17.6803	18.6787
b1760	ynjH	1.27004	0.0663347	6.42943	2.16302	11.3894	10.5255
b1761	gdhA	1.23278	6.92e-55	1523.14	1310.18	3593.92	3322.9
b1762	ynjI	-0.269323	0.545792	4.21526	4.96341	4.65946	3.24033
b1763	topB	-0.285979	0.00375625	102.881	91.194	81.52	83.798
b1764	selD	-0.22665	0.00611495	256.752	250.427	228.849	221.146
b1765	ydjA	-0.034805	0.77408	135.822	152.975	147.354	144.85
b1766	sppA	-0.0238818	0.815385	81.4896	72.7398	81.776	75.8881
b1767	ansA	-0.0510419	0.642523	111.074	109.885	119.48	102.084
b1768	pncA	-0.262483	0.0630058	85.7307	86.69	73.0346	76.0884
b1769	ydjE	-0.682052	0.364052	1.38382	1.30354	1.00669	0.73544
b1770	ydjF	0.196093	0.375055	22.7952	21.7841	26.8735	26.1717
b1771	ydjG	-0.116514	0.768721	6.3901	5.11649	5.70513	5.34881
b1772	ydjH	0.396776	0.580756	2.11601	1.24579	1.31194	3.29464
b1773	ydjI	-0.0358394	0.949859	2.846	3.35113	2.97185	3.28378
b1774	ydjJ	-0.386767	0.534221	2.4018	2.26247	1.66782	2.03435
b1775	ydjK	-0.572232	0.489357	0.726805	1.49765	0.630872	0.905311
b1776	ydjL	0.448564	0.439599	1.74615	2.19314	2.65604	2.90002
b1777	yeaC	-1.29382	1.69e-11	156.143	164.93	57.858	77.797
b1778	msrB	-0.909176	1.34e-13	249.233	283.841	156.216	138.211
b1779	gapA	0.15057	0.013614	6767.67	6949.39	8189.81	7617.27
b1780	yeaD	-0.133439	0.203891	141.382	133.114	135.333	124.651
b1781	yeaE	-0.0931137	0.640159	27.5676	27.1079	26.7654	26.4478
b1782	mipA	-0.315047	3.04e-05	636.604	677.656	568.414	527.996
b1783	yeaG	0.555295	1.8e-12	205.717	188.519	297.85	303.584
b1784	yeaH	0.262421	0.0251804	67.5691	64.7301	78.1683	86.4995
b1785	yeaI	-0.0567918	0.958906	0.339766	0.600105	0.421314	0.507857
b1786	yeaJ	0.209367	0.343624	11.1836	14.3566	14.1806	16.3393
b1787	yeaK	0.328297	0.0169015	96.0204	94.0237	128.32	119.479
b1789	yeaL	-0.231742	0.559418	12.0606	13.8709	11.1295	11.7387
b1790	yeaM	0.183413	0.479649	14.7947	15.0859	16.6434	18.5423
b1791	yeaN	-0.11051	0.699738	9.54623	8.86755	8.73339	8.98417
b1792	yeaO	0.646225	0.00899766	34.2256	32.2401	58.2546	49.9013
b1793	yoaF	-0.542514	0.180701	26.5498	21.9992	18.5338	16.1678
b1794	yeaP	0.0254187	0.7998	119.02	123.885	128.857	127.612
b1795	yeaQ	-0.270577	0.0855653	300.595	259.679	205.788	275.956
b1796	yoaG	-0.164122	0.948882	0.685103	0.806699	0	1.36539
b1797	yeaR	0.178489	0.75034	7.66173	6.15108	7.94598	8.32886
b1798	leuE	0.0805426	0.855741	6.2785	6.69977	7.59077	6.64744
b1799	dmlR	0.196813	0.230747	34.7356	35.9479	42.2649	41.7795
b1800	dmlA	0.375294	0.129378	11.3137	13.5935	15.2315	18.1762
b1801	yeaV	0.03978	0.966712	0.867039	0.40837	0.86011	0.518394
b1802	yeaW	-0.118078	0.868597	1.56021	1.44345	1.65829	1.22157
b1803	yeaX	-0.185774	0.697929	3.50424	4.8903	3.34748	4.26789
b1804	rnd	-0.103051	0.452099	48.4601	50.5174	47.742	47.8466
b1805	fadD	-0.21154	0.13755	32.4961	30.8211	28.1791	28.6027
b1806	yeaY	0.0611758	0.691698	69.3649	69.7545	73.0845	77.4927
b1807	tsaB	-0.273593	0.0594319	75.4765	72.3282	64.1516	62.8254
b1808	yoaA	0.132161	0.292967	33.3281	33.0633	38.3333	37.1987
b1809	yoaB	-0.0460973	0.724343	182.428	199.402	203.321	180.338
b1810	yoaC	0.473699	0.0591318	37.1942	41.3353	57.6256	55.3869
b1811	yoaH	0.126491	0.685981	44.5774	48.3885	55.2764	49.9731
b1812	pabB	-0.025421	0.852132	39.582	43.8976	42.827	42.1947
b1813	nudL	0.252916	0.188435	44.1732	40.0298	57.5676	46.8228
b1814	sdaA	0.127931	0.383139	35.7292	31.9045	37.9949	38.807
b1815	yoaD	0.818663	0.00272357	5.01809	6.00105	10.1893	9.92275
b1816	yoaE	0.124838	0.31656	41.8718	42.0028	48.9659	45.9772
b1817	manX	-0.237257	0.000994984	616.55	624.524	570.805	522.353
b1818	manY	-0.226853	0.0046556	602.295	677.679	588.787	546.055
b1819	manZ	-0.239478	0.00123379	587.874	602.806	515.734	530.525
b1820	yobD	-0.33757	0.15058	40.1524	39.2383	30.6188	34.5675
b1821	mntP	-0.881152	0.227496	3.53789	3.90545	1.53545	2.64408
b1822	rlmA	-0.11559	0.45747	53.8643	54.6763	48.981	54.9088
b1823	cspC	-0.709427	3.64e-12	1037.02	1211.24	685.23	739.484
b1824	yobF	-0.891185	2.32e-07	319.529	345.486	166.693	204.751
b1825	yebO	-0.303898	0.171306	81.8413	66.6367	60.0267	65.0692
b1826	mgrB	0.3257	0.668173	7.83586	10.2518	9.50063	13.8814
b1827	kdgR	0.0164063	0.870222	154.026	156.387	163.631	162.16
b1828	yebQ	1.34212	0.00159389	2.46368	1.82652	5.15953	6.18299
b1829	htpX	0.248467	0.00293454	258.139	273.66	339.555	316.015
b1830	prc	-0.205743	0.00452694	329.741	309.301	293.479	281.876
b1831	proQ	-0.245692	0.00131336	811.612	839.081	767.938	677.747
b1832	msrC	0.00461414	0.967327	194.103	189.424	193.551	205.713
b1833	yebS	0.0352705	0.852624	20.9933	18.7407	21.3098	21.0167
b1834	yebT	0.140204	0.175183	42.4101	40.9698	47.9261	47.4783
b1835	rsmF	-0.131634	0.366296	38.3957	33.8309	35.5842	32.9684
b1836	yebV	0.0968272	0.528558	222.71	188.737	212.534	244.594
b1837	yebW	0.616478	0.129267	19.5897	23.8354	32.3885	36.4387
b1838	pphA	-0.106359	0.827557	4.96152	6.51621	4.73257	6.27517
b1839	yebY	-0.170352	0.359062	93.1139	86.3309	76.005	89.4987
b1840	yebZ	-0.228211	0.0593332	106.704	95.3734	93.172	86.1507
b1841	yobA	-0.0969316	0.490638	143.762	172.033	152.894	152.918
b1842	holE	0.194968	0.442159	58.6163	97.7782	104.989	80.0436
b1843	yobB	0.352761	0.0711714	32.8224	44.2653	55.0871	46.7785
b1844	exoX	0.130696	0.3913	60.7014	61.0098	72.7847	65.5756
b1845	ptrB	0.169265	0.17533	30.8416	31.2299	37.3538	35.0976
b1846	yebE	0.152565	0.513341	23.1752	26.6174	32.0352	25.3652
b1847	yebF	0.46068	7.51e-05	242.319	232.397	319.117	358.701
b1848	yebG	1.63477	1.52e-34	107.709	110.593	356.447	346.893
b1849	purT	-0.131184	0.101262	258.191	257.563	253.702	235.243
b1850	eda	-0.00472781	0.964736	194.7	173.84	193.532	188.178
b1851	edd	-0.0581748	0.646116	35.9792	37.9656	37.4763	36.1974
b1852	zwf	0.390994	3.95e-08	364.654	357.763	511.812	471.884
b1853	yebK	-0.304131	0.0475524	52.0229	53.1114	46.3178	42.0751
b1854	pykA	0.0413559	0.579556	262.651	259.547	283.995	273.848
b1855	waaN	-0.309451	0.00215228	144.722	140.336	119.254	119.535
b1856	yebA	-2.95694	3.15e-231	659.847	639.266	79.6243	93.8649
b1857	znuA	-4.38839	2.78e-139	5485.68	5568.49	244.078	302.758
b1858	znuC	-2.2337	2.62e-79	264.346	232.179	54.2893	55.3605
b1859	znuB	-2.19185	4.48e-44	115.963	100.108	25.6339	23.5243
b1860	ruvB	0.649069	5.24e-08	61.2608	59.43	99.3991	97.1288
b1861	ruvA	0.575944	2.5e-05	71.9056	72.1244	111.975	110.847
b1862	yebB	-0.548117	0.589595	1.45542	2.69301	0.206255	2.69341
b1863	ruvC	-0.313646	0.0189751	132.099	121.325	105.549	106.265
b1864	yebC	-0.23909	0.00351413	361.909	363.387	325.28	312.585
b1865	nudB	-0.190498	0.170688	122.606	121.229	110.919	110.868
b1866	aspS	-0.336463	1.35e-05	320.471	293.337	257.652	247.188
b1867	yecD	-0.0473576	0.750013	79.3813	84.3577	87.0822	77.3394
b1868	yecE	0.0163124	0.938287	24.4931	25.5957	24.9047	27.6103
b1869	yecN	0.111106	0.554251	63.6367	62.6292	74.1206	67.5142
b1870	cmoA	-0.108834	0.38382	100.939	102.584	105.148	90.845
b1871	cmoB	-0.138135	0.32286	70.426	58.9289	60.7784	61.4382
b1872	torZ	0.0857164	0.74892	6.1913	4.55636	6.55127	5.34692
b1873	torY	0.936423	0.387013	0.113873	0.938584	1.12963	0.907777
b1874	cutC	0.399453	0.000850655	90.296	86.955	122.873	119.915
b1875	yecM	0.182976	0.289851	51.0782	63.789	69.0955	65.8817
b1876	argS	-0.137896	0.0769852	236.142	237.955	236.048	211.392
b1877	yecT	-0.516488	0.463448	3.07666	5.43408	2.54339	3.57681
b1878	flhE	-0.363819	0.8278	1.9141	0	0.949403	0.635791
b1879	flhA	0.376592	0.19629	5.48774	3.97646	7.17875	5.64872
b1880	flhB	0.665842	0.3951	1.20027	0.770893	1.08244	2.17464
b1881	cheZ	0.115609	0.791252	7.38637	6.17969	6.55604	8.71625
b1882	cheY	0.597777	0.255276	7.07237	5.67792	11.4805	8.6492
b1883	cheB	-0.0142981	0.98732	0.716422	1.26537	0.947595	1.07085
b1884	cheR	0.0945542	0.891323	2.18421	1.71459	2.45566	1.88633
b1885	tap	0.74097	0.192961	1.09565	1.38227	2.09615	2.1836
b1886	tar	0.383283	0.508526	1.50871	1.24354	2.39464	1.35306
b1887	cheW	0.20574	0.676306	5.72143	7.32271	8.8837	6.69283
b1888	cheA	0.255738	0.431321	3.95582	3.75638	5.37995	4.19622
b1889	motB	0.896282	0.213825	1.08197	1.43326	2.68332	2.15634
b1890	motA	-0.343235	0.671619	1.12949	2.16119	1.26053	1.4069
b1891	flhC	0.0457535	0.804466	43.9566	50.4835	50.0495	50.9225
b1892	flhD	0.287755	0.32088	26.7893	26.497	31.8902	35.5934
b1893	insB1	-0.443566	0.527703	4.22888	3.5149	3.45477	2.47883
b1894	insA	-0.124377	0.801342	13.6276	14.9765	9.46307	17.6536
b1895	uspC	-0.0287938	0.902576	40.9145	35.444	40.2976	37.5672
b1896	otsA	0.405528	9.31e-07	156.519	151.459	217.498	206.117
b1897	otsB	0.546397	1.01e-05	75.7565	78.5127	112.416	121.19
b1900	araG	0.334075	0.382155	3.14469	3.80027	4.18677	4.86537
b1901	araF	0.688855	0.171097	3.29265	2.08764	4.39698	4.66921
b1902	ftnB	-1.21501	1.4e-08	55.4729	71.4697	29.8591	26.7713
b1904	yecR	-0.624488	0.574056	1.54783	3.64508	1.91932	1.54238
b1905	ftnA	-1.27287	4.43e-20	168.927	203.356	82.6648	77.0168
b1906	yecH	0.260716	0.768232	3.65674	4.30576	4.66394	5.20554
b1907	tyrP	-0.282274	0.138285	26.1713	22.0464	20.8313	20.4098
b1908	yecA	-0.177197	0.237178	80.9471	72.0397	75.6315	65.0926
b1912	pgsA	0.121901	0.45491	61.8876	62.1158	72.2671	67.8142
b1913	uvrC	-0.106872	0.249339	105.538	97.6924	98.249	97.738
b1914	uvrY	-0.315292	0.00388617	187.584	179.533	163.368	143.188
b1915	yecF	-0.730598	0.019315	51.264	47.8964	29.8492	32.2049
b1916	sdiA	-0.262295	0.222345	37.6295	30.6278	33.7163	25.5741
b1917	yecC	0.0675775	0.567533	108.224	102.338	119.086	110.167
b1918	yecS	0.36064	0.00404957	95.0143	88.046	125.673	118.584
b1919	dcyD	0.234274	0.0104507	182.408	168.566	218.753	210.12
b1920	fliY	0.327663	0.000115247	681.339	583.869	824.798	824.151
b1921	fliZ	0.519186	0.228814	6.13242	8.02315	11.9415	9.05311
b1922	fliA	3.30452	8.82e-06	0.348261	1.02518	7.08229	6.59368
b1923	fliC	0.518808	0.00073282	23.785	26.9218	40.7926	34.5506
b1924	fliD	0.458865	0.282822	2.85143	2.72798	4.33136	3.64055
b1925	fliS	0.41799	0.555726	2.74541	4.31025	4.53912	5.16754
b1926	fliT	-0.071963	0.938918	2.74041	2.4201	2.71851	2.38943
b1927	amyA	0.375442	2.94e-05	110.039	109.33	146.02	149.281
b1928	yedD	-0.372543	0.00227046	193.209	203.253	159.52	158.128
b1929	yedE	-0.45642	3.5e-06	138.992	130.733	102.818	101.314
b1930	yedF	-0.621385	0.0121784	70.7237	79.4909	51.5558	49.6528
b1931	yedK	0.517067	0.114694	9.55765	10.1507	15.0585	14.1927
b1932	yedL	-0.989418	1.67e-05	49.3659	46.4407	25.1335	24.9866
b1936	intG	2.84114	0.361946	0	0	1.53545	0.77119
b1937	fliE	2.04601	0.0674724	1.59205	0.468654	6.3173	2.77629
b1938	fliF	1.80273	0.00366309	0.453432	0.978834	2.77381	2.33449
b1939	fliG	0.916282	0.0971873	1.88816	2.22328	3.24665	4.76651
b1940	fliH	0.935138	0.196431	1.82495	1.71908	4.88798	2.18223
b1941	fliI	1.02207	0.126887	0.729979	1.18187	1.90088	2.09131
b1942	fliJ	0.253346	0.8657	0.282374	1.32996	1.40058	0.562761
b1943	fliK	0.937691	0.0608115	2.11179	2.35573	3.52828	5.31629
b1944	fliL	1.88341	0.0322701	1.88735	0.63495	6.95412	2.9554
b1945	fliM	0.596231	0.218138	2.495	3.3785	4.95012	4.22658
b1946	fliN	0.242201	0.826444	1.51418	1.42634	1.80249	1.81062
b1947	fliO	-0.0158497	0.990385	0.685103	2.01675	1.01944	1.70673
b1948	fliP	0.41714	0.68326	1.0193	0.80014	1.3482	1.185
b1949	fliQ	0.445343	0.760368	0.464348	2.18705	2.76382	0.925429
b1950	fliR	0.761722	0.488284	0.957052	0.375638	1.10764	1.27158
b1951	rcsA	1.49642	0.000297563	4.82207	4.49502	15.3472	12.0128
b1952	dsrB	0.40701	0.300979	29.1876	21.8705	34.8768	35.6951
b1953	yodD	0.910555	0.0391985	19.246	12.3022	23.4561	38.3566
b1955	yedP	0.625387	0.000200606	35.9528	31.66	54.4127	54.0457
b1956	yedQ	0.203651	0.206236	22.1161	19.8576	24.7276	25.5025
b1957	yodC	1.2371	0.185965	3.42551	3.2268	10.1944	6.14424
b1958	yedI	0.374255	0.10254	18.1642	15.9204	21.2706	24.6327
b1959	yedA	1.56363	0.0733548	0.68064	0.641155	2.0256	2.03474
b1960	vsr	0.181929	0.570772	14.6403	21.3133	20.0685	22.0158
b1961	dcm	-0.0163861	0.872633	90.8276	85.5169	93.5199	87.6027
b1962	yedJ	-0.0229248	0.881278	62.1465	58.3292	63.7942	59.4149
b1963	yedR	0.31415	0.175061	42.4764	38.7216	51.6517	53.2501
b1967	hchA	0.568994	1.31e-09	179.673	192.156	275.895	295.909
b1968	yedV	-0.149704	0.371034	25.37	26.8312	24.2521	24.5453
b1969	yedW	0.201106	0.238322	50.7466	44.5953	54.9679	58.9341
b1970	hiuH	0.33502	0.486446	7.57088	7.84486	10.2141	9.95842
b1971	yedY	-0.0882775	0.580201	37.3003	40.2483	38.9822	36.6718
b1972	yedZ	-0.2367	0.457461	16.7559	13.927	11.7332	15.322
b1973	zinT	-7.25787	7.61e-177	11680.2	12278.3	67.6308	94.4193
b1974	yodB	-4.5554	1.07e-38	76.4993	61.4413	3.51333	2.58806
b1976	mtfA	0.524387	0.0002268	51.375	58.0884	85.7199	77.4959
b1978	yeeJ	0.187552	0.162931	7.42287	7.88506	9.45486	8.63249
b1981	shiA	1.85522	3.07e-58	48.7406	39.5687	163.563	168.949
b1982	amn	0.212235	0.00592679	212.231	213.88	264.215	248.234
b1983	yeeN	0.102813	0.265509	229.765	231.837	252.907	261.366
b1985	yeeO	-0.00537737	0.985132	8.25715	6.44871	7.18816	8.06018
b1987	cbl	0.0954246	0.438641	79.1002	73.4249	82.9146	86.3101
b1988	nac	-1.44368	2.87e-10	33.3238	28.7854	13.2772	10.4791
b1990	erfK	0.459267	0.00145473	42.4632	43.9871	62.6525	60.6587
b1991	cobT	0.264153	0.279603	12.073	13.259	14.9707	16.542
b1992	cobS	0.401513	0.462757	3.03324	3.57159	5.18216	3.86217
b1993	cobU	0.383131	0.326051	11.4811	7.84094	11.3894	14.873
b1994	insH1	-0.50517	1.36e-06	152.495	166.061	125.228	107.735
b1996	insD1	0.0613758	0.695878	43.0367	41.8762	48.1838	43.8506
b1997	insC1	0.129682	0.518594	57.2061	60.5024	65.2442	68.2693
b1999	yeeP	0.178935	0.728858	5.67816	5.08133	5.63278	7.01616
b2000	flu	-3.13549	0	469.911	450.827	56.0869	52.696
b2001	yeeR	-2.07932	8.17e-24	26.7431	26.1932	6.89603	6.11217
b2002	yeeS	-1.06452	0.127304	4.76813	5.94467	2.50413	2.79492
b2003	yeeT	1.28094	0.797584	0	0	0	0.562761
b2004	cbeA	-1.1872	0.686966	0.339766	0.40007	0.337051	0
b2005	cbtA	3.58923	0.163163	0	0	0.663316	0.999463
b2006	yeeW	0.522494	0.774388	0.746273	1.75745	2.96123	0.743648
b2007	yeeX	0.0792751	0.335055	724.129	733.656	802.01	796.163
b2008	yeeA	0.107478	0.619331	16.5744	21.4678	20.6699	21.7069
b2009	sbmC	0.37617	0.0778444	34.3852	40.1767	49.8537	50.3421
b2010	dacD	0.0404822	0.877499	12.4622	9.86703	12.5757	11.3478
b2011	sbcB	-0.106156	0.366277	57.8581	58.6162	58.3537	53.9801
b2012	yeeD	2.12278	9.57e-60	138.021	172.878	675.863	723.295
b2013	yeeE	2.04084	2.31e-121	108.681	107.2	448.514	473.188
b2014	plaP	-0.64528	6.73e-17	329.625	317.738	221.38	208.405
b2015	yeeY	0.509883	0.0547512	11.8633	10.7942	15.7805	17.7324
b2016	yeeZ	0.104501	0.294612	155.312	148.521	171.106	168.091
b2017	yefM	0.342764	0.0822736	79.1049	87.2868	107.592	111.051
b2019	hisG	-0.0159174	0.857171	326.808	299.189	341.055	302.338
b2020	hisD	0.0676349	0.441236	298.784	260.636	318.506	290.744
b2021	hisC	0.0369221	0.699857	314.078	260.103	309.943	302.125
b2022	hisB	0.0878111	0.305828	337.617	296.911	355.415	345.086
b2023	hisH	-0.0837095	0.480087	175.014	153.121	156.57	165.097
b2024	hisA	-0.194069	0.0552825	244.802	215.438	206.275	211.607
b2025	hisF	-0.277843	0.00424593	317.711	272.642	257.067	248.901
b2026	hisI	-0.163025	0.0668024	355.226	334.571	322.31	317.436
b2027	wzzB	-0.246802	0.000927303	568.591	574.402	527.027	473.242
b2028	ugd	-0.420968	0.0201174	30.0811	29.3481	25.5778	20.5545
b2029	gnd	-0.209713	0.00178029	1228.16	1149.11	1080.19	1053.8
b2030	insH1	-0.577761	2.44e-09	190.095	193.351	142.593	124.196
b2032	wbbK	-0.548871	8.44e-07	112.041	111.874	75.4678	83.2886
b2033	wbbJ	-0.378724	0.0023815	159.74	140.132	125.214	114.575
b2034	wbbI	-0.47564	1.43e-07	213.249	225.676	162.447	164.942
b2035	wbbH	-0.625209	2.58e-05	59.84	51.3591	35.276	39.6102
b2036	glf	-0.411213	1.56e-05	247.909	214.352	184.079	177.101
b2037	wzxB	-0.405715	0.000236503	122.461	105.396	88.0967	90.5963
b2038	rfbC	-0.414616	0.000546498	161.548	161.648	122.143	129.411
b2039	rfbA	-0.458465	1.42e-07	279.604	267.635	209.684	203.83
b2040	rfbD	-0.567253	2.77e-11	310.927	315.591	229.95	209.054
b2041	rfbB	-0.75699	5.43e-20	321.631	305.175	194.231	190.85
b2042	wcaN	-0.356442	2.7e-07	739.201	752.496	619.216	590.147
b2043	wcaM	-0.156225	0.579351	7.81901	8.8893	8.38061	7.16461
b2044	wcaL	0.341918	0.37544	4.62066	3.98989	4.88931	6.44617
b2045	wcaK	0.138465	0.752805	3.22977	3.34204	3.30105	4.19369
b2046	wzxC	1.29586	0.0544252	0.847693	0.698703	2.18639	1.77389
b2047	wcaJ	0.675891	0.245732	1.52785	1.2699	2.05058	2.59717
b2048	cpsG	0.453728	0.309517	2.9263	2.36891	3.53793	4.00952
b2049	cpsB	0.775038	0.128189	2.00668	1.43825	3.28889	2.86902
b2050	wcaI	0.60477	0.275634	1.7413	1.80914	2.84511	2.75587
b2051	wcaH	-0.430981	0.750477	0.261195	2.15288	0.777324	1.04111
b2052	wcaG	1.45792	0.00929482	1.68723	1.83386	6.56622	3.49191
b2053	gmd	1.26041	0.00219151	2.12309	4.47351	8.97872	7.23764
b2054	wcaF	1.9931	0.238846	0.228368	0.2689	0.90617	1.13782
b2055	wcaE	1.8622	0.0340593	0.671346	0.7905	3.16341	2.34145
b2056	wcaD	1.4665	0.119753	0.411737	0.484814	1.12323	1.43601
b2057	wcaC	0.824388	0.180192	1.33814	1.33324	2.55279	2.35916
b2058	wcaB	1.83045	0.150811	0.512776	0.603787	1.01736	3.06584
b2059	wcaA	2.02001	0.00828647	0.746273	0.878726	3.8496	2.97459
b2060	wzc	1.26382	0.0129593	0.753518	1.29676	2.98998	2.07933
b2061	wzb	3.26494	0.0920866	0	0.332491	1.40058	1.68828
b2062	wza	1.779	0.0161901	0.879816	0.517986	2.29106	2.73976
b2063	yegH	0.243072	0.0753158	34.0346	31.035	40.5151	39.5147
b2064	asmA	-0.0350046	0.725378	72.8981	71.2649	72.1142	73.922
b2065	dcd	-0.0397996	0.777712	87.4601	101.461	95.7364	94.6656
b2066	udk	-0.414644	0.00125533	113.657	112.904	91.6322	84.8454
b2067	yegE	0.169025	0.185933	19.3842	18.1974	21.7407	22.14
b2068	alkA	0.0935703	0.745849	12.2568	11.3023	13.6238	12.508
b2069	yegD	-0.992668	8.3e-09	37.3434	32.733	17.2815	19.2986
b2070	yegI	-0.14799	0.655939	5.47343	3.63947	4.21599	4.36335
b2071	yegJ	0.0364276	0.970941	1.62823	1.91722	2.42283	1.35209
b2072	yegK	1.34296	0.162293	0.65813	0.774939	1.95861	1.80349
b2073	yegL	0.815959	0.391287	0.949802	1.11838	2.26131	1.51434
b2074	mdtA	0.434885	0.0165534	19.4892	18.9264	27.605	26.328
b2075	mdtB	0.353946	0.0332111	10.1568	10.1632	14.6156	12.3613
b2076	mdtC	0.326737	0.0872708	7.25034	9.30456	10.2633	11.2026
b2077	mdtD	0.307902	0.346305	4.86975	5.21278	6.49966	6.44075
b2078	baeS	0.240132	0.418588	9.55484	5.78307	9.03556	9.87717
b2079	baeR	0.183026	0.291906	40.9242	39.2036	47.8221	46.6554
b2080	yegP	0.645964	3.52e-07	155.87	173.339	265.177	268.624
b2081	yegQ	-0.276153	0.0018556	147.282	148.168	128.664	124.566
b2082	ogrK	0.469195	0.335396	12.5946	14.83	18.741	20.5369
b2083	yegZ	0.481664	0.796998	0	2.07924	1.75172	1.17308
b2085	yegR	0.0677343	0.964173	0.788515	1.3927	1.17332	1.17861
b2086	yegS	0.407404	0.00644067	42.2092	43.7957	57.6256	60.6618
b2091	gatD	-0.448664	1.33e-08	371.184	399.058	301.67	283.949
b2092	gatC	-0.783918	2.95e-31	959.165	1025.76	609.294	586.982
b2093	gatB	-0.818757	4.62e-14	568.801	679.079	376.607	356.826
b2094	gatA	-0.782542	2.04e-20	1113.7	1281.71	749.8	694.991
b2095	gatZ	-0.593717	7.59e-20	2048.07	2179.09	1504.38	1403.15
b2096	gatY	-0.257829	6.15e-05	1638.51	1713.5	1479.66	1429.64
b2097	fbaB	0.0525993	0.491391	351.594	349.227	373.116	381.087
b2098	yegT	-0.328617	0.457615	3.62976	4.27399	3.99002	2.54167
b2099	yegU	0.230833	0.485747	8.60776	7.19768	11.6328	7.7073
b2100	yegV	0.202962	0.577549	5.58082	6.87698	7.59621	7.24248
b2101	yegW	0.104229	0.631586	23.3293	25.4936	27.3052	27.0939
b2102	yegX	-0.0316098	0.89802	17.9105	18.5659	17.16	19.8306
b2103	thiD	0.506493	2.94e-05	93.1304	83.3045	126.235	134.135
b2104	thiM	0.320558	0.00412372	114.886	105.34	146.125	139.659
b2105	rcnR	0.392299	0.196488	28.4732	31.9045	44.6463	37.5256
b2106	rcnA	0.271994	0.240531	19.4519	17.7151	25.1759	21.5036
b2107	rcnB	0.433178	0.0169759	68.4193	74.4662	102.359	97.6614
b2108	yehA	0.961141	0.426127	0.484537	0.285267	0.60083	0.965665
b2109	yehB	0.414499	0.426402	1.56654	0.892539	1.25324	2.1653
b2110	yehC	1.25569	0.80156	0	0	0.172739	0
b2111	yehD	-1.8084	0.344131	0.461782	1.08748	0.458091	0
b2112	yehE	0.895722	0.00569928	19.1173	24.6043	39.2521	44.7455
b2113	mrp	-1.3037	1.13e-30	147.06	133.262	62.5221	55.4882
b2114	metG	-0.21037	0.00301323	382.902	367.395	350.124	323.327
b2118	yehI	-0.0524012	0.821103	4.52077	4.63236	4.72428	4.4361
b2119	yehL	0.0680912	0.926093	1.38153	1.35561	1.37049	1.60612
b2120	yehM	0.105777	0.829717	1.81462	1.29496	2.12741	1.36988
b2121	yehP	0.413069	0.609649	0.992405	0.908867	1.31263	1.31855
b2122	yehQ	0.343269	0.381848	2.13029	2.95104	3.66714	2.99689
b2123	yehR	-0.541607	0.544828	2.44235	2.87583	1.61522	2.16334
b2124	yehS	0.0682511	0.740742	50.3092	42.3132	53.604	47.4798
b2125	yehT	-0.225456	0.344625	22.9852	24.1942	22.8015	19.087
b2126	yehU	0.00943552	0.959734	16.2109	15.2354	17.3353	15.561
b2127	mlrA	0.389788	0.0234964	36.3105	39.5283	52.6711	50.3486
b2128	yehW	0.34737	0.212917	13.7021	13.1089	17.5004	17.9207
b2129	yehX	0.559322	0.00618984	21.7747	18.3139	30.0532	31.4017
b2130	yehY	0.542817	0.0117191	14.6161	13.2583	20.6212	21.5773
b2131	osmF	0.559473	0.000219562	44.5227	38.4342	62.0504	65.0522
b2132	bglX	-0.209407	0.020634	85.874	82.2928	76.0952	74.9162
b2133	dld	0.471471	1.65e-10	232.921	222.385	333.688	321.797
b2134	pbpG	-0.2415	0.0648354	68.5323	72.7845	62.6525	61.3282
b2135	yohC	1.47109	7.46e-07	11.0875	9.03832	27.0741	31.0207
b2136	yohD	-0.00329	0.988878	32.0472	26.2616	28.569	31.9345
b2137	yohF	0.540394	0.0545343	12.9981	11.2366	17.4643	19.1826
b2139_1	mdtQ	2.84114	0.361946	0	0	1.65829	0.832886
b2139_2	mdtQ	0.14105	0.867422	0.779325	0.917644	0.96637	0.970729
b2140	dusC	-0.211939	0.27928	27.5082	26.0058	24.2709	23.7214
b2141	yohJ	1.06226	0.0293735	4.7133	8.50976	16.5206	11.8984
b2142	yohK	0.94781	0.00227091	10.9882	8.48425	22.1582	17.0526
b2143	cdd	-0.00247047	0.988808	33.1497	34.6963	36.5386	33.7389
b2144	sanA	-0.296388	0.177743	29.428	27.2698	23.6652	24.2925
b2145	yeiS	-0.697562	0.177157	19.8509	14.1475	9.32789	12.4933
b2146	preT	-1.19957	0.014316	3.8452	4.40852	1.80685	1.91584
b2147	preA	-0.22826	0.568783	4.56458	4.53866	4.1256	3.94206
b2148	mglC	-0.452228	0.0683154	15.5012	21.1729	14.8853	12.8516
b2149	mglA	-0.541158	0.000863634	27.5311	29.6028	21.0966	19.6311
b2150	mglB	-0.384946	0.00292843	76.4291	89.9942	69.469	62.654
b2151	galS	-0.271132	0.424632	6.98529	8.93413	7.04893	6.60068
b2152	yeiB	0.0123787	0.918582	93.5432	77.6375	87.9625	91.488
b2153	folE	0.100039	0.17408	1865.99	1716.79	2097.4	1891.55
[truncated: 2,315 more rows]

## Sheet: E. coli K-12 W3110
Supplementary Data_2 Gene expression profiling after the deletion of fur under iron-replete condition in E. coli K-12 W3110.
locus_tag	gene_name	log2(fold change) (Dfur/wt)	p-value	WT FeCl2		Dfur FeCl2
Y75_RS00010	thrA	1.76892	0	1129.65	1163.12	3422.24	3372.98
Y75_RS00015	thrB	1.71318	1.02e-190	711.034	758.393	2153.2	2038.31
Y75_RS00020	thrC	1.53995	1.8e-218	906.122	931.535	2335.96	2311.78
Y75_RS00030	yaaX	1.92592	2.92e-11	21.302	21.889	67.698	75.6457
Y75_RS00035	yaaA	0.348353	0.00260967	114.025	107.482	123.226	121.441
Y75_RS00040	yaaJ	-1.7857	6.71e-13	23.0645	31.6555	7.10604	6.72524
Y75_RS00045	talB	0.274161	1.12e-08	2311.87	2323.29	2468.19	2404.59
Y75_RS00050	mog	0.134926	0.417933	70.0243	75.3553	72.6151	66.0041
Y75_RS00055	yaaH	-0.80099	0.00198413	45.3804	37.4817	20.7334	20.3938
Y75_RS00060	yaaW	0.332309	0.675486	2.40423	2.0488	1.90783	3.0216
Y75_RS00065	yaaI	1.44457	0.536521	0	0.554505	0.915349	0.483241
Y75_RS00070	dnaK	0.541304	1.79e-29	803.753	808.826	1012.81	1028.18
Y75_RS00075	dnaJ	0.572287	1.2e-09	123.828	138.537	171.422	168.557
Y75_RS00080	insL1	0.0964398	0.450845	67.9309	67.5026	60.5876	65.6184
Y75_RS00085	mokC	-0.549926	0.77133	0.811996	2.66136	1.17153	0.927731
Y75_RS00090	nhaA	0.348873	0.00615709	64.4985	59.365	70.7489	65.784
Y75_RS00095	nhaR	-0.0913071	0.595361	48.1546	44.8633	36.9265	38.9892
Y75_RS00100		-0.814101	0.00863263	23.1164	22.8907	12.4182	10.1149
Y75_RS00110	rpsT	0.790799	9.84e-22	724.166	669.839	1069.56	1021.1
Y75_RS00120	ribF	0.0360506	0.621786	329.88	326.572	287.303	298.352
Y75_RS00125	ileS	0.223683	1.33e-05	717.395	749.142	756.415	732.645
Y75_RS00130	lspA	0.27218	0.0388756	146.512	175.733	176.404	162.646
Y75_RS00135	fkpB	-0.0177731	0.916888	105.876	107.599	101.928	80.064
Y75_RS00140	ispH	0.152674	0.0976079	177.743	175.005	176.044	164.071
Y75_RS00145	rihC	-0.401601	0.125596	19.8988	23.1344	14.0839	14.3702
Y75_RS00150	dapB	-0.881551	7.06e-23	307.936	318.942	151.912	143.452
Y75_RS00165	carA	3.13449	0	181.117	179.311	1357.91	1394.52
Y75_RS00170	carB	2.82415	0	201.136	210.633	1279.53	1258.22
Y75_RS00180	caiF	-0.322537	0.152803	66.1756	63.7924	42.7462	47.9343
Y75_RS00185	caiE	0.340797	0.676498	2.03204	3.23492	3.76945	1.99001
Y75_RS00190	caiD	-1.10109	0.123949	4.80603	3.58	2.04869	1.24796
Y75_RS00195	caiC	-0.87243	0.000190389	18.918	17.9851	8.45972	9.10083
Y75_RS00200	caiB	-1.088	0.000360268	14.6745	14.4289	5.80196	6.12607
Y75_RS00205	caiA	-1.1895	1.46e-07	30.67	43.757	13.557	15.1159
Y75_RS00210	caiT	-0.95664	0.309885	1.36171	0.967002	0.409302	0.64825
Y75_RS00215	fixA	-0.489688	0.577797	2.22695	2.18968	1.44585	1.27218
Y75_RS00220	fixB	-1.80974	0.0362283	2.91768	2.86886	0.789294	0.625039
Y75_RS00225	fixC	-0.833755	0.178594	2.67096	3.50168	1.25242	1.83099
Y75_RS00230	fixX	-1.81206	0.697507	0	0.778219	0	0
Y75_RS00235	yaaU	-0.669289	0.410147	1.41947	1.94555	1.21017	0.589742
Y75_RS00240	kefF	-0.147843	0.700471	15.1796	15.4549	10.9504	13.2841
Y75_RS00245	kefC	0.299414	0.116078	18.0912	18.3935	21.9733	16.7678
Y75_RS00250	folA	0.917872	5.86e-10	85.7144	79.832	132.169	139.552
Y75_RS00255	apaH	0.329785	0.035284	50.5225	53.9504	56.7271	57.7235
Y75_RS00260	apaG	0.465267	0.044727	51.6429	47.8093	54.5749	65.2146
Y75_RS00265	rsmA	0.871672	1.6e-22	158.982	155.294	247.611	252.293
Y75_RS00270	pdxA	0.841759	4.75e-15	83.1215	85.9963	131.443	132.441
Y75_RS00275	surA	0.467918	2.96e-15	417.07	407.071	495.669	494.978
Y75_RS00280	lptD	0.323266	1.25e-10	528.334	533.76	576.76	578.855
Y75_RS00285	djlA	0.200717	0.201377	59.7661	55.0414	58.9031	55.3009
Y75_RS00290		0.028375	0.872156	66.9728	55.2524	52.7224	55.2796
Y75_RS00295	rluA	0.486024	0.0627696	30.4241	20.2842	31.5145	29.4127
Y75_RS00300	rapA	0.568828	2.61e-10	53.7319	51.7466	69.9673	65.7174
Y75_RS00305	polB	-0.00285083	0.986036	20.6952	21.1398	19.5716	16.5431
Y75_RS00310	araD	-0.96823	0.24456	2.71286	3.87994	1.06747	1.97242
Y75_RS00315	araA	-0.667656	0.038451	9.72237	8.77241	5.11582	4.96598
Y75_RS00320	araB	-1.20576	0.00338619	5.55953	6.42727	2.04175	2.54077
Y75_RS00325	araC	-0.787654	4.66e-08	98.6746	101.442	54.9729	45.0955
Y75_RS00330	yabI	0.0132966	0.948898	35.0122	35.6033	31.4099	30.5147
Y75_RS00335	thiQ	1.35836	4.24e-08	18.6632	14.8095	37.9101	35.9128
Y75_RS00340	thiP	1.75888	2.53e-27	13.9806	15.6705	45.3462	42.189
Y75_RS00345	thiB	1.42737	6.26e-63	131.813	122.684	301.388	292.026
Y75_RS00350	sgrR	-0.171753	0.241304	38.5194	36.0032	27.7875	29.7747
Y75_RS00360	setA	-0.185393	0.229757	45.4773	47.2005	34.5944	36.4714
Y75_RS00365	leuD	-0.504817	5.18e-16	1525.22	1626	989.374	941.018
Y75_RS00370	leuC	-0.468573	7.13e-20	1613.34	1650.96	1046.83	1003.58
Y75_RS00375	leuB	-0.571986	5.97e-25	1365.19	1399.28	829.66	786.176
Y75_RS00380	leuA	-0.106339	0.0271146	1446.7	1442.07	1179.42	1153.21
Y75_RS00390	leuO	-1.34299	1.77e-05	19.4502	19.1843	6.42548	6.85365
Y75_RS00395	ilvI	0.124727	0.0215532	552.513	568.782	531.748	531.614
Y75_RS00400	ilvH	0.198868	0.0612764	252.988	286.444	279.536	259.186
Y75_RS00410	cra	-0.531199	4.74e-10	251.12	264.343	152.052	158.788
Y75_RS00415	mraZ	-0.26238	0.0529385	159.074	168.895	120.142	117.751
Y75_RS00420	rsmH	-0.201625	0.0370467	177.067	193.528	138.258	142.717
Y75_RS00425	ftsL	0.0572009	0.829337	42.1002	46.3019	37.7946	42.7563
Y75_RS00430	ftsI	-0.000681984	0.993939	110.156	121.453	99.5424	102.286
Y75_RS00435	murE	0.0622434	0.440331	199.64	209.174	194.858	175.691
Y75_RS00440	murF	0.26155	0.00198341	157.977	170.714	176.191	166.476
Y75_RS00445	mraY	0.396348	5.11e-05	113.757	114.402	130.935	130.153
Y75_RS00450	murD	0.111143	0.169221	173.579	168.279	159.959	160.892
Y75_RS00455	ftsW	0.30601	0.00109068	116.235	119.086	123.087	130.436
Y75_RS00460	murG	0.196069	0.075655	109.56	128.45	122.093	115.434
Y75_RS00465	murC	0.218822	0.00193313	214.538	213.621	215.597	217.704
Y75_RS00470	ddlB	0.155256	0.0599003	231.824	224.461	218.227	223.528
Y75_RS00475	ftsQ	0.0570223	0.588761	141.352	147.25	132.382	128.68
Y75_RS00480	ftsA	0.113743	0.162198	173.368	175.105	163.744	164.184
Y75_RS00485	ftsZ	0.186381	0.00056318	798.362	811.991	800.513	792.851
Y75_RS00490	lpxC	0.0773127	0.129974	1557.71	1545.2	1442.94	1402.19
Y75_RS00495	secM	0.302976	0.0214204	123.341	131.685	136.962	137.102
Y75_RS00500	secA	0.257373	9.98e-07	390.437	399.655	411.755	409.554
Y75_RS00505	mutT	0.585206	0.10809	18.0048	17.2717	23.7594	22.0762
Y75_RS00515	yacG	0.662235	0.258733	13.7715	11.8484	17.3855	17.7011
Y75_RS00520	zapD	0.188534	0.118897	129.453	113.598	115.859	124.704
Y75_RS00525	coaE	-0.18894	0.257788	77.9203	72.6317	58.8022	55.5626
Y75_RS00530	guaC	1.12504	3.45e-80	477.261	446.297	865.715	884.115
Y75_RS00535	hofC	-0.186956	0.623193	6.42858	7.95979	4.94668	6.20232
Y75_RS00540	hofB	-0.752144	0.00920062	13.6425	12.5199	7.15748	6.23478
Y75_RS00545	ppdD	2.53238	0.549942	0	0	0.560642	0
Y75_RS00550		-1.29808	0.793748	0.75834	0	0	0
Y75_RS00555	nadC	0.00731979	0.946792	123.152	133.874	112.263	112.827
Y75_RS00560	ampD	-0.392226	0.0476245	62.1455	67.8272	45.7278	40.1168
Y75_RS00565	ampE	-0.32122	0.0292902	75.1243	74.2622	53.6143	50.0303
Y75_RS00570	aroP	0.923199	1.36e-66	518.931	528.946	863.771	864.616
Y75_RS00575	pdhR	1.9785	1.35e-78	72.2687	79.2982	263.26	257.965
Y75_RS00580	aceE	1.91428	0	629.943	634.174	2070.81	2072.73
Y75_RS00585	aceF	1.69584	9.45e-265	565.756	571.295	1619.68	1583.29
Y75_RS00590	lpd	1.89562	1.22e-261	554.549	587.22	1887.88	1808.01
Y75_RS00595	yacH	0.27477	0.70138	1.02024	1.09437	1.07054	1.16566
Y75_RS00600	acnB	1.35397	9.63e-138	438.7	464.257	1025.7	981.806
Y75_RS00605	yacL	-0.27047	0.343591	41.0314	43.9001	30.6203	30.7142
Y75_RS00610	speD	1.35888	4.46e-97	391.156	382.699	832.66	894.309
Y75_RS00615	speE	1.24928	3.14e-71	272.378	283.208	560.035	590.716
Y75_RS00620	yacC	-0.216174	0.302031	92.9573	80.2788	60.6719	69.1186
Y75_RS00625	cueO	-0.366957	1.11e-07	360.026	392.221	257.4	249.996
Y75_RS00630	gcd	3.77241	9.95e-299	13.8837	13.9579	170.887	159.776
Y75_RS00635	hpt	0.102184	0.325508	229.95	219.612	205.742	213.829
Y75_RS00640	can	2.06797	3.11e-206	297.432	278.626	1034.17	1062.66
Y75_RS00645	yadG	-0.22076	0.0675699	108.4	100.452	77.2631	78.3328
Y75_RS00650	yadH	-0.249587	0.0520103	107.562	112.55	78.0758	83.455
Y75_RS00655	yadI	-0.833621	0.0609947	13.9891	25.4722	8.97028	10.6553
Y75_RS00660	yadE	-0.0319553	0.899719	14.5316	14.9295	12.1965	12.931
Y75_RS00665	panD	0.588728	3.31e-12	453.954	434.573	583.949	576.172
Y75_RS00670	yadD	-0.727678	0.149697	5.89662	6.7331	3.0188	3.69452
Y75_RS00675	panC	-0.0291524	0.640785	741.788	724.618	641.269	606.388
Y75_RS00680	panB	-0.222987	0.000411106	687.061	689.226	516.517	508.355
Y75_RS00685	yadC	0.241133	0.512361	5.68724	7.27424	7.30484	6.0224
Y75_RS00690	yadK	0.0871616	0.931857	2.01169	1.50707	1.86584	1.31338
Y75_RS00695	yadL	-0.0167185	0.978392	6.79512	3.7119	4.08494	4.85228
Y75_RS00700	yadM	-0.0513181	0.937925	5.41709	3.94551	3.69073	4.12613
Y75_RS00705	htrE	-0.397111	0.213771	5.29671	4.68727	3.24784	3.32841
Y75_RS00710	yadV	1.04809	0.373921	0.69506	0.759365	0.835682	1.85296
Y75_RS00715	yadN	0.853858	0.662966	0.293259	0.384469	0.423108	0.670116
Y75_RS00720	folK	1.29079	1.21e-07	35.3572	23.177	61.8335	60.7991
Y75_RS00725	pcnB	0.787326	1.32e-38	356.158	336.143	510.1	528.306
Y75_RS00730	gluQ	1.03227	9.73e-06	15.7504	15.4262	28.606	26.6755
Y75_RS00735	dksA	-0.0555197	0.480415	600.622	606.832	518.42	490.409
Y75_RS00740	sfsA	-0.0112516	0.949339	53.5665	54.1066	45.4925	47.5702
Y75_RS00745	ligT	0.0831338	0.77472	24.2228	25.8287	24.2307	21.7712
Y75_RS00750	hrpB	-0.148554	0.173487	48.6984	50.8066	39.9814	38.0095
Y75_RS00755		0.51437	0.691249	2.47095	2.69956	3.56504	2.82314
Y75_RS00760	mrcB	0.136156	0.0855572	98.9297	94.4277	90.3589	94.4245
Y75_RS00765	fhuA	5.00277	2.49e-248	21.0005	16.6298	512.708	529.352
Y75_RS00770	fhuC	3.08708	7.64e-52	10.9741	10.4379	76.3721	81.6218
Y75_RS00775	fhuD	3.13536	1.6e-55	8.67463	11.3726	79.2653	76.4251
Y75_RS00780	fhuB	3.27994	3.17e-76	5.55021	5.28679	46.67	44.4881
Y75_RS00785	hemL	0.111875	0.118749	286.19	309.589	279.047	281.605
Y75_RS00790	clcA	-0.0144553	0.915434	48.2339	46.7532	39.8535	41.9876
Y75_RS00795	erpA	1.30203	8.3e-10	43.6559	49.4292	103.783	96.3557
Y75_RS00800	yadS	0.339366	0.20783	25.574	22.7125	29.5578	22.9354
Y75_RS00805	btuF	0.583225	0.0156531	20.58	20.0951	27.9913	24.7379
Y75_RS00810	mtn	0.0559458	0.422245	553.265	523	478.66	493.802
Y75_RS00815	dgt	-0.57333	3.05e-07	96.9438	87.0811	51.7971	55.7688
Y75_RS00820	degP	1.25638	1.69e-74	177.089	179.028	378.116	361.244
Y75_RS00825	cdaR	-0.776781	0.00301176	18.4015	22.2765	11.2406	9.32529
Y75_RS00830	yaeH	-0.949726	9.51e-22	523.952	524.177	224.422	249.261
Y75_RS00835	yaeI	-0.0429773	0.90918	13.518	8.86119	8.22803	10.6182
Y75_RS00840	dapD	0.0779409	0.133016	1350.09	1332.54	1218.55	1243.81
Y75_RS00845	glnD	0.22089	0.00983788	70.7235	74.5388	73.7666	73.5984
Y75_RS00850	map	1.2841	2.83e-84	328.303	327.198	696.325	691.461
Y75_RS00855	rpsB	0.605734	2.92e-38	3328.89	3271.94	4273.37	4462.56
Y75_RS00860	tsf	0.493662	1.09e-23	1576.7	1561.55	1927.73	1913.59
Y75_RS00865	pyrH	1.15016	1.13e-44	205.721	205.068	403.251	388.765
Y75_RS00870	frr	0.552967	5.15e-19	777.411	769.742	971.727	1002.71
Y75_RS00875	dxr	0.14167	0.394272	35.3188	33.7866	32.2108	34.1194
Y75_RS00880	ispU	0.619991	8.29e-12	192.196	188.611	261.693	246.106
Y75_RS00885	cdsA	0.605709	3.53e-10	144.921	148.531	186.129	203.311
Y75_RS00890	rseP	0.657289	6.99e-26	308.587	303.548	411.589	428.194
Y75_RS00895	bamA	0.645137	3.32e-43	731.979	723.438	981.576	997.611
Y75_RS00900	skp	0.746818	3.14e-25	555.938	532.761	807.439	778.252
Y75_RS00905	lpxD	0.60473	2.09e-28	823.373	779.684	1052.17	1066.24
Y75_RS00910	fabZ	0.230719	0.00256325	776.523	764.761	735.062	841.253
Y75_RS00915	lpxA	0.210922	0.00133566	542.762	518.273	533.937	532.848
Y75_RS00920	lpxB	0.218107	0.00598375	206.392	197.547	201.324	207.102
Y75_RS00925	rnhB	0.380892	0.0305155	56.6147	56.515	66.3411	61.4006
Y75_RS00930	dnaE	0.49612	1.32e-13	104.076	99.0805	124.182	124.723
Y75_RS00935	accA	0.121403	0.0483518	547.923	547.669	520.74	515.209
Y75_RS00940	ldcC	-0.0554516	0.7553	20.153	17.4736	15.1173	16.3288
Y75_RS00945	yaeR	0.26457	0.416614	24.1527	26.4833	28.1945	24.5849
Y75_RS00950	tilS	0.574134	9.06e-06	50.2801	51.954	70.1568	61.8307
Y75_RS00955	rof	-1.13687	0.000174945	77.029	74.2033	34.3072	24.4892
Y75_RS00960	yaeP	-0.454285	0.387717	21.1999	26.6818	13.4582	17.4395
Y75_RS00965	yaeQ	-0.17247	0.421919	50.2608	57.8623	45.7752	37.3259
Y75_RS00970	arfB	-0.173205	0.651123	20.6572	19.3822	13.1487	18.0482
Y75_RS00975	nlpE	-0.492019	0.00888554	70.2576	55.7087	39.5363	37.791
Y75_RS00980	yaeF	0.118928	0.822204	4.99569	4.36631	4.5048	4.2808
Y75_RS00985	proS	0.755559	2.72e-43	547.637	531.031	810.324	771.631
Y75_RS00990	tsaA	0.294015	0.0626927	74.9186	63.4139	68.7375	78.6716
Y75_RS00995	rcsF	0.154826	0.227432	175.95	180.491	169.34	176.383
Y75_RS01000	metQ	0.592867	9.17e-30	1062.11	1063.31	1387.41	1400.32
Y75_RS01005	metI	1.0321	8.8e-27	165.058	156.533	291.715	278.529
Y75_RS01010	metN	1.08738	1.14e-53	226.916	227.32	424.43	414.471
Y75_RS01015	gmhB	0.101769	0.475997	99.1759	101.909	93.2442	94.5964
Y75_RS01050	dkgB	0.771588	3.37e-08	57.8794	59.5009	85.9724	88.5787
Y75_RS01055	yafC	-0.474644	0.00590494	54.8155	50.3296	32.0951	33.6735
Y75_RS01060	yafD	-0.33719	0.00107059	208.158	187.882	131.296	141.325
Y75_RS01065	yafE	-0.585751	0.0490757	26.3989	24.8756	15.6716	13.8241
Y75_RS01070	mltD	0.512165	6.35e-21	749.79	703.665	905.5	895.243
Y75_RS01075	gloB	0.0220088	0.876422	85.3903	82.4727	69.7911	78.8792
Y75_RS01080	yafS	-0.465107	0.00773973	61.9715	67.2381	39.9096	41.7773
Y75_RS01085	rnhA	0.0729558	0.6935	87.5366	71.0663	68.9608	75.7423
Y75_RS01090	dnaQ	-0.0607952	0.621909	157.133	129.445	117.246	120.848
Y75_RS01100	yafT	0.0901475	0.84307	7.4275	6.15761	5.8309	6.739
Y75_RS01105	ykfM	0.29967	0.834044	1.07143	0.936446	1.2882	0.816095
Y75_RS01110		-2.64567	0.21056	2.52409	0.992742	0	0.576771
Y75_RS01120	yafV	-0.772935	0.000136592	46.7659	53.2823	24.7401	26.4613
Y75_RS01125	ivy	0.0151079	0.891986	220.604	231.847	194.883	203.703
Y75_RS01130	fadE	1.65985	4.88e-27	10.5523	11.7591	30.8045	30.7838
Y75_RS01135	gmhA	-0.230728	0.00465464	438.506	461.272	332.364	335.133
Y75_RS01140	yafJ	-0.226156	0.0272624	185.333	180.107	137.568	133.588
Y75_RS01145	yafK	0.0464352	0.562288	397.111	368.596	328.59	359.475
Y75_RS01150	yafQ	0.0857109	0.796641	37.9818	33.732	31.819	34.2963
Y75_RS01155	dinJ	-0.00629817	0.98332	47.1266	48.9124	42.0237	41.1306
Y75_RS01160	yafL	-0.0284375	0.96074	4.12045	4.95183	3.63299	4.18466
Y75_RS01165	rayT	-0.716093	0.00994245	37.8715	39.4946	18.8757	22.4214
Y75_RS01170	flhA	0.119501	0.875089	1.18583	1.10121	0.641585	1.58066
Y75_RS01175		-0.219857	0.838426	1.31073	1.2888	0.945551	0.99837
Y75_RS01180	dinB	0.617248	0.00076778	25.7076	27.5172	34.9776	36.2499
Y75_RS01185	yafN	-0.549588	0.412232	19.1916	6.48077	5.87349	9.30238
Y75_RS01190	yafO	-0.0184064	0.967709	13.3078	14.07	11.7679	11.7713
Y75_RS01195	yafP	-0.406657	0.53318	4.91838	9.17614	4.63978	4.75488
Y75_RS01200		-1.02931	0.709498	0.639937	0.838972	0	0.731148
Y75_RS01205	prfA	-0.437988	0.76258	1.91625	0.628061	0.230394	1.45958
Y75_RS01210	pepD	-0.412812	2.41e-14	729.132	721.878	469.511	478.361
Y75_RS01215	gpt	0.282776	0.00702753	308.439	271.212	318.133	291.819
Y75_RS01220	frsA	-0.33973	0.000168974	159.029	165.507	110.24	113.086
Y75_RS01225	crl	1.83626	2.33e-75	196.431	170.938	566.198	568.616
Y75_RS01230	phoE	-0.530457	0.402184	2.92871	3.73295	2.46487	1.48718
Y75_RS01235	proB	-0.497698	1.22e-12	414.793	438.613	263.41	262.476
Y75_RS01240	proA	-0.323972	1.03e-05	311.667	322.623	226.811	213.278
Y75_RS01250	ykfI	2.04401	0.666013	0	0	0	0.571741
Y75_RS01260	ykfG	0.0635329	0.978726	0.35938	0.471155	0	0.821206
Y75_RS01265	yafX	-0.723992	0.819321	0.373412	0.244776	0.269376	0
Y75_RS01275	ykfB	-0.506348	0.151092	23.4408	23.2886	15.0604	13.3909
Y75_RS01290	yafZ	-0.157844	0.886308	0.835646	1.50638	0.90424	0.954752
Y75_RS01295	ykfA	-1.01058	0.000489653	24.0523	26.8423	13.1926	8.40314
Y75_RS01300	perR	-0.079098	0.855493	6.34009	7.55636	5.40526	6.14622
Y75_RS01305		-0.121389	0.845955	8.53602	8.08233	5.8157	7.58541
Y75_RS01310	insI1	-0.100581	0.93964	0.895025	0.293349	0.430441	0.511297
Y75_RS01315		-1.19522	0.141636	9.30503	8.00566	3.77581	2.65782
Y75_RS01320		0.360967	0.93072	0	0.256458	0.282233	0
Y75_RS01325		1.72242	0.729519	0	0	0.290146	0
Y75_RS01330		-0.228576	0.275269	32.6892	24.8684	20.4446	22.1007
Y75_RS01335	insH1	-0.649467	1.23e-19	407.298	412.055	227.891	226.21
Y75_RS01340	mmuP	1.66122	1.21e-13	9.30503	8.34676	24.9954	23.221
Y75_RS01345	mmuM	0.399163	0.0471576	26.8801	36.568	36.9227	36.3909
Y75_RS01350	afuC	-1.13094	0.0195992	7.5487	6.66939	3.43307	2.06241
Y75_RS01355		-0.251384	0.782249	4.14248	3.92231	3.65242	2.10352
Y75_RS01360		-0.927125	0.000185899	36.8878	39.1722	18.8047	15.7343
Y75_RS01370		-0.0327179	0.907598	46.4433	41.6952	34.2321	40.9507
Y75_RS01375	yfjZ	-0.181693	0.671835	20.4816	17.2619	13.3681	15.6006
Y75_RS01380	yagA	-0.850377	0.464829	0.892704	1.26788	0.107331	1.01994
Y75_RS01385	yagE	-1.25082	0.0186648	5.2909	9.4138	2.99891	2.37483
Y75_RS01390	yagF	-0.632364	0.0195551	9.69944	10.4823	5.98849	5.29136
Y75_RS01395	yagG	0.352484	0.422996	4.10161	3.42191	4.30379	3.97618
Y75_RS01400	yagH	0.239793	0.430508	6.40334	8.32496	7.77583	7.43795
Y75_RS01405	yagI	0.278476	0.0320334	90.4826	88.2271	96.278	91.749
Y75_RS01410	argF	0.571388	1.45e-17	438.307	480.278	594.645	593.943
Y75_RS01415		-0.686448	0.00548478	35.1664	36.9154	17.2081	22.1966
Y75_RS01420		-0.600374	0.123686	14.7752	12.1451	8.96684	6.16296
Y75_RS01425	yagK	-0.0810942	0.747814	30.1045	33.7269	23.0991	30.0178
Y75_RS01430	yagL	-0.183643	0.689493	9.82272	7.08279	6.37741	6.45309
Y75_RS01435	yagM	0.0492844	0.947718	2.61127	1.97506	2.02865	2.06547
Y75_RS01440		-0.723992	0.819321	0.75834	0.4971	0.547059	0
Y75_RS01445	yagN	-0.15995	0.228109	204.784	181.617	158.381	140.295
Y75_RS01450	intF	-0.221721	0.033254	120.611	109.625	80.1919	91.8209
Y75_RS01460	ycaN	0.641349	0.59426	0.833623	2.1858	2.70615	1.42866
Y75_RS01465	paoD	-0.530056	0.39315	3.23105	4.11831	2.20135	2.25596
Y75_RS01470	paoC	-0.29308	0.391782	4.69268	5.12684	3.49809	3.485
Y75_RS01475	paoB	-0.558485	0.529491	2.15403	1.52966	0.776949	1.43561
Y75_RS01480	paoA	-0.623715	0.437397	3.48266	2.77212	1.79454	1.70531
Y75_RS01485	yagU	0.584041	2.31e-22	861.832	845.673	1083.22	1143.73
Y75_RS01490	ykgJ	-3.52061	0.000267388	14.5181	10.1965	0.748086	1.18481
Y75_RS01495	ecpE	-0.417727	0.223351	19.5562	14.2437	10.1018	11.8614
Y75_RS01500	ecpD	-0.229397	0.397683	10.772	10.009	7.31816	8.12525
Y75_RS01505	ecpC	0.151999	0.669813	3.33664	3.5263	3.63508	2.95641
Y75_RS01510	ecpB	0.0585969	0.945993	2.56547	1.84986	1.66563	2.34491
Y75_RS01515	ecpA	-0.43846	0.0840834	37.0545	34.235	22.1002	23.6681
Y75_RS01520	ecpR	-0.403109	0.520221	6.09613	5.13782	3.97886	3.31668
Y75_RS01525	ykgL	0.50036	0.757763	0	3.43431	2.69962	1.71025
Y75_RS01530	ykgO	-4.08393	0.000106712	39.7253	22.884	1.73682	1.37538
Y75_RS01535	ykgM	-4.02832	0	6393.89	5996.73	328.663	331.249
Y75_RS01545	yeeJ	-0.117061	0.943779	0.580258	0.380365	0.139531	0.662963
Y75_RS01560	rob	-0.624965	0.124565	14.2412	12.447	9.01178	5.70911
Y75_RS01565	ykgB	0.583376	0.420461	5.19895	1.70399	3.54211	5.27997
Y75_RS01570	ykgI	-0.504931	0.866383	0.720264	0.472141	0	0.822924
Y75_RS01575	ykgC	0.131458	0.708361	7.64793	6.03295	6.17171	6.81267
Y75_RS01580	ykgD	-0.619	0.144792	10.2442	8.29525	5.36143	5.04893
Y75_RS01585	ykgE	-2.99056	1.41e-25	52.692	63.1413	4.98793	8.17226
Y75_RS01590	ykgF	-1.99947	8.53e-37	69.098	77.3321	14.5024	17.7424
Y75_RS01595	ykgG	-1.46686	1.48e-06	26.6353	35.8895	10.141	9.58035
Y75_RS01600	ykgH	1.15143	0.241196	1.79583	0.672678	1.48056	3.22424
Y75_RS01605	betA	2.24567	8.64e-32	8.0258	7.95895	31.9177	34.0926
Y75_RS01610	betB	2.17127	1.46e-44	14.5884	14.6885	58.3446	56.2702
Y75_RS01615	betI	2.61661	1.73e-19	9.62834	7.45903	44.2005	45.6695
Y75_RS01620	betT	2.22216	9.96e-39	8.37042	8.70145	33.2413	36.3218
Y75_RS01630	yahA	-0.339695	0.0561193	44.9686	38.1655	29.0252	27.7622
Y75_RS01635	yahB	-0.592435	0.0157794	26.3278	24.62	15.1409	14.0936
Y75_RS01640	yahC	-0.355443	0.760793	2.41	1.3541	0.993458	1.57343
Y75_RS01645	yahD	-0.840159	0.0875692	13.3071	8.53737	5.31043	5.17576
Y75_RS01650	yahE	-0.509243	0.675813	0.993898	1.04242	0.57359	0.681336
Y75_RS01655	yahF	0.333732	0.625339	1.22166	1.67443	2.00294	1.14201
Y75_RS01660	yahG	-0.214358	0.714066	2.78627	2.30289	2.09738	1.66091
Y75_RS01670	yahI	-0.198638	0.821883	1.44506	1.7761	1.04245	1.44465
Y75_RS01675	yahJ	-0.308381	0.0547493	41.0161	39.352	25.9124	30.8154
Y75_RS01680	yahK	-0.0176091	0.918963	39.9267	37.0061	32.6982	33.2784
Y75_RS01685	yahL	-1.51575	0.208771	2.31488	0.965638	0.303624	0.721316
Y75_RS01690	yahM	-2.76505	0.394652	1.38825	0.455007	0	0
Y75_RS01695	yahN	-1.86712	0.00371505	6.38513	9.87784	2.57945	1.16723
Y75_RS01700	yahO	-0.0314075	0.943356	26.0072	19.4835	22.3349	15.5645
Y75_RS01705	prpR	1.16132	0.108754	0.975008	0.781157	1.87563	1.4853
Y75_RS01710	prpB	-1.06658	0.603	0.192769	0.631812	0.139062	0.220245
Y75_RS01715	prpC	-0.463822	0.66832	1.02816	0.866532	0.529788	0.671259
Y75_RS01720	prpD	0.0940453	0.92568	0.947142	0.543254	0.683259	0.676337
Y75_RS01725	prpE	-0.473828	0.46774	1.27581	2.21024	1.24905	0.937062
Y75_RS01730	codB	3.0784	2.69e-300	57.6993	56.9573	433.26	407.696
Y75_RS01735	codA	2.27965	9.63e-233	120.607	126.355	529.175	514.944
Y75_RS01740	cynR	0.252376	0.324619	20.9931	16.6385	19.6874	18.9701
Y75_RS01745	cynT	0.286046	0.738013	1.30017	3.0682	2.62621	2.07969
Y75_RS01750	cynS	-0.11095	0.84102	8.73454	7.63411	5.77592	7.48461
Y75_RS01755	cynX	-0.192483	0.713895	4.36173	3.24039	2.62209	3.15617
Y75_RS01760	lacA	0.120119	0.795507	7.28945	10.108	6.87654	9.93004
Y75_RS01765	lacY	-0.574044	0.310378	3.1523	3.68353	1.97743	2.03569
Y75_RS01770	lacZ	-0.601923	0.0331282	5.98613	5.61091	3.14794	3.51555
Y75_RS01775	lacI	0.413924	0.0039948	53.1502	46.3847	57.2269	57.6442
Y75_RS01780	mhpR	3.23856	3.62e-25	4.34888	3.20708	33.2024	27.328
Y75_RS01785	mhpA	1.71079	0.0305633	0.309796	0.812298	1.56438	1.76976
Y75_RS01790	mhpB	4.43775	0.0106871	0.181777	0	1.18019	1.66149
Y75_RS01795	mhpC	2.11218	0.0215428	0.198093	1.16867	2.57225	2.94226
Y75_RS01800	mhpD	1.71846	0.0428619	0.847996	1.11174	3.21161	2.42215
Y75_RS01805	mhpF	0.260269	0.663871	2.70949	3.31539	3.38797	2.8893
Y75_RS01810	mhpE	0.102709	0.864479	4.23581	2.22129	3.17789	2.71014
Y75_RS01815	mhpT	-0.0221996	0.959051	4.96294	5.11227	3.98938	4.69826
Y75_RS01820	yaiL	-0.0459595	0.817996	55.5813	55.3799	47.8858	45.3595
Y75_RS01825	frmB	-0.274661	0.126585	47.5659	49.6719	34.3135	35.7598
Y75_RS01830	frmA	-0.462538	1.12e-07	207.439	202.039	130.324	127.7
Y75_RS01835	frmR	-0.436574	0.262591	37.1532	28.0075	20.9949	20.5169
Y75_RS01840	yaiO	-0.152413	0.732453	6.87685	9.74278	5.44098	7.85702
Y75_RS01845		0.116635	0.917755	3.08777	1.51805	3.61966	0.440984
Y75_RS01865	yaiP	0.0365484	0.947215	3.87645	2.72928	2.175	3.77282
Y75_RS01870	yaiS	-0.891457	0.445748	2.15179	1.81353	1.10877	0.702425
Y75_RS01875	tauA	2.07906	0.0100111	1.07032	0.584672	3.21716	2.64956
Y75_RS01880	tauB	1.23495	0.096519	1.34138	2.05167	2.58041	4.59769
Y75_RS01885	tauC	1.66496	0.1248	0.829605	0.407862	1.64579	1.65874
Y75_RS01890	tauD	-0.0373735	0.933336	6.6519	6.87092	6.10733	5.29697
Y75_RS01895	hemB	0.603296	3.87e-12	197.515	185.144	263.49	240.162
Y75_RS01900		-0.447992	0.129411	10.0015	11.3382	6.45103	7.25951
Y75_RS01905		-0.213361	0.188821	51.7168	47.7519	41.1454	32.7517
Y75_RS01915		-0.427032	0.101652	15.4735	13.0518	10.2596	7.92955
Y75_RS01920	yaiV	-1.95276	0.113069	2.4749	1.98284	0.396749	0.628367
Y75_RS01925	ampH	0.093685	0.464129	68.7089	63.133	61.4488	60.5296
Y75_RS01930		0.360967	0.93072	0	0.572801	0.630367	0
Y75_RS01935	sbmA	0.043145	0.822452	26.3212	25.5578	23.9632	22.3535
Y75_RS01940	yaiW	0.256251	0.0864694	46.135	45.8773	49.2428	46.077
Y75_RS01945	yaiY	1.49842	0.335616	0.553515	1.08851	2.7951	1.26482
Y75_RS01955	ddlA	-0.764461	7.1e-19	280.733	260.554	132.446	145.044
Y75_RS01965	iraP	-0.795103	0.00114332	101.453	100.828	44.8567	57.5828
Y75_RS01970	phoA	-0.574535	6.8e-05	53.7796	64.6174	33.9794	35.5076
Y75_RS01975	psiF	-0.463457	0.58479	3.73066	8.38452	4.61358	3.04457
Y75_RS01980	yaiC	-0.156211	0.773217	3.69538	3.63354	2.44366	3.34249
Y75_RS01985	proC	-1.06072	4.93e-19	173.627	164.26	73.2553	66.8515
Y75_RS01990	yaiI	-0.641798	0.00193978	86.6317	71.7194	44.9858	42.6635
Y75_RS01995	aroL	1.15178	1.77e-21	110.08	112.413	222.915	206.382
Y75_RS02000	yaiA	0.565078	0.491235	7.09869	8.14322	5.12092	15.2071
Y75_RS02005		1.45226	0.634732	0	0.564209	0.620912	0.983395
Y75_RS02010	aroM	0.0128361	0.954917	36.9601	33.0228	33.0544	27.7664
Y75_RS02015	yaiE	-0.594057	8.56e-05	230.324	231.581	137.163	128.15
Y75_RS02020		-0.667847	0.426273	7.87979	6.35728	3.06083	4.84772
Y75_RS02025	rdgC	0.713167	1.83e-11	112.816	108.768	165.758	148.908
Y75_RS02030	mak	-0.883458	1.35e-05	41.7603	47.1929	19.6293	22.6688
Y75_RS02035	araJ	0.159951	0.516279	14.9374	15.4955	14.1235	15.5752
Y75_RS02040	sbcC	0.550882	1.32e-07	32.0343	33.7558	40.8946	43.1582
Y75_RS02045	sbcD	0.444097	0.00365723	43.1429	36.8023	45.2415	49.1289
Y75_RS02050	phoB	0.195778	0.420087	25.8712	31.9609	26.2003	32.1166
Y75_RS02055	phoR	0.224315	0.355606	13.9253	14.1704	14.8292	13.6372
Y75_RS02060	brnQ	-1.43766	5.34e-57	216.286	211.6	68.2909	69.031
Y75_RS02065	proY	-0.0250552	0.821501	89.0741	81.351	75.087	69.8954
Y75_RS02070	malZ	0.365534	0.00844305	30.3169	32.0453	34.7191	35.2875
Y75_RS02075	acpH	0.9919	0.00202146	13.2645	12.7527	22.9652	21.8906
Y75_RS02080	queA	0.376479	0.00154427	92.0878	78.1374	94.6702	96.7814
Y75_RS02085	tgt	0.900478	7.53e-29	149.597	154.783	249.244	245.065
Y75_RS02090	yajC	0.374178	0.000495257	316.538	295.073	341.779	346.39
Y75_RS02095	secD	0.484918	9.91e-18	365.967	354.994	431.685	445.664
Y75_RS02100	secF	0.678185	2.28e-15	190.524	214.446	285.211	279.47
Y75_RS02105	yajD	-0.631736	0.000343373	134.272	140.569	74.5094	80.3574
Y75_RS02115	tsx	-0.700392	1.85e-24	732.627	793.2	416.788	399.566
Y75_RS02120	yajI	-0.20737	0.642261	12.3867	10.4098	8.70651	8.34615
Y75_RS02125	nrdR	-0.00586254	0.962961	178.998	190.982	165.668	154.471
Y75_RS02130	ribD	0.00764938	0.933351	175.879	189.158	166.063	152.755
Y75_RS02135	ribE	0.48595	6.18e-06	207.081	225.445	257.554	271.109
Y75_RS02140	nusB	0.704951	1.44e-15	356.524	377.833	532.336	508.942
Y75_RS02145	thiL	0.229906	0.0675125	94.1518	96.2609	106.315	86.9
Y75_RS02150	pgpA	-0.217395	0.048007	230.295	222.001	169.47	168.366
Y75_RS02155	yajO	-0.367417	0.01666	61.1399	71.2624	45.8852	43.4828
Y75_RS02160	dxs	0.0789801	0.267839	175.189	175.585	158.74	163.671
Y75_RS02165	ispA	0.282045	0.00159487	179.586	178.52	187.513	191.228
Y75_RS02170	xseB	-0.209942	0.508061	55.5074	46.5184	38.5219	37.7302
Y75_RS02175	thiI	1.10698	7.07e-35	84.47	91.2221	160.641	169.57
Y75_RS02180	yajL	-0.0830504	0.583377	99.8604	114.554	94.4456	81.2586
Y75_RS02185	panE	-0.409299	0.000343637	126	135.805	86.0037	85.6436
Y75_RS02190	yajQ	-0.128925	0.0916988	586.82	607.838	474.105	476.568
Y75_RS02195	yajR	0.559248	0.000430579	32.3634	27.8183	38.3357	38.415
Y75_RS02200	cyoE	3.57352	1.06e-59	72.6741	97.9309	913.081	857.855
Y75_RS02205	cyoD	3.58756	6.06e-30	23.3327	38.0671	336.265	313.975
Y75_RS02210	cyoC	3.68175	0	85.0951	98.7594	1061.29	1006.03
Y75_RS02215	cyoB	4.05835	0	196.143	201.746	2903.15	2866.15
Y75_RS02220	cyoA	4.24734	0	242.088	250.746	4006.12	4147.44
Y75_RS02225	ampG	1.32571	5.4e-29	43.5599	37.6394	86.5411	89.6899
Y75_RS02230	yajG	0.261707	0.000329462	433.902	418.178	444.317	443.106
Y75_RS02235	bolA	-0.615627	0.00762526	81.23	93.447	51.2252	47.9405
Y75_RS02240		0.514956	0.684867	2.58862	1.69687	2.33425	2.95758
Y75_RS02245	tig	1.00478	1.23e-92	1690.34	1582.73	2859.72	2848.14
Y75_RS02250	clpP	-0.197091	0.00356415	700.122	701.205	538.586	523.43
Y75_RS02255	clpX	0.011664	0.82614	837.799	826.387	716.212	743.129
Y75_RS02260	lon	0.172167	0.00182068	351.809	359.59	345.097	352.303
Y75_RS02265	hupB	0.0187311	0.827157	740.528	779.634	658.844	683.012
Y75_RS02270	ppiD	0.0849928	0.12756	433.297	442.937	401.041	407.526
Y75_RS02275	ybaV	-0.375456	0.480261	12.8877	12.0686	9.62911	6.83643
Y75_RS02280	fadM	-0.0662421	0.933862	3.86356	5.34661	4.64522	2.94283
Y75_RS02285	queC	0.211153	0.14393	78.4262	80.1855	82.1952	77.2063
Y75_RS02290	ybaE	-1.05434	0.00898029	6.77251	5.89719	3.20847	1.96332
Y75_RS02295	cof	0.00529888	0.984772	19.2901	18.4175	17.9996	14.6132
Y75_RS02300	ybaO	0.347143	0.26462	21.6579	25.7015	28.8232	23.4649
Y75_RS02305	mdlA	0.250458	0.14986	21.0451	21.1697	20.2889	23.6015
Y75_RS02310	mdlB	0.507958	0.0096476	16.0178	13.5992	18.2375	18.1906
Y75_RS02315	glnK	-3.32596	5.02e-11	37.3566	44.0116	4.00588	2.88386
Y75_RS02320	amtB	-2.64892	9.32e-98	161.86	171.057	25.1447	20.4461
Y75_RS02325	tesB	-0.692046	4.62e-07	108.711	96.3666	54.5366	55.608
Y75_RS02330	ybaY	0.955019	0.0079656	9.58014	13.1485	21.381	17.1025
Y75_RS02335	ybaZ	-0.782705	5.3e-06	134.377	135.583	66.5262	70.2425
Y75_RS02345	ybaA	0.260104	0.848253	1.45064	1.58486	1.04648	2.20988
Y75_RS02350	ylaB	0.370389	0.076362	18.8437	15.6947	21.2701	17.097
Y75_RS02355	ylaC	2.41528	7.59e-36	28.7512	24.3337	121.819	122.249
Y75_RS02360	maa	-0.385571	0.160382	36.0444	29.5344	20.8465	22.721
Y75_RS02365	hha	-0.225616	0.502974	52.1882	49.0172	33.1527	42.7176
Y75_RS02370	tomB	-0.685931	0.0164531	56.1634	46.6931	23.7165	32.3451
Y75_RS02375	acrB	0.387882	6.27e-13	298.52	307.809	347.214	342.753
Y75_RS02380	acrA	0.250866	0.000716226	234.61	233.326	245.561	238.12
Y75_RS02385	acrR	0.0378319	0.859006	44.7572	37.3246	36.2994	36.6125
Y75_RS02390	mscK	0.256344	0.000413671	89.32	87.3894	92.8876	90.4197
Y75_RS02400	ybaM	-3.36806	0.223745	2.09931	2.06418	0	0
Y75_RS02405	priC	0.163982	0.564322	25.3343	26.1878	26.9452	23.0077
Y75_RS02410	ybaN	3.79442	3.29e-31	6.34212	7.12684	85.9472	77.6364
Y75_RS02415	apt	1.05514	1.27e-28	201.041	190.038	360.218	344.366
Y75_RS02420	dnaX	0.124097	0.142923	125.502	135.305	128.805	118.17
Y75_RS02425	ybaB	0.656879	1.81e-07	207.92	193.734	260.334	290.872
Y75_RS02430	recR	0.687393	7.02e-13	239.528	247.027	362.13	317.662
Y75_RS02435	htpG	0.262024	6.28e-05	259.911	260.552	279.923	262.064
Y75_RS02440	adk	0.656452	3.92e-27	716.509	691.177	956.607	971.843
Y75_RS02445	hemH	0.227	0.20194	38.8883	35.0803	38.6059	36.2786
Y75_RS02450	aes	-1.05728	0.0151479	11.4524	7.62444	4.00172	3.88451
Y75_RS02455	gsk	0.86823	1.85e-15	76.2593	66.22	115.821	109.099
Y75_RS02460	ybaL	0.255285	0.00857154	80.1763	85.3538	86.1658	85.864
Y75_RS02465	fsr	1.06578	1.74e-07	17.5944	15.9621	33.2033	27.3389
Y75_RS02470	ushA	-0.177099	0.028962	159.349	150.615	119.005	119.077
Y75_RS02475	ybaK	0.276854	0.0929918	94.2859	101.136	113.877	90.9946
Y75_RS02480	ybaP	-0.112362	0.520296	53.7812	49.8372	40.1995	43.1855
Y75_RS02485	ybaQ	0.0842803	0.703501	68.557	77.4147	74.004	60.0328
Y75_RS02490	copA	0.124413	0.0341744	758.199	794.618	768.821	702.302
Y75_RS02495	glsA	-0.973723	0.0433632	8.46907	6.39638	3.18757	3.36563
Y75_RS02500	ybaT	-0.747359	0.0254232	11.0331	9.67215	4.98647	5.77127
Y75_RS02505	cueR	-0.164938	0.535773	45.7649	40.1827	34.5287	31.6605
Y75_RS02510	ybbJ	-0.381917	0.122996	50.7841	54.3403	29.362	41.8103
Y75_RS02515	qmcA	-0.629611	1.21e-08	146.509	146.326	80.0436	84.8712
Y75_RS02520	ybbL	-0.301965	0.0830319	66.832	62.7267	46.0205	45.1205
Y75_RS02525	ybbM	-0.479454	0.00315003	69.5617	69.6964	44.6231	42.0018
Y75_RS02530	ybbN	0.290802	0.00077918	218.744	208.83	230.976	222.842
Y75_RS02535	ybbO	-0.419875	0.00117325	122.323	108.256	75.8552	73.3913
Y75_RS02540	tesA	-0.718375	1.67e-05	86.2084	93.4667	48.3699	46.5901
Y75_RS02545	ybbA	-0.662539	0.00720407	33.4792	38.1598	18.5643	21.1237
Y75_RS02550	ybbP	-0.123734	0.470077	18.945	21.1491	17.4688	14.4031
Y75_RS02555	rhsD	-1.05011	1.66e-10	15.1525	15.4917	6.78465	6.01563
Y75_RS02560	ybbC	-0.555456	0.326975	10.6719	12.7745	5.69029	8.48211
Y75_RS02565	rhsD	-1.58086	0.136841	1.44254	3.4672	0.867195	0.549383
Y75_RS02570		-0.994776	0.841757	0	0.429056	0	0
Y75_RS02575		-0.210769	0.607177	20.5823	19.0114	15.1853	14.4302
Y75_RS02580	selU	-0.0847167	0.717084	21.1844	19.3384	17.0935	15.9566
Y75_RS02585	allS	-0.754086	0.467719	1.1118	1.94345	0.401019	1.27026
Y75_RS02590	allA	-1.0456	0.11834	8.51842	7.21256	4.35278	2.02762
Y75_RS02595	allR	0.246481	0.00529615	216.547	209.543	223.467	215.193
Y75_RS02600	gcl	0.0788034	0.873485	3.28075	2.15057	2.78436	2.09467
Y75_RS02605	hyi	-0.840066	0.538631	1.32588	0.724273	0.478237	0.504952
Y75_RS02610	glxR	-0.485527	0.517862	2.73553	2.68976	1.97339	1.33947
Y75_RS02615	ybbW	-1.22071	0.29123	0.708894	1.00682	0.255695	0.404967
Y75_RS02620	allB	-0.418285	0.408896	3.28132	4.55007	2.91337	2.16289
Y75_RS02625	ybbY	-0.873911	0.225059	2.11219	2.50952	0.761855	1.50827
Y75_RS02630	glxK	-0.057027	0.912259	3.14896	4.71812	3.67787	2.91249
Y75_RS02635	ylbA	-0.306453	0.0475031	74.9303	70.8841	52.4781	49.6689
Y75_RS02640	allC	-0.278915	0.283395	15.2954	17.7739	13.2408	10.3264
Y75_RS02645	allD	-1.44854	0.146384	1.79998	1.71622	0.708264	0.373914
Y75_RS02650	fdrA	0.0366442	0.968228	0.515399	1.08112	0.743607	0.706631
Y75_RS02655	yahG	-2.76505	0.394652	1.30907	0.429056	0	0
Y75_RS02660	yahG	0.116404	0.866725	2.4004	2.24784	2.72113	1.56716
Y75_RS02665	ylbF	-0.0444844	0.961953	1.05222	2.20717	1.36631	1.44263
Y75_RS02670	ybcF	0.514461	0.468951	1.53699	2.77067	3.18772	2.19508
Y75_RS02675	purK	1.97393	2.12e-123	121.465	124.442	443.11	396.115
Y75_RS02680	purE	1.47427	1.68e-34	151.298	117.25	314.822	329.591
Y75_RS02685	lpxH	0.644884	5.45e-06	70.0444	67.0825	88.5548	98.2038
Y75_RS02690	ppiB	0.261975	3e-05	1122.91	1053.04	1112.39	1155.54
Y75_RS02695	cysS	0.436543	1.82e-09	203.273	210.806	246.486	240.889
Y75_RS02700	ybcI	-0.170369	0.83982	2.62814	4.09159	1.65892	3.75341
Y75_RS02705	ybcJ	0.133147	0.828295	12.01	15.7454	16.1726	10.0626
Y75_RS02710	folD	0.67684	1.34e-17	223.053	217.762	303.668	308.938
Y75_RS02715	sfmA	0.737715	0.573258	0.947577	0.828196	1.13929	1.44352
Y75_RS02720	sfmC	0.193677	0.934488	0.247688	0.324724	0.536039	0
Y75_RS02725	sfmD	-0.417086	0.186582	4.82212	5.49919	3.47863	3.24528
Y75_RS02730	sfmH	0.200813	0.814834	1.48542	1.29827	0.952501	1.8857
Y75_RS02735	sfmF	-0.17599	0.883323	1.99394	1.30705	1.67814	0.759378
Y75_RS02740	fimZ	-0.30441	0.699164	4.33746	2.31015	2.15119	2.47784
Y75_RS02750	intD	-0.22092	0.0614646	98.0301	102.583	68.8008	81.809
Y75_RS02760		-1.20184	0.508489	1.64468	1.79684	1.18646	0
Y75_RS02780		1.02788	0.593798	0.915655	1.20044	2.64218	1.04616
Y75_RS02785	emrE	0.224832	0.628373	14.9019	15.1578	12.2329	18.7872
Y75_RS02795	ybcK	-0.361106	0.562049	2.13912	2.28783	1.13705	1.92949
Y75_RS02800	ybcL	-0.846422	0.0173116	28.2762	21.1833	14.1218	9.23042
Y75_RS02805	ybcM	-0.633792	1.09e-05	95.5394	91.1197	50.4491	54.3326
Y75_RS02810	ybcN	-0.455961	0.804664	1.12758	0.739138	1.08456	0
Y75_RS02825	rusA	-3.1322	0.331717	0	1.54578	0	0
Y75_RS02835	quuD	-0.166357	0.90786	0.891933	2.04635	1.28686	1.01906
Y75_RS02840		-2.09765	0.591252	0.778928	0.510596	0	0
Y75_RS02845	insH1	-0.585044	7.27e-16	399.696	410.726	238.25	231.228
Y75_RS02850	ompN	-1.37291	6.93e-163	6291.59	6183.73	2005.02	2186.08
Y75_RS02855	essD	-0.414245	0.796636	2.36894	2.07049	1.13929	1.80439
Y75_RS02860	rrrD	-0.575345	0.297646	9.64002	10.6071	7.94767	3.54022
Y75_RS02865	rzpD	-2.03588	0.032186	6.30697	4.37748	1.33817	0.847754
Y75_RS02870	borD	-0.990326	0.00317637	55.8302	45.3654	24.333	19.2692
Y75_RS02875	ybcV	-3.7084	7.73e-05	11.2539	11.2022	0.601367	0.95244
Y75_RS02880	ybcW	-5.33231	0.00437936	7.41286	5.39912	0	0
Y75_RS02885	ylcI	-3.86846	0.115086	2.62147	2.2912	0	0
Y75_RS02890	nohD	-2.76042	0.0281686	3.1413	3.29465	0.45322	0.358903
Y75_RS02895	tfaQ	-0.670043	0.503626	1.38453	2.4202	0.832321	1.31822
Y75_RS02900		-1.23823	0.0184243	10.2641	11.1496	4.44264	3.35058
Y75_RS02905		-1.19797	0.456941	1.96361	3.43245	1.8887	0
Y75_RS02910	appY	-4.08117	0	1171.58	1107.56	53.5041	65.1237
Y75_RS02915	ompT	0.351394	4.68e-11	7244.42	7710.18	7954.29	8644.41
Y75_RS02925	envY	-0.191308	0.762541	3.37977	4.72635	3.57593	2.57433
Y75_RS02930	ybcH	-0.0594621	0.852087	12.53	13.5208	11.5421	10.1313
Y75_RS02935	nfrA	-0.448711	0.00215351	22.1616	23.9338	14.7349	14.6765
Y75_RS02940	nfrB	-0.737389	0.0194585	7.30071	6.29697	3.76982	3.24871
Y75_RS02945	cusS	0.349552	0.0293829	30.1399	27.8004	32.3991	31.5775
Y75_RS02950	cusR	-0.423627	0.00216216	111.165	108.236	71.5044	70.5292
Y75_RS02955	cusC	-1.919	6.11e-107	266.221	263.243	61.7302	59.7469
Y75_RS02960	cusF	-2.31548	3.59e-36	242.028	227.368	36.6987	46.381
Y75_RS02965	cusB	-2.24004	7.42e-111	231.818	233.231	42.7446	42.833
Y75_RS02970	cusA	-1.64812	6.05e-59	72.7751	75.5387	20.9997	20.068
Y75_RS02975	pheP	0.409753	0.000453311	62.6656	60.2259	73.3027	68.1744
Y75_RS02980	ybdG	0.00463082	0.966995	98.879	91.7177	77.5891	89.0562
Y75_RS02985	nfsB	0.341083	3.1e-06	431.67	433.477	464.548	489.599
Y75_RS02990	ybdF	-0.713463	0.0208409	43.6158	39.5402	21.757	22.2655
Y75_RS02995	ybdJ	1.23917	0.0758579	5.48663	5.84439	10.8845	12.5373
Y75_RS03000	ybdK	-0.458895	0.303805	6.9103	5.83838	3.10179	5.08804
Y75_RS03010	hokE	2.04401	0.666013	0	0	0	1.2689
Y75_RS03015	insL1	0.12842	0.317725	64.8432	69.5267	62.3696	65.7948
Y75_RS03020	entD	6.68361	6.7e-99	2.21051	2.89802	238.398	230.143
Y75_RS03025	fepA	9.18917	0	8.28866	8.14996	4271.31	4063.44
Y75_RS03030	fes	9.38837	2.07e-170	1.57143	0.749157	640.08	614.356
Y75_RS03035	ybdZ	9.39997	2.24e-10	0	0	61.2483	75.6457
Y75_RS03040	entF	7.89203	0	6.86977	6.10112	1354.11	1298.62
Y75_RS03045	fepE	5.76947	4.36e-24	0.606138	0.39733	21.3165	24.5849
Y75_RS03050	fepC	6.93526	4.07e-77	0.631332	1.93128	154.545	145.225
Y75_RS03055	fepG	6.90708	1.49e-19	1.21106	0.226818	72.3877	65.6255
Y75_RS03060	fepD	7.12541	2.55e-58	0.51284	1.00852	106.794	89.2575
Y75_RS03065	entS	7.42172	1.73e-127	1.51123	1.17074	197.621	192.127
Y75_RS03070	fepB	5.85796	5.8e-170	3.23105	5.29497	236.451	211.855
Y75_RS03075	entC	9.99285	0	3.06877	1.72424	2083.27	1923.21
Y75_RS03080	entE	9.99223	0	2.13445	1.60903	1628.61	1593.92
Y75_RS03085	entB	8.46828	0	6.00499	3.80513	1469.68	1417.23
Y75_RS03090	entA	7.78702	0	5.05627	5.72495	1088.29	1006.77
Y75_RS03095	entH	6.6627	1.48e-160	7.4485	5.96759	587.776	568.761
Y75_RS03100	cstA	1.81442	8.49e-96	60.0214	70.7134	204.948	196.492
Y75_RS03105	ybdD	0.630981	0.866929	0	0.564209	0	0.983395
Y75_RS03110	ybdH	0.818177	3.91e-07	31.8725	32.4769	51.5624	46.8712
Y75_RS03115	ybdL	0.539483	0.000552086	34.3398	36.2879	43.5652	45.9989
Y75_RS03120	ybdM	-0.435716	0.207508	21.2455	16.7834	13.7544	10.2696
Y75_RS03125	ybdN	-0.554533	0.355873	3.80038	2.76799	2.3354	1.44735
Y75_RS03130	ybdO	0.617583	0.365147	2.66299	1.8703	3.70489	2.17325
Y75_RS03135	dsbG	0.180749	0.301016	54.6997	47.3061	49.7392	50.417
Y75_RS03140	ahpC	0.768397	1.34e-62	3600.1	3532.38	5256.9	5306.16
Y75_RS03145	ahpF	0.115422	0.0507397	401.375	401.567	381.575	374.418
Y75_RS03150	uspG	-2.00173	3.56e-63	464.507	531.744	114.098	101.306
Y75_RS03155	ybdR	-0.010928	0.97176	9.98735	10.1839	7.60504	9.98451
Y75_RS03165	rnk	-0.0499454	0.808519	75.8597	65.3007	59.836	58.0989
Y75_RS03170	rna	0.0103441	0.931135	110.01	112.005	94.7101	100.163
Y75_RS03175	citT	-0.277605	0.523864	4.22725	4.84927	2.96479	3.62233
Y75_RS03180	citG	-0.572609	0.714677	0.195395	1.15275	0.563824	0.223245
Y75_RS03185	citX	-1.52726	0.415612	0.621455	1.22211	0.224156	0.355016
Y75_RS03190	citF	-2.36	0.00423887	2.24291	2.42591	0.404503	0.384389
Y75_RS03195	citE	-1.94531	0.180071	0.944803	1.23866	0.272629	0.215893
Y75_RS03205	citC	-2.03045	0.165972	1.62246	0.425416	0.234085	0.185371
Y75_RS03210	dpiB	0.0132946	0.935652	26.0132	27.7858	23.1019	24.274
Y75_RS03215	dpiA	-0.240389	0.309142	35.5376	32.7125	23.091	27.3565
Y75_RS03220		-6.21853	4.34e-44	186.838	194.308	2.42307	1.91882
Y75_RS03230		-7.49515	1.05e-160	451.11	513.585	2.14761	2.60104
Y75_RS03235	pagP	-2.09609	2.76e-06	21.0975	19.6421	4.63202	3.49341
Y75_RS03240	cspE	0.411569	0.0332154	2272.78	1778.32	2177.29	2506.73
Y75_RS03245	crcB	-1.18321	0.00012913	51.2862	43.8504	16.7292	19.8717
Y75_RS03250		-0.693446	0.0913587	14.2946	16.7468	7.24031	9.7297
Y75_RS03255	tatE	0.0769999	0.908607	10.8634	12.5988	10.2481	11.457
Y75_RS03260	lipA	-0.506411	9.17e-11	324.547	335.727	203.977	200.133
Y75_RS03265	ybeF	0.191807	0.682437	5.04185	4.95748	4.80622	5.14328
Y75_RS03275	lipB	0.577891	1.22e-05	108.525	92.5162	132.667	126.742
Y75_RS03280	ybeD	0.0371564	0.87295	91.2488	76.7833	70.0276	79.8546
Y75_RS03285	dacA	0.904634	2.04e-37	236.236	222.523	361.704	384.933
Y75_RS03290	rlpA	0.694649	5.49e-18	173.721	179.45	252.576	244.452
Y75_RS03295	mrdB	1.08471	1.81e-15	45.8534	41.291	84.1989	75.4965
Y75_RS03300	mrdA	1.06923	3.85e-30	66.0003	58.6729	112.703	114.041
Y75_RS03305	rlmH	0.721355	0.000182317	49.8116	57.8614	79.5295	75.3239
Y75_RS03310	rsfS	0.768992	3.71e-05	77.4644	95.5628	125.735	132.758
Y75_RS03315	cobC	1.01459	0.00107399	14.0182	12.4971	22.4499	24.0243
Y75_RS03320	nadD	0.675086	1.87e-05	64.9546	57.9978	81.3741	89.1774
Y75_RS03325	holA	0.51579	1.01e-05	100.556	87.305	122.861	109.182
Y75_RS03330	lptE	0.215054	0.0189738	278.259	281.525	290.042	274.138
Y75_RS03335	leuS	0.289335	1.1e-08	501.246	510.123	539.581	535.18
Y75_RS03340	ybeL	-0.952361	4.73e-06	74.8911	81.1995	35.3343	34.875
Y75_RS03345	ybeQ	-0.45144	0.410244	4.04009	5.06636	3.16792	2.60901
Y75_RS03350	ybeR	-2.43207	0.123674	1.21228	1.74825	0	0.554025
Y75_RS03355	djlB	0.216613	0.69032	2.16684	2.84077	2.25786	2.88829
Y75_RS03360	ybeT	-1.01225	0.489672	1.85432	0.810353	0.445897	0.706208
Y75_RS03365	ybeU	-0.733655	0.362268	3.63683	2.70184	1.39924	1.93909
Y75_RS03370	djlC	-0.271115	0.314235	12.3129	14.1246	8.1137	11.2272
Y75_RS03375	hscC	-0.767725	0.0116643	10.1866	9.17303	4.82478	5.05511
Y75_RS03380	rihA	-0.244622	0.0639271	88.6409	89.8643	69.2402	61.2263
Y75_RS03385	gltL	0.508871	0.000427582	66.6818	75.9512	89.7251	87.2628
Y75_RS03390	gltK	0.571057	0.002575	40.1752	42.1698	56.68	49.3876
Y75_RS03395	gltJ	0.450442	0.00942683	46.3373	48.7513	60.0019	52.6771
Y75_RS03400	gltI	0.337362	3.69e-06	368.095	399.715	412.487	433.082
Y75_RS03405	insH1	-0.541648	5.13e-14	403.582	400.981	244.465	235.474
Y75_RS03410	lnt	0.601582	4.69e-10	83.7815	77.8395	103.955	109.124
Y75_RS03415	ybeX	0.239366	0.000933711	354.251	337.757	350.558	359.425
Y75_RS03420	ybeY	-0.0381526	0.802981	115.373	110.921	97.7605	93.3179
Y75_RS03425	ybeZ	0.0525938	0.536177	242.783	220.49	214.194	202.147
Y75_RS03430	miaB	0.115622	0.133153	214.606	217.459	211.815	194.474
Y75_RS03435	ubiF	-0.152051	0.169136	100.831	110.734	84.9668	80.6417
Y75_RS03475	asnB	0.025919	0.690449	267.56	272.729	238.308	240.215
Y75_RS03480	nagD	-0.0564616	0.549853	254.225	238.686	215.304	195.116
Y75_RS03485	nagC	-0.13784	0.109148	172.425	168.017	133.422	135.569
Y75_RS03490	nagA	-0.164429	0.125042	107.085	110.979	86.2047	82.8751
Y75_RS03495	nagB	0.224242	0.0820077	87.2506	85.7204	86.6029	89.1546
Y75_RS03500	nagE	-0.336172	2.68e-06	267.003	281.033	196.946	180.028
Y75_RS03505	glnS	0.28593	1.21e-07	601.004	571.045	619.496	622.246
Y75_RS03510	chiP	-0.0607482	0.891792	4.52044	3.92423	3.87794	3.07093
Y75_RS03515	chiQ	-0.169375	0.876956	2.09293	4.45879	3.77454	1.19562
Y75_RS03520	fur	-8.63351	3.83e-47	475.023	454.383	1.38288	0.438038
Y75_RS03535	fldA	0.199927	0.0136316	452.481	460.259	471.8	438.376
Y75_RS03540	ybfE	-0.168999	0.647439	30.8229	28.9729	23.494	22.5915
Y75_RS03545	ybfF	0.124151	0.387337	83.2661	73.5604	72.2103	76.1586
Y75_RS03550	seqA	-0.0440379	0.671692	257.586	233.92	207.122	206.369
Y75_RS03555	pgm	-0.0533599	0.337526	544.404	551.64	463.775	454.409
Y75_RS03560	ybfP	1.14903	0.0275001	5.8882	4.99501	9.49482	11.4762
Y75_RS03565		0.15532	0.812902	3.42705	4.14732	3.23292	4.2167
Y75_RS03575	potE	-0.66646	0.00897071	19.9228	16.1324	10.3329	9.22397
Y75_RS03580	speF	-0.0964249	0.87367	1.25138	1.64059	1.12842	1.25102
Y75_RS03590	kdpE	-0.0967984	0.784956	17.7206	12.4458	13.1487	10.9909
Y75_RS03595	kdpD	-0.11657	0.38964	29.9184	35.6961	27.822	24.8136
Y75_RS03600	kdpC	-0.631028	0.273488	6.28697	8.63484	4.31938	4.1046
Y75_RS03605	kdpB	-0.000484063	0.998877	4.86802	4.6215	4.3594	3.83577
Y75_RS03610	kdpA	-0.176319	0.79495	1.43795	1.6832	1.3337	1.05615
Y75_RS03620	ybfA	-1.94992	3.28e-06	54.361	64.7895	13.666	13.1747
Y75_RS03625	rhsC	-0.483764	0.0187518	7.75383	7.93334	5.00162	4.73417
Y75_RS03630	ybfB	0.672075	0.60428	1.04646	2.0579	1.50982	2.98904
Y75_RS03635		-1.0068	0.162179	1.69543	2.37094	0.978455	0.774835
Y75_RS03640	ybfC	-0.823663	0.0963817	10.8342	10.4556	4.99334	5.50151
Y75_RS03645	yhhI	0.106624	0.977963	0.669818	0	0.4832	0
Y75_RS03650	yhhI	-0.767231	0.32169	2.9122	2.33319	0.583563	2.21818
Y75_RS03655	ybfD	-1.10997	0.207531	3.37977	2.21548	0.975254	1.28717
Y75_RS03660	ybgA	0.598541	0.263298	6.05191	6.83221	6.54868	10.7559
Y75_RS03665	phr	0.376578	0.114313	11.8719	14.2144	14.0699	15.6402
Y75_RS03670	dtpD	0.832069	2.74e-08	31.0878	27.5261	42.3425	48.3745
Y75_RS03675	ybgI	-0.30965	0.00133814	257.522	286.642	197.427	184.288
Y75_RS03680	ybgJ	-0.154531	0.181294	188.6	221.916	168.277	152.508
Y75_RS03685	ybgK	-0.143575	0.125476	193.316	209.874	162.035	155.45
Y75_RS03690	ybgL	-0.213444	0.123296	124.494	108.861	94.5268	78.9918
Y75_RS03695	nei	0.158718	0.395747	42.7106	39.0825	40.195	38.8899
Y75_RS03700	abrB	-2.2526	5.31e-17	30.6871	34.8529	6.27423	5.62476
Y75_RS03705	ybgO	-0.397865	0.534357	2.75041	3.18163	1.75069	2.21818
Y75_RS03710	ybgP	0.58266	0.527038	0.94196	2.00676	2.03856	1.88338
Y75_RS03715	ybgQ	-0.325471	0.67793	1.1242	0.64481	0.709613	0.481663
Y75_RS03720	ybgD	0.137079	0.900313	2.42029	0.991579	0.872986	2.4196
Y75_RS03725	gltA	2.01042	0	542.934	562.629	1950.71	1924.58
Y75_RS03730		1.72242	0.729519	0	0	0.660544	0
Y75_RS03735	sdhC	3.06639	3.93e-58	25.031	25.3318	187.224	179.62
Y75_RS03740	sdhD	2.80906	3.51e-26	18.6898	13.8634	95.0882	100.025
Y75_RS03745	sdhA	2.69039	0	98.3814	92.3656	544.745	522.995
Y75_RS03750	sdhB	2.22458	2.06e-122	90.5008	92.2822	365.293	378.86
Y75_RS03760	sucA	2.7913	0	123.889	136.988	818.921	753.749
Y75_RS03765	sucB	2.17671	8.54e-249	337.231	352.399	1424.13	1287.12
Y75_RS03770	sucC	2.33902	1.68e-281	234.138	262.654	1097.24	1094.6
Y75_RS03775	sucD	2.05988	8.05e-227	368.568	397.016	1429.09	1349.69
Y75_RS03780	mngR	-0.326109	0.0923333	49.3873	47.7826	33.9146	33.3676
Y75_RS03785	mngA	-1.0767	0.314498	0.434925	1.02635	0.31375	0.298149
Y75_RS03790	mngB	-0.380665	0.0117922	24.8811	24.743	15.2166	18.1309
Y75_RS03800	cydA	-3.17132	0	5918.72	6012.21	573.958	577.643
Y75_RS03805	cydB	-3.13962	0	4548.83	4778.58	459.322	461.042
Y75_RS03810	ybgT	-3.50171	0.198871	1.48399	4.86387	0	0
Y75_RS03815	ybgE	-2.36206	1.26e-73	563.536	611.861	104.045	93.6883
Y75_RS03820	ybgC	0.377845	0.0110829	163.684	133.913	153.473	182.665
Y75_RS03825	tolQ	0.987527	3.12e-27	185.271	171.617	300.182	314.403
Y75_RS03830	tolR	0.955932	2.74e-06	46.7303	54.1954	93.0647	77.1201
Y75_RS03835	tolA	1.08762	4.43e-25	64.8931	72.0834	128.198	125.639
Y75_RS03840	tolB	0.934946	1.78e-60	505.662	479.512	828.809	806.915
Y75_RS03845	pal	0.304192	1.33e-07	1537.13	1578.06	1710.11	1633.11
Y75_RS03850	ybgF	1.13802	3.83e-62	359.029	371.639	675.339	725.78
Y75_RS03915	nadA	-0.39349	2.79e-09	506.555	514.368	327.789	349.171
Y75_RS03920	pnuC	-0.438418	6.34e-08	392.925	416.201	260.748	258.788
Y75_RS03925	zitB	-0.529504	0.00243356	48.6888	52.7152	29.8616	31.4603
Y75_RS03930	ybgS	-0.654392	0.495902	4.04514	3.83014	2.26965	2.05409
Y75_RS03940	aroG	-0.130911	0.00838902	1466.72	1473.15	1159.9	1175.04
Y75_RS03945	gpmA	3.32799	0	808.959	843.548	7231.52	7211.47
Y75_RS03950	galM	0.0272343	0.67895	437.372	439.033	395.169	380.724
Y75_RS03955	galK	-0.228568	0.061458	82.1082	88.0381	65.166	61.0029
Y75_RS03960	galT	-0.120452	0.386781	66.1332	77.2358	58.8357	56.0601
Y75_RS03965	galE	-0.00865659	0.930555	142.918	135.875	121.745	118.702
Y75_RS03970	modF	1.93135	6.84e-122	73.8757	79.4865	250.638	259.75
Y75_RS03975	modE	-0.26589	0.0474919	109.249	96.5788	75.3572	72.8533
Y75_RS03980	acrZ	-0.148723	0.709379	55.4935	46.0275	42.4834	36.2303
Y75_RS03985	modA	-0.0143304	0.926331	73.427	65.8728	62.4112	56.7733
Y75_RS03990	modB	-0.0342494	0.887355	27.6126	36.6899	28.1743	26.7165
Y75_RS03995	modC	-0.0131885	0.948601	27.0951	30.8427	27.1539	22.6153
Y75_RS04000	ybhA	0.678567	5.31e-06	53.0478	63.4992	78.8051	84.5648
Y75_RS04005	pgl	-0.239956	0.0078586	204.743	203.635	155.29	144.652
Y75_RS04010	ybhD	-0.578762	0.326597	5.40198	3.42302	2.07836	3.08597
Y75_RS04015	ybhH	-0.823056	0.578584	0.652675	0.641754	0.117708	0.559277
Y75_RS04020	ybhI	-0.309182	0.70851	1.19877	1.33587	0.951257	0.821778
Y75_RS04025	ybhJ	-1.14084	0.00051495	7.67953	6.37974	2.74254	2.77991
Y75_RS04030	ybhC	0.651389	4.71e-15	226.356	222.612	329.576	281.866
Y75_RS04035	ybhB	1.75159	3.55e-25	42.4069	50.8848	134.034	141.658
Y75_RS04040	bioA	4.37993	1.75e-275	13.7235	13.5375	253.843	238.846
Y75_RS04045	bioB	3.6488	7.74e-141	14.194	15.1465	167.283	153.685
Y75_RS04050	bioF	3.76865	3.76e-134	9.96853	11.8011	130.622	130.553
Y75_RS04055	bioC	3.31585	1.85e-46	7.04015	9.82527	79.9485	68.7598
Y75_RS04060	bioD	2.6721	7.32e-53	26.0746	19.0835	121.078	125.238
Y75_RS04065	uvrB	0.0849508	0.274217	133.02	137.54	127.434	121.953
Y75_RS04070	ybhK	-0.00560733	0.967115	73.8836	80.7605	65.0219	69.5177
Y75_RS04075	moaA	0.655777	1.12e-23	347.236	349.787	472.444	482.974
Y75_RS04080	moaB	0.17266	0.0150775	617.375	628.846	606.926	615.242
Y75_RS04085	moaC	0.281158	0.00239594	365.804	383.616	417.588	372.803
Y75_RS04090	moaD	0.729467	0.0216719	40.2593	33.2155	46.5684	59.4795
Y75_RS04095	moaE	0.287153	0.00341296	376.067	437.231	450.059	413.674
Y75_RS04100	ybhL	-0.585314	3.7e-10	327.242	323.363	198.832	176.649
Y75_RS04105	ybhM	-0.569597	0.223338	10.8191	7.56481	5.20317	5.49383
Y75_RS04110	ybhN	0.398991	0.578756	1.43602	2.58865	2.07186	2.66614
Y75_RS04115	clsB	-0.0031287	0.99582	3.04433	2.17701	1.9965	2.52963
Y75_RS04120	ybhP	0.379592	0.602285	2.02786	2.80627	2.92576	2.57433
Y75_RS04125	ybhQ	0.0913072	0.753212	32.9281	39.8908	39.3895	27.6208
Y75_RS04130	ybhR	-0.455557	0.0736399	21.8865	17.7047	12.5414	12.4144
Y75_RS04135	ybhS	-0.299817	0.230975	17.8811	19.0718	13.8831	12.1193
Y75_RS04140	ybhF	-0.592821	1.64e-05	50.4848	55.0906	27.9928	33.3642
Y75_RS04145	ybhG	-0.813009	8.36e-08	74.8075	77.2194	40.567	34.1879
Y75_RS04150	ybiH	-0.181061	0.523629	22.9865	35.1584	25.6103	18.9676
Y75_RS04155	rhlE	0.641427	1.65e-06	40.6746	42.0164	53.5973	58.9893
Y75_RS04160	ybiA	-0.523678	0.34342	10.648	9.07387	4.09674	8.11047
Y75_RS04165	dinG	0.0929541	0.511607	27.8243	27.7256	26.3015	25.1216
Y75_RS04170	ybiB	-1.23333	2.74e-40	281.494	287.659	110.027	99.6643
Y75_RS04175	ybiC	0.689187	4.42e-23	281.948	299.632	410.555	405.65
Y75_RS04180	ybiJ	3.08159	1.22e-08	4.58176	4.29056	33.5245	31.4088
Y75_RS04185	ybiI	5.31433	1.46e-19	3.19969	1.25846	72.4782	69.4591
Y75_RS04190	ybiX	7.12066	3.29e-156	2.27837	3.98265	405.236	393.069
Y75_RS04195	fiu	10.0281	0	2.18475	2.86425	2375.5	2334.33
Y75_RS04205	rlmF	0.749122	1.18e-10	75.5044	72.5092	111.272	104.376
Y75_RS04210	ybiO	-0.349752	0.337456	4.09497	4.65953	2.84259	3.17794
Y75_RS04215	glnQ	-1.85212	1.54e-134	879.473	898.687	223.699	202.918
Y75_RS04220	glnP	-1.87353	9.7e-142	848.754	851.086	202.031	201.135
Y75_RS04225	glnH	-2.37861	0	3002.28	2801.61	481.973	488.152
Y75_RS04230		-1.29808	0.793748	0.581565	0	0	0
Y75_RS04235	dps	-1.72125	2.33e-77	588.893	571.791	152.406	153.534
Y75_RS04240	rhtA	0.421544	0.104687	17.7946	19.0183	17.9995	25.4136
Y75_RS04245	ompX	-0.188678	0.000118972	3329.87	3334.93	2541.42	2543.16
Y75_RS04250	ybiP	0.636945	0.000277626	23.0103	21.06	26.4651	33.3585
Y75_RS04260	mntR	0.868128	0.000176914	38.0912	31.2115	54.4288	54.819
Y75_RS04265	ybiR	0.813132	0.000543278	14.742	13.992	23.5957	20.0012
Y75_RS04270	ybiS	0.869611	4.74e-37	331.044	311.14	509.914	508.851
Y75_RS04275	ybiT	0.347773	3.53e-07	209.702	209.482	231.08	232.809
Y75_RS04280	ybiU	1.63569	2.56e-16	12.2184	12.4589	34.0816	32.573
Y75_RS04285	ybiV	0.708221	3.78e-08	74.2867	74.768	100.196	112.285
Y75_RS04290	ybiW	-1.26008	3.54e-05	8.12996	7.41465	2.80494	2.82701
Y75_RS04295	ybiY	-3.12866	0.0143002	1.33592	3.37775	0.413023	0
Y75_RS04300	fsaA	-0.723295	0.0528126	13.9785	20.8715	10.084	8.28122
Y75_RS04305	moeB	-0.18054	0.256773	68.903	68.5753	54.66	50.4774
Y75_RS04310	moeA	-0.214193	0.0705602	96.2222	117.49	79.244	81.6583
Y75_RS04315	iaaA	0.925654	2.72e-32	213.223	233.144	373.573	364.913
Y75_RS04320	gsiA	1.01851	8.02e-49	141.095	135.061	238.69	247.58
Y75_RS04325	gsiB	1.22433	7.59e-47	87.0211	89.1164	172.856	185.83
Y75_RS04330	gsiC	1.19425	1.78e-16	39.3523	42.9116	83.6852	80.3337
Y75_RS04335	gsiD	1.74228	3.59e-11	8.852	10.2471	29.8907	25.8222
Y75_RS04340	yliE	0.858383	6.6e-17	72.4158	63.5485	96.3984	118.124
Y75_RS04345	yliF	1.18818	1.35e-16	33.2388	30.5207	57.9393	68.5643
Y75_RS04350	rimO	1.09013	3.42e-30	79.0718	75.0295	140.173	144.843
Y75_RS04355	bssR	-4.93899	2.43e-151	561.918	579.702	16.0858	16.305
Y75_RS04360	yliI	-1.57521	0.0013049	7.69871	7.36802	1.55506	2.99065
Y75_RS04365	gstB	0.0110468	0.911381	218.942	224.428	195.849	192.614
Y75_RS04370	dacC	-0.60564	1.14e-09	160.143	146.086	85.3302	89.6073
Y75_RS04375	deoR	0.0666188	0.590554	114.913	104.983	100.194	99.5025
Y75_RS04380	ybjG	0.0636473	0.673885	93.3999	90.6125	88.5239	77.8179
Y75_RS04385	mdfA	0.752637	1.07e-06	31.5015	31.1571	44.3436	47.617
Y75_RS04390	ybjH	0.429611	0.374931	13.7954	15.3339	14.7115	19.8735
Y75_RS04395	ybjI	-0.177192	0.165349	110.694	99.7366	80.6122	80.7874
Y75_RS04400	ybjJ	-0.00376214	0.980962	39.3754	42.5835	35.7883	35.4055
Y75_RS04405	ybjK	-0.313263	0.453763	11.1781	18.6325	9.90694	11.3118
Y75_RS04410	ybjL	0.0690209	0.423576	117.482	116.251	103.51	109.991
Y75_RS04415	ybjM	-2.61996	1.72e-13	50.7369	75.7227	9.15028	8.79879
Y75_RS04420	grxA	0.804441	0.21761	10.5934	5.64209	10.0301	14.3727
Y75_RS04425	ybjC	1.59542	0.00351325	5.34237	8.94951	17.5568	21.0243
Y75_RS04430	nfsA	0.799384	4.55e-08	59.5971	64.2809	98.1468	89.2515
Y75_RS04435	rimK	0.831265	1.83e-07	42.9882	38.7776	66.1391	59.547
Y75_RS04440	ybjN	0.382455	0.00620753	113.564	116.847	132.219	128.929
Y75_RS04445		0.912716	0.663914	1.04965	1.37612	3.78605	0
Y75_RS04450	potF	2.4339	2.03e-107	36.4357	38.2549	173.076	179.04
Y75_RS04455	potG	2.22789	6.6e-37	14.0927	14.2045	56.7347	58.692
Y75_RS04460	potH	2.0875	1.08e-09	4.32159	4.60338	16.6269	16.4585
Y75_RS04465	potI	2.0081	2.8e-11	6.69897	7.05261	25.7737	22.2655
Y75_RS04470	ybjO	0.59811	0.132898	13.3227	10.5717	15.9338	15.2216
Y75_RS04475	rlmC	0.362903	0.045031	28.4874	27.5613	31.4302	31.1553
Y75_RS04480	artJ	0.567094	9.38e-22	973.992	995.436	1218.81	1321.82
Y75_RS04485	artM	0.058876	0.696199	80.2993	80.2168	68.8462	77.0888
Y75_RS04490	artQ	-0.234762	0.098222	92.4162	103.111	70.4678	74.6778
Y75_RS04495	artI	-0.504146	2.98e-10	390.723	395.253	237.706	244.643
Y75_RS04500	artP	-0.360028	0.000461782	199.224	204.227	133.016	140.985
Y75_RS04505	ybjP	-0.53016	0.0193994	58.1565	62.5204	30.4462	43.2846
Y75_RS04510	ybjQ	-0.488195	0.113053	43.8279	43.6137	27.0458	27.1489
Y75_RS04515	amiD	-0.50603	0.000241287	92.9945	94.825	58.4387	56.4301
Y75_RS04520	ybjS	0.690106	2.31e-07	53.8794	52.6447	75.2916	73.9482
Y75_RS04525	ybjT	0.315946	0.00904138	55.2588	59.3738	59.708	64.9191
Y75_RS04530	ltaE	0.0537362	0.593165	143.681	150.605	138.777	126.353
Y75_RS04535	poxB	-0.00261954	0.990558	13.9035	13.7036	12.0502	11.8853
Y75_RS04540	hcr	-4.55784	1.73e-12	15.2465	15.2238	0.255782	1.01276
Y75_RS04545	hcp	-3.54621	2.67e-10	6.65689	8.18188	0.525242	0.594196
Y75_RS04550	ybjE	1.2478	7.26e-26	79.0103	71.1829	143.181	167.024
Y75_RS04555	aqpZ	-0.355221	0.115333	46.3652	36.0511	26.3309	29.5864
Y75_RS04565	ybjD	-0.503818	4.25e-05	64.2557	63.5202	36.7837	41.9171
Y75_RS04570	ybjX	-1.10778	2.92e-56	515.218	516.237	206.055	210.318
Y75_RS04575	macA	-0.163964	0.189002	80.8364	76.0016	61.4247	59.9888
Y75_RS04580	macB	0.235339	0.0626349	39.0391	40.2386	38.2295	43.2916
Y75_RS04585	cspD	-0.76667	1.59e-05	223.71	217.233	117.618	106.571
Y75_RS04590	clpS	-0.298781	0.260086	62.8882	55.5475	37.2931	46.8863
Y75_RS04595	clpA	-0.466981	4.93e-20	902.033	938.879	581.406	576.833
Y75_RS04605	infA	0.957233	2.86e-14	357.528	285.423	523.139	557.109
Y75_RS04610	aat	-0.159915	0.303283	80.8367	79.3244	57.4365	67.8779
Y75_RS04615	cydC	0.0930011	0.302446	107.24	117.293	105.67	102.789
Y75_RS04620	cydD	0.349085	0.00233581	49.6286	53.5823	58.2653	56.1463
Y75_RS04625	trxB	1.24627	2.48e-76	281.333	277.325	588.07	563.014
Y75_RS04630	lrp	-0.00037532	0.995743	846.515	818.273	692.872	756.244
Y75_RS04635	ftsK	0.107616	0.0589061	209.185	216.186	201.858	196.63
Y75_RS04640	lolA	-0.0909003	0.461748	149.714	138.571	118.722	115.957
Y75_RS04645	rarA	0.0875	0.390083	99.7561	110.494	98.534	96.0015
Y75_RS04650	serS	-0.540316	8.79e-25	1069.81	1083.02	647.954	638.941
Y75_RS04655	dmsA	-7.55167	0	678.794	709.884	2.63894	4.09915
Y75_RS04660	dmsB	-7.48211	1.68e-105	475.06	486.857	1.80265	3.17224
Y75_RS04665	dmsC	-5.94395	2.25e-256	526.766	579.845	8.03026	7.49469
Y75_RS04670	ycaC	0.320131	0.31494	15.8733	17.0429	15.7943	20.3245
Y75_RS04675	ycaD	0.759282	5.1e-11	65.9558	65.7835	100.338	93.1277
Y75_RS04680	ycaM	-0.212068	0.551385	6.12652	7.95325	4.93956	5.76449
Y75_RS04685	ycaN	-0.469737	0.0182528	37.7921	39.0177	23.7187	24.6119
Y75_RS04690	ycaK	1.23521	0.004186	5.80584	7.04071	12.3554	14.2617
Y75_RS04695	pflA	-3.21686	7.28e-184	448.314	425.852	39.277	42.8829
Y75_RS04700		-2.90827	0	11848.8	11976.9	1346.64	1413.84
Y75_RS04710	ycaO	1.37845	1.89e-62	76.4538	76.8066	168.065	178.941
Y75_RS04715	ycaP	-0.230743	0.570707	12.8798	12.0148	11.7929	6.22581
Y75_RS04720	serC	0.97604	8.97e-94	1758.04	1681.46	2911.28	2970.19
Y75_RS04725	aroA	1.30286	7e-109	305.735	303.251	653.744	652.436
Y75_RS04730	ycaL	0.42338	0.214253	10.5485	11.3283	12.3049	13.3342
Y75_RS04735	cmk	0.96514	5.04e-12	65.9966	67.6063	118.571	107.801
Y75_RS04740	rpsA	1.28242	2.67e-197	3257.47	3232.35	6876.78	6849.03
Y75_RS04745	ihfB	-0.445048	4.2e-07	838.523	820.56	548.652	507.802
Y75_RS04750	ycaI	-0.230577	0.4158	7.44156	7.46637	4.60137	6.59356
Y75_RS04755	msbA	0.576556	2.53e-15	213.237	189.208	256.379	264.635
Y75_RS04760	lpxK	0.736972	3.2e-07	63.7051	51.5717	88.3967	77.1602
Y75_RS04765	ycaQ	0.34183	0.149473	15.472	14.2537	16.6917	15.9254
Y75_RS04770	ycaR	0.428108	0.605294	8.37453	6.70951	8.05507	9.56816
Y75_RS04775	kdsB	0.271815	0.00209698	269.821	256.568	288.322	262.326
Y75_RS04780	ycbJ	-3.85635	1.52e-173	291.068	320.768	19.1263	17.3411
Y75_RS04785	ycbC	0.497884	0.0558929	20.032	21.7891	21.1205	30.9354
Y75_RS04790	smtA	-0.11512	0.317602	134.132	129.739	108.423	102.832
Y75_RS04795	mukF	-0.0251654	0.825671	80.55	78.1801	70.2919	64.8669
Y75_RS04800	mukE	-0.022396	0.848422	145.847	139.336	115.4	129.357
Y75_RS04805	mukB	0.062576	0.270892	204.196	208.996	191.491	183.546
Y75_RS04810	ycbB	-0.366438	8.56e-05	99.6569	98.2028	65.9844	67.5087
Y75_RS04815	ycbK	0.110877	0.27412	265.557	246.982	249.717	229.518
Y75_RS04820	ycbL	0.207327	0.0196797	295.027	271.341	287.148	279.889
Y75_RS04825	aspC	0.824652	3.42e-37	793.042	838.793	1326.14	1185.84
Y75_RS04835	ompF	-0.768045	2.28e-73	14800.2	14572.7	7416.22	7582.14
Y75_RS04840	asnS	0.557698	2.41e-27	782.313	751.93	972.393	990.684
Y75_RS04845	pncB	0.190851	0.000794861	746.858	702.147	706.036	731.711
Y75_RS04850	pepN	-0.24453	0.00165435	128.63	139.682	100.343	96.6472
Y75_RS04855	ssuB	0.322085	0.50238	6.93044	4.98262	7.09613	5.6194
Y75_RS04860	ssuC	-0.289315	0.832988	0.43361	1.27906	0.312802	0.990826
Y75_RS04865	ssuD	0.207071	0.715821	2.24926	3.73518	3.46153	2.56985
Y75_RS04870	ssuA	0.915766	0.24903	1.07366	1.64219	1.54905	3.06672
Y75_RS04875	ssuE	1.28063	0.467405	0	0.780911	1.07424	0.68055
Y75_RS04880	elfA	-0.753814	0.143111	8.893	11.8671	5.04061	5.80602
Y75_RS04885	elfD	0.363017	0.742024	0.978086	1.28229	1.41116	1.11749
Y75_RS04890	elfC	-0.350461	0.24145	5.62127	5.54888	3.95971	3.62681
Y75_RS04895	elfG	-0.0682602	0.818045	12.1928	13.1456	11.2262	9.7148
Y75_RS04900	ycbU	-0.145852	0.815244	6.00132	5.17623	4.10143	4.69142
Y75_RS04905	ycbV	0.216892	0.747771	4.32019	4.79251	3.35628	6.07503
Y75_RS04910	ycbF	-0.143652	0.702666	12.5546	11.2367	9.05677	9.65465
Y75_RS04915	pyrD	1.82874	6.74e-111	156.169	135.343	437.029	460.341
Y75_RS04920	zapC	0.347708	0.0352205	72.6476	75.5729	86.358	77.2281
Y75_RS04925	ycbX	-0.146918	0.140089	150.006	135.065	110.781	112.666
Y75_RS04930	rlmL	0.630155	4.41e-15	88.4772	89.5892	119.3	120.467
Y75_RS04935	uup	0.820503	5.56e-25	103.016	99.5488	150.124	161.153
Y75_RS04940	pqiA	0.468197	0.0135419	21.792	22.1012	26.4975	26.3074
Y75_RS04945	pqiB	0.468091	0.000185278	41.2808	41.9637	48.7508	51.5938
Y75_RS04950	ymbA	0.495385	0.0262754	32.8471	39.2753	45.6359	43.0887
Y75_RS04955	rmf	-0.569419	0.00546719	216.698	192.495	119.799	119.164
Y75_RS04960	fabA	0.488067	1.83e-15	940.675	901.651	1112.16	1133.64
Y75_RS04965	ycbZ	0.385161	1.96e-06	130.157	122.507	138.622	148.374
Y75_RS04970	matP	-0.433368	0.0224684	85.5041	88.2893	59.4983	51.8714
Y75_RS04975	ompA	-0.352073	1.85e-14	20860.7	21829.9	14620.8	14463.5
Y75_RS04980		-0.504931	0.866383	0.778928	0.510596	0	0.88995
Y75_RS04985	sulA	1.24336	1.57e-20	83.0456	87.276	177.784	173.246
Y75_RS04990	sxy	-0.263328	0.307146	28.8721	32.1385	21.4175	23.0289
Y75_RS04995	yccS	0.589762	2.62e-08	44.3931	46.3719	60.4208	58.3834
Y75_RS05000	yccF	0.253272	0.239753	50.6078	51.5202	53.6556	52.1265
Y75_RS05005	helD	-0.041082	0.63009	102.014	104.997	85.4244	89.8776
Y75_RS05010	mgsA	-0.679423	8.08e-18	720.686	697.367	390.864	377.572
Y75_RS05015	yccT	-0.248514	0.685931	4.40065	7.46622	6.16243	2.36606
Y75_RS05025	yccU	0.26075	0.120731	92.6925	111.214	103.286	110.632
Y75_RS05030	hspQ	0.507016	0.0275097	67.2434	57.8314	84.5992	68.223
Y75_RS05035	rlmI	0.820735	6.47e-19	101.15	101.586	155.618	155.793
Y75_RS05040	yccX	-2.44855	0.000729193	15.3152	19.2755	2.20965	3.49963
Y75_RS05045	tusE	0.479509	0.0950793	37.8507	33.3087	41.1447	45.0229
Y75_RS05050	yccA	-0.0323394	0.612893	785.566	801.313	685.441	663.123
Y75_RS05060	hyaA	-3.99412	2.18e-05	5.06755	4.52977	0.443113	0
Y75_RS05065	hyaB	-3.60184	2.12e-14	9.58481	10.304	0.829726	0.547547
Y75_RS05070	hyaC	-1.66284	0.0195724	3.39437	9.05912	1.57414	1.93909
Y75_RS05075	hyaD	-0.939237	0.0772912	9.92011	8.79783	4.42005	4.00025
Y75_RS05080	hyaE	-0.923034	0.513022	2.14642	2.25121	1.85809	0
Y75_RS05085	hyaF	-1.32769	0.0055095	9.60799	8.39752	3.03236	3.20175
Y75_RS05090	appC	-1.06921	1.56e-08	32.3812	30.6358	13.7267	12.205
Y75_RS05095	appB	-0.631043	0.0137694	19.4965	19.1207	11.2298	10.3606
Y75_RS05105	appA	-0.523227	0.00928779	31.4912	27.5816	19.4721	15.8734
Y75_RS05110	etk	0.230362	0.148607	20.1083	19.9528	19.8532	21.0824
Y75_RS05115	etp	-0.0698914	0.91286	7.66785	5.78031	3.87205	7.44664
Y75_RS05120	gfcE	0.485962	0.14512	7.68765	7.31198	8.80803	9.47228
Y75_RS05125	gfcD	0.1085	0.737129	5.57681	4.78462	5.20631	4.40396
Y75_RS05130	gfcC	-0.0261161	0.959564	4.82644	6.9302	5.13972	4.98919
Y75_RS05135	gfcB	-0.26004	0.73899	3.45883	3.48815	3.64678	1.21594
Y75_RS05140	gfcA	-2.67689	0.0813934	3.35344	4.03006	0.403189	0.638568
Y75_RS05150		2.83291	0.425391	0	0	0.177403	0.28097
Y75_RS05155	cspH	0.374558	0.855986	1.60133	0.524845	0.577592	1.82957
Y75_RS05160	cspG	0.670539	0.672577	0.800666	2.62423	0.577592	4.57393
Y75_RS05165	ymcE	2.04401	0.666013	0	0	0	0.844116
Y75_RS05170	gnsA	0.293284	0.65588	10.7589	16.0287	13.406	15.6449
Y75_RS05175	yccM	-2.22207	4.3e-08	12.6388	15.521	3.1161	2.01066
Y75_RS05180	torS	-1.11672	6.27e-08	15.2278	14.213	5.96726	5.79942
Y75_RS05185	torT	-1.79604	1.82e-08	20.537	19.7008	5.54063	4.3876
Y75_RS05190	torR	-0.286559	0.143136	51.5191	48.0592	33.7704	37.3548
Y75_RS05195	torC	-1.48045	0.186507	1.31854	1.15243	0.422748	0.334773
Y75_RS05200	torA	-0.581952	0.0612711	6.41569	5.35655	3.60514	3.16353
Y75_RS05205	torD	-0.240504	0.67842	5.14714	7.1229	4.53822	4.57393
Y75_RS05210	cbpM	-0.896212	0.000191519	86.0716	93.7905	39.9157	44.6998
Y75_RS05215	cbpA	-0.953837	1.45e-24	248.237	263.827	114.092	116.132
Y75_RS05220	yccE	0.150573	0.782686	2.87133	3.31624	2.07135	4.06168
Y75_RS05225	agp	-1.40623	1.27e-19	65.8683	76.921	23.1594	23.8734
Y75_RS05230	yccJ	-1.79356	2.14e-05	54.6367	49.0616	15.1178	10.2615
Y75_RS05235	wrbA	-1.83161	1.13e-31	153.751	164.082	41.0486	36.118
Y75_RS05240		-0.187809	0.871057	3.60132	3.77713	3.11755	2.46877
Y75_RS05245	ymdF	-2.92429	0.386223	2.93426	0	0	0
Y75_RS05250	rutG	-0.322285	0.299394	9.18269	12.6322	8.1171	7.09285
Y75_RS05255	rutF	0.599374	0.636892	0.346364	2.04341	0.999455	2.37439
Y75_RS05260	rutE	0.749369	0.672454	0.290292	0.570869	0.628241	0.663335
Y75_RS05265	rutD	-0.449017	0.692954	1.28625	1.26473	0.463944	1.22465
Y75_RS05270	rutC	-0.504931	0.866383	0.442527	0.290082	0	0.505601
Y75_RS05275	rutB	-0.223244	0.887779	0.743064	0.649449	0.714718	0.282991
Y75_RS05280	rutA	1.015	0.32534	0.299119	0.98038	1.29469	1.02526
Y75_RS05285	rutR	-0.106826	0.670171	28.7353	34.1518	27.1225	23.626
Y75_RS05290	putA	0.146782	0.118992	45.8904	46.7589	47.2613	41.6672
Y75_RS05300	putP	2.16896	9.69e-100	44.0896	54.7406	195.108	194.336
Y75_RS05310		8.30321	1.25e-63	0.953702	0.781452	237.529	229.368
Y75_RS05315	efeO	7.67181	0	4.72251	4.69342	843.561	825.529
Y75_RS05320	efeB	6.25388	0	4.72921	5.93438	358.901	364.18
Y75_RS05330	phoH	4.71737	1.07e-149	8.38936	5.92234	169.223	148.569
Y75_RS05335	pgaD	-0.0878743	0.906205	5.79328	4.34007	3.58218	4.72786
Y75_RS05340	pgaC	0.205428	0.508342	8.29605	8.32717	7.85491	8.8861
Y75_RS05345	pgaB	-0.173625	0.461601	12.0952	10.4411	8.72533	8.56395
Y75_RS05350	pgaA	-0.597907	0.000208165	24.5513	22.9777	13.3601	13.9443
Y75_RS05355	ycdT	-0.58317	8.27e-05	57.5497	50.8244	29.7454	33.2374
Y75_RS05360		-0.124138	0.417052	46.9884	49.6891	40.186	36.8034
Y75_RS05370		1.72242	0.729519	0	0	0.380927	0
Y75_RS05375	ycdU	-1.32473	0.249992	0.870289	1.82555	0.376691	0.596599
Y75_RS05395	ghrA	0.147939	0.13539	156.411	159.01	143.054	161.983
Y75_RS05400	ycdX	0.161415	0.0923669	193.079	189.544	184.428	187.642
Y75_RS05405	ycdY	0.23674	0.0522876	139.692	142.014	142.464	146.538
Y75_RS05410	ycdZ	-0.264802	0.199428	62.7242	69.2126	52.0359	42.9986
Y75_RS05415	csgG	0.166405	0.547614	15.6494	21.3265	17.231	19.2915
Y75_RS05420	csgF	0.96312	0.211518	2.8759	3.50106	6.52031	4.22461
Y75_RS05425	csgE	0.186183	0.775495	7.46539	6.62081	9.50375	4.01386
Y75_RS05430	csgD	0.5348	0.0325652	23.1985	24.1927	27.5749	32.5288
Y75_RS05440	csgB	-2.09688	0.207899	2.25515	1.47828	0	0.85886
Y75_RS05445	csgA	-0.672354	0.0776563	19.5446	26.3626	13.8282	11.1652
Y75_RS05450	csgC	0.132396	0.947092	0.51386	1.01052	0.370693	1.1742
Y75_RS05455		-0.220523	0.0831141	66.1051	71.4546	50.0233	53.0232
Y75_RS05465	ymdA	0.708585	0.611205	0	3.23432	2.37291	2.50546
Y75_RS05470	ymdB	0.075989	0.754178	33.7221	42.5262	33.8258	36.6938
Y75_RS05475	clsC	-0.173773	0.379836	23.8147	21.7125	17.703	17.2647
Y75_RS05480	opgC	1.06474	2.06e-07	16.7691	15.8562	28.0481	31.3669
Y75_RS05495	opgG	0.382254	4.31e-11	409.092	420.185	464.028	476.608
Y75_RS05500	opgH	0.646885	2.93e-28	226.707	235.656	317.187	312.554
Y75_RS05505	yceK	0.767711	0.526733	2.99379	1.96246	3.77946	3.4205
Y75_RS05510	msyB	-0.084979	0.795317	31.0497	28.1356	25.6929	22.4329
Y75_RS05520	mdtG	-1.04549	0.00138842	13.5866	12.2115	6.0626	4.64092
Y75_RS05525	waaM	-0.0530597	0.665157	96.7955	97.193	84.3579	77.7766
Y75_RS05530	yceA	3.65857	1.83e-276	29.2072	31.5529	336.057	334.634
Y75_RS05535	yceI	2.67537	5.55e-77	37.526	34.7506	197.875	202.123
Y75_RS05540	yceJ	2.51336	3.05e-09	3.3279	4.9579	21.6064	20.3938
Y75_RS05550	solA	0.266708	0.000760488	208.998	200.317	210.7	217.382
Y75_RS05555	bssS	-1.3085	0.0116032	27.4625	24.149	10.1472	7.65288
Y75_RS05560	dinI	2.06707	5.33e-08	14.5766	13.6502	49.5728	53.135
Y75_RS05565	pyrC	2.54884	0	191.671	181.257	961.14	932.209
Y75_RS05570	yceB	-0.487934	0.000233159	153.186	146.714	92.1993	93.6234
Y75_RS05575	grxB	-0.0710594	0.415582	313.565	333.317	262.884	273.838
Y75_RS05580	mdtH	-0.422093	0.115428	15.6365	15.0021	9.94689	9.90703
Y75_RS05585	rimJ	-0.381719	0.00222896	158.36	158.017	106.412	104.538
Y75_RS05590	yceH	-0.564658	2.1e-06	174.527	186.796	109.854	102.273
Y75_RS05595	yceM	-0.361433	0.0132066	73.0586	81.0364	54.8494	49.2759
Y75_RS05600	murJ	0.733474	6.67e-09	39.0624	40.2063	55.4703	59.4641
Y75_RS05605	flgN	-0.506872	0.322741	11.5036	13.4656	8.59496	6.57161
Y75_RS05610	flgM	-0.596395	0.539057	5.23408	4.57466	2.93674	2.65782
Y75_RS05615	flgA	0.128507	0.807651	6.24084	5.45458	5.44001	5.64486
Y75_RS05620	flgB	-0.23444	0.94387	0	0.538624	0	0.469401
Y75_RS05625	flgC	-1.66112	0.507272	1.26887	0.277252	0	0.483241
Y75_RS05630	flgD	0.514314	0.608479	0.986494	1.61664	1.6012	1.69065
Y75_RS05635	flgE	0.150732	0.763049	2.84299	4.65903	3.89672	3.41062
Y75_RS05640	flgF	0.580504	0.513255	1.36261	1.63754	1.63829	2.33524
Y75_RS05645	flgG	0.566065	0.267566	4.6051	4.31242	5.69498	5.76257
Y75_RS05650	flgH	0.462354	0.613536	2.21011	1.12681	1.94865	1.96398
Y75_RS05655	flgI	-0.190706	0.757823	2.81689	2.97492	1.80629	2.68199
Y75_RS05660	flgJ	0.625242	0.442756	1.27649	1.55396	1.57859	2.29181
Y75_RS05665	flgK	-0.402346	0.291918	5.96121	5.27874	4.07402	3.2262
Y75_RS05670	flgL	-0.0446486	0.872169	15.8458	15.9348	13.7692	12.9611
Y75_RS05675	rne	-0.0916447	0.0974825	481.979	492.709	410.37	384.474
Y75_RS05680	yceQ	-0.994776	0.841757	0	0.349355	0	0
Y75_RS05685	rluC	0.724654	3.21e-13	143.691	123.047	188.21	193.817
Y75_RS05690	yceF	-0.351769	0.00251239	226.983	205.691	155.915	137.039
Y75_RS05695	yceD	0.693231	3.4e-36	2042.06	1890.31	2779.17	2743.75
Y75_RS05700	rpmF	0.499386	0.0471907	91.9401	83.349	101.604	113.984
Y75_RS05705	plsX	0.934608	3.65e-35	202.786	196.973	339.679	323.521
Y75_RS05710	fabH	0.78796	6.95e-29	282.524	296.505	437.236	432.858
Y75_RS05715	fabD	0.701308	8.98e-30	532.868	552.585	783.868	750.63
Y75_RS05720	fabG	0.524039	2.71e-24	1398.63	1423.31	1747.15	1782.92
Y75_RS05725	acpP	0.520949	5e-13	1835.95	1609.06	2137.6	2151.95
Y75_RS05730	fabF	0.282623	5e-08	845.909	855.656	894.033	906.241
Y75_RS05735	pabC	-0.160085	0.344756	54.0597	54.4753	42.5156	41.9033
Y75_RS05740	yceG	0.0177573	0.914653	46.5206	42.8248	41.3133	36.8413
Y75_RS05745	tmk	-0.0866834	0.518688	114.94	134.569	101.621	103.531
Y75_RS05750	holB	0.168487	0.221455	65.1306	59.6145	60.673	60.9373
Y75_RS05755	ycfH	0.275637	0.0260924	108.881	97.467	102.916	114.32
Y75_RS05760	ptsG	-0.713813	2.98e-51	2489.36	2559.21	1341.01	1335.66
Y75_RS05765	fhuE	6.14862	0	5.8114	4.16979	294.82	303.183
Y75_RS05770	hinT	-0.468128	0.000683052	210.186	226.619	138.933	135.828
Y75_RS05775	ycfL	-0.280014	0.0666552	150.399	156.494	112.418	107.138
Y75_RS05780	lpoB	-0.436623	0.000255919	172.945	167.335	113.577	104.142
Y75_RS05785	thiK	0.105717	0.54819	44.7531	44.7546	42.4953	41.1432
Y75_RS05790	nagZ	-0.541138	1.43e-06	126.596	138.967	77.0703	82.2684
Y75_RS05795	ycfP	-1.56455	9.45e-50	368.607	381.591	109.599	111.151
Y75_RS05800	ndh	-0.0609519	0.464115	202.304	209.884	179.67	163.272
Y75_RS05805	ycfJ	0.320725	0.538373	7.62257	7.07863	5.72797	10.5234
Y75_RS05810	ycfQ	-0.0883142	0.67299	43.9168	43.1819	36.3747	34.6898
Y75_RS05815	bhsA	2.69639	1.03e-13	13.2418	10.8502	73.0765	60.5166
Y75_RS05820	ycfS	0.193143	0.360289	24.9741	26.661	24.3217	27.3109
Y75_RS05825	mfd	0.421854	9.84e-11	113.598	116.997	134.66	134.066
Y75_RS05830	ycfT	-0.000499234	0.999496	1.91981	1.4682	1.61575	1.27951
Y75_RS05835	lolC	0.447326	1.36e-06	132.043	122.699	145.155	156.918
Y75_RS05840	lolD	0.467452	0.000315228	88.2723	89.6002	107.425	106.441
Y75_RS05845	lolE	0.404202	8.59e-06	118.443	121.257	137.825	138.164
Y75_RS05850	nagK	0.142139	0.171597	132.968	126.793	123.775	125.238
Y75_RS05855	cobB	-0.405071	4.95e-05	187.272	192.179	122.118	127.538
Y75_RS05860	ycfZ	0.933239	0.212607	1.95865	1.71188	2.19792	3.97834
Y75_RS05865	ymfA	1.11306	0.0587331	4.82298	4.62067	6.95849	11.0208
Y75_RS05870	potD	0.576143	4.98e-24	672.162	650.05	870.578	841.651
Y75_RS05875	potC	1.11165	5.05e-14	45.7896	46.1561	87.099	85.6306
Y75_RS05880	potB	1.0132	6.77e-10	37.4311	38.9698	61.5136	73.4116
Y75_RS05885	potA	0.507697	1.66e-08	151.438	136.222	176.406	178.375
Y75_RS05890		1.11999	0.592439	0	1.33278	0.488907	2.32298
Y75_RS05895	pepT	-3.24618	0	639.549	650.056	60.3229	57.4514
Y75_RS05900	ycfD	0.205194	0.00286266	338.926	324.069	324.377	340.339
Y75_RS05905	phoQ	-0.0102975	0.914176	126.96	117.084	99.6514	111.312
Y75_RS05910	phoP	-0.320807	8.38e-05	384.129	387.412	262.736	275.175
Y75_RS05915	purB	1.63737	2.31e-165	306.924	283.953	799.361	796.313
Y75_RS05920	hflD	0.85313	4.09e-15	125.9	129.838	195.915	206.757
Y75_RS05925	mnmA	0.539183	4.2e-15	305.636	291.618	381.729	371.721
Y75_RS05930	nudJ	0.150467	0.549785	37.4708	39.8837	40.4128	33.9102
Y75_RS05935	rluE	0.162935	0.307054	79.7736	67.4298	70.2312	72.5553
Y75_RS05940	icd	1.72478	0	3155.73	3213.69	9056.49	9253.17
Y75_RS05945	ymfD	1.49145	5.18e-08	11.8542	14.8654	30.8597	35.3315
Y75_RS05950	ymfE	1.34398	4.59e-09	21.9136	20.9084	40.0475	55.0812
Y75_RS05955	lit	1.10953	1.77e-13	53.2184	44.5826	82.6034	100.754
Y75_RS05960	intE	0.265723	0.233834	18.1283	20.8707	19.3417	21.7565
Y75_RS05965	xisE	-0.0635177	0.947304	5.553	4.55007	3.00441	5.55142
Y75_RS05970	ymfJ	0.905338	0.267461	3.32109	4.35402	5.1909	7.5889
Y75_RS05975	cohE	-0.330528	0.00245059	215.37	190.848	138.306	142.062
Y75_RS05980	croE	1.2198	0.384316	0.847996	2.77935	5.50562	1.93772
Y75_RS05985	ymfL	1.72168	0.00679401	3.68878	1.81353	8.2049	7.02425
Y75_RS05995		1.12767	0.000147565	5.40303	8.15425	13.3247	12.777
Y75_RS06005		0.673314	0.547359	1.80823	1.18531	1.30444	2.89234
Y75_RS06010		0.530259	0.474252	3.28936	1.72497	4.27124	1.75382
Y75_RS06015	ymfQ	-0.626271	0.702236	0.586518	1.15341	0.634663	0.335058
Y75_RS06020	stfP	0.518346	0.696258	0.272378	1.42838	0.982455	1.2448
Y75_RS06025	tfaP	0.428199	0.623623	4.13806	2.17003	3.8807	3.3095
Y75_RS06030	tfaE	-0.866787	0.112279	8.82056	8.76622	3.0789	5.52652
Y75_RS06035	stfR	-0.147076	0.9304	0.63875	0.837415	0.460788	0.729792
Y75_RS06040	pinE	-0.301678	0.839833	0.927162	1.01294	0.668845	0.706208
Y75_RS06045	mcrA	0.0482709	0.793324	43.0358	40.2235	38.3242	36.2303
Y75_RS06050	iraM	-0.919999	0.655475	1.05609	1.03842	0.380927	0.60331
Y75_RS06060	ycgX	-0.14622	0.738061	18.1871	14.4171	10.374	15.4637
Y75_RS06065	bluR	0.725751	1.69e-08	81.8501	77.3289	112.17	116.56
Y75_RS06070	bluF	2.13903	3.59e-23	11.4857	8.27258	36.2113	38.3961
Y75_RS06075	ycgZ	2.40105	0.0354407	0	2.83285	6.23509	8.22924
Y75_RS06080	ymgA	0.841937	0.630034	0.625975	1.231	0.903144	2.14559
Y75_RS06085	ariR	1.25434	0.564401	0.639937	0.419486	1.38493	0.731148
Y75_RS06090	ymgC	0.880475	0.704043	0.685829	0.449569	0.9895	0.783581
Y75_RS06095	ycgG	0.535506	0.333088	3.04578	1.47892	3.09235	2.44882
Y75_RS06100	ymgF	-0.994776	0.841757	0	0.510596	0	0
Y75_RS06110		-1.90337	5.95e-18	34.2478	29.7108	6.52304	8.52318
Y75_RS06115		-0.910568	1.25e-05	32.98	32.7312	15.231	15.1427
Y75_RS06120	ymgD	-1.18172	3.37e-05	62.7389	65.2579	22.8166	26.6583
Y75_RS06125	ymgG	-1.1764	0.00128395	35.7185	39.3483	16.1043	12.4696
Y75_RS06135		-1.90201	0.032785	7.34993	4.81796	1.11625	1.7679
Y75_RS06140	minE	-0.215427	0.152063	236.137	218.552	177.733	160.853
Y75_RS06145	minD	-0.0448535	0.419159	1055.46	1065.14	880.704	907.86
Y75_RS06150	minC	-0.123759	0.117855	403.476	386.701	305.652	325.45
Y75_RS06155	ycgJ	0.339877	0.186838	46.3998	38.9319	47.196	46.1215
Y75_RS06160	pliG	-1.22724	6.57e-100	2822.04	2821.04	1021.12	1077.35
Y75_RS06165		-0.603969	0.712237	5.06303	0.553146	1.21747	1.92822
Y75_RS06170	ycgL	0.0275385	0.890403	107.589	94.5431	87.6828	91.0305
Y75_RS06175	ycgM	-0.47309	5.18e-05	167.463	167.728	105.048	104.876
Y75_RS06180	ycgN	0.0630186	0.732988	74.1996	71.9852	65.0351	67.8203
Y75_RS06185	hlyE	-2.0389	3.62e-06	16.0089	11.9755	2.038	4.08851
Y75_RS06190	umuD	1.19842	0.00155805	11.4218	12.5677	21.776	26.5656
Y75_RS06195	umuC	0.906749	0.000342432	9.3453	11.8968	16.6098	18.4145
Y75_RS06200	dsbB	0.0114186	0.926291	157.932	167.886	147.015	138.376
Y75_RS06205	nhaB	1.00299	2.35e-37	116.063	117.665	207.265	199.864
Y75_RS06210	fadR	0.0166855	0.87857	153.069	155.196	131.75	140.018
Y75_RS06215	ycgB	-1.07649	0.000283132	12.2238	12.2031	4.85403	5.25331
Y75_RS06220	dadA	-0.0430994	0.71358	86.0054	100.439	82.5655	74.8317
Y75_RS06225	dadX	0.13704	0.362199	47.4878	48.2706	46.4092	45.0914
Y75_RS06230	cvrA	0.131387	0.305007	43.5555	48.9262	42.4176	46.1443
Y75_RS06235	ldcA	-0.100925	0.467885	72.837	71.4951	58.7733	58.1243
Y75_RS06240	emtA	0.625106	5.91e-06	86.9127	81.9665	113.261	112.754
Y75_RS06245	ycgR	1.90896	0.0484995	0.467146	1.07177	3.03295	2.13491
Y75_RS06250	ymgE	-1.06658	0.603	0.669818	2.19536	0.4832	0.765288
Y75_RS06255	ycgY	-1.22977	0.17616	3.88585	5.34916	1.68193	1.77588
Y75_RS06260	treA	-0.750608	0.00666191	11.2399	11.8152	6.20912	5.66898
Y75_RS06265	dhaM	-1.76344	1.13e-166	601.714	607.725	153.283	156.679
Y75_RS06270	dhaL	-2.10606	4.72e-92	402.029	406.23	83.7008	78.9813
Y75_RS06275	dhaK	-1.95137	6.02e-149	614.293	667.27	145.014	143.156
Y75_RS06280	dhaR	-0.130283	0.496777	18.1816	17.0848	14.2144	13.7123
Y75_RS06285	ycgV	-2.29307	2.45e-76	61.7196	62.004	10.6009	11.4444
Y75_RS06295	ychF	0.744822	1.31e-26	280.401	261.681	393.547	395.156
Y75_RS06300	pth	0.649294	1.16e-07	128.448	114.38	160.358	170.209
Y75_RS06305	ychH	-1.4636	0.00274075	25.7296	36.543	12.816	6.29933
Y75_RS06310	dauA	0.836269	3.54e-14	46.669	47.7665	71.6152	75.3039
Y75_RS06315	prs	1.15541	1.87e-108	746.195	746.537	1444.57	1446.73
Y75_RS06320	ispE	0.00850553	0.938375	146.14	133.719	126.654	116.994
Y75_RS06325	lolB	0.0603972	0.637752	158.394	143.125	148.186	123.16
Y75_RS06330	hemA	-0.575065	1.97e-10	184.722	173.341	105.836	102.635
Y75_RS06335	prfA	-0.185877	0.068011	129.464	129.794	96.4845	102.056
Y75_RS06340	prmC	-0.366267	0.0487099	45.9186	49.537	33.2737	31.0546
Y75_RS06345	ychQ	0.0439472	0.917367	15.2532	16.2835	14.7761	13.4439
Y75_RS06350	ychA	-0.157362	0.12338	203.731	179.824	149.875	148.236
Y75_RS06355	kdsA	0.169461	0.00569515	684.957	662.566	641.343	677.016
Y75_RS06375	chaA	1.71771	5.77e-75	81.1554	75.1937	217.291	229.132
Y75_RS06380	chaB	-0.248067	0.848767	3.69406	2.9058	3.7308	0.844116
Y75_RS06385	chaC	-0.0334176	0.877216	35.7604	48.3376	36.6498	35.2219
Y75_RS06390	ychN	0.388908	0.0218575	108.798	102.382	112.322	128.725
Y75_RS06395	ychO	-0.247698	0.202169	28.9575	29.7249	18.134	25.3416
Y75_RS06400	narL	-1.10058	1.33e-23	261.246	261.8	111.631	99.3936
Y75_RS06405	narX	-0.803105	1e-12	77.2204	75.3951	38.794	37.0618
Y75_RS06410		-0.994776	0.841757	0	0.510596	0	0
Y75_RS06415	narK	-5.96267	4.97e-201	253.646	296.027	3.47425	4.37378
Y75_RS06420	narG	-6.30002	3.53e-179	468.27	506.914	6.13287	4.51532
Y75_RS06425	narH	-5.90568	0	429.967	470.406	6.28567	6.89206
Y75_RS06430	narJ	-5.71579	5.18e-93	203.047	225.05	2.7867	4.6894
Y75_RS06435	narI	-5.54003	4.91e-148	339.983	355.949	6.20912	6.94161
Y75_RS06470	purU	0.966752	5.35e-42	301.913	284.041	496.876	497.4
Y75_RS06475	ychJ	0.305938	0.0917789	71.3218	68.5373	75.4253	74.6612
Y75_RS06480	rssA	-0.0848107	0.518641	82.8486	84.3827	66.0573	71.4802
Y75_RS06485	rssB	-0.10193	0.480388	62.5205	59.7528	47.5462	51.6863
Y75_RS06490	galU	0.25383	0.000116757	495.077	463.506	494.685	498.066
Y75_RS06495	hns	0.117084	0.02395	3193.75	3056.22	2905.15	2988.01
Y75_RS06500	tdk	0.576607	5.78e-05	115.502	92.8214	122.981	146.875
Y75_RS06505		0.701647	0.0669022	8.42525	5.77388	10.36	9.40734
Y75_RS06515	adhE	-3.84721	0	8694.06	8595.69	514.165	530.769
Y75_RS06520	ychE	-1.1475	3.51e-06	42.6385	44.0951	15.8571	18.4576
Y75_RS06535	oppA	-2.88653	0	9575.65	9512.2	1084.28	1161.66
Y75_RS06540	oppB	-3.16903	0	1434.22	1340.77	134.138	133.818
Y75_RS06545	oppC	-3.01624	0	810.641	788.406	84.7875	87.221
Y75_RS06550	oppD	-2.91644	0	889.858	902.734	104.137	102.018
Y75_RS06555	oppF	-2.88882	0	1355.78	1388.84	161.671	160.351
Y75_RS06560	yciU	0.0205327	0.895542	151.403	147.17	134.656	127.96
Y75_RS06565	clsA	-0.476789	2.22e-10	246.86	240.57	155.164	148.82
Y75_RS06570	yciY	-0.172418	0.675234	23.9921	31.4541	16.4423	27.4117
Y75_RS06575	kch	-0.093124	0.546214	59.0714	47.257	39.8451	46.8209
Y75_RS06580	yciI	0.386863	0.000279815	341.408	339.28	390.406	382.833
Y75_RS06585	tonB	4.80854	0	28.1342	32.0395	732.366	749.941
Y75_RS06590	yciA	0.153689	0.346053	113.76	103.555	104.672	104.961
Y75_RS06595	yciB	0.545349	7.63e-05	108.304	96.8107	126.932	132.813
Y75_RS06600	yciC	0.513189	2.75e-05	108.916	96.3541	129.842	123.649
Y75_RS06605	ompW	-4.33948	6.08e-168	377.05	427.425	18.0171	16.2621
Y75_RS06610	yciE	-0.501525	0.288603	11.4988	12.1931	7.56317	6.95525
Y75_RS06615	yciF	0.353434	0.778767	1.71116	0.89735	1.97507	0.782024
Y75_RS06625	trpA	0.574175	7.81e-18	445.998	430.863	575.168	558.432
Y75_RS06630	trpB	0.421102	1.92e-11	415.965	429.478	501.298	482.817
Y75_RS06635	trpC	0.0828341	0.220851	287.116	287.813	267.575	261.566
Y75_RS06640	trpD	-0.204264	0.00141863	381.236	382.306	296.468	279.018
Y75_RS06645	trpE	-0.450373	6.65e-15	539.418	540.703	346.917	340.072
Y75_RS06650	yciV	0.562484	4.39e-05	60.7564	62.548	75.7175	83.2103
Y75_RS06655	yciO	0.0516857	0.69658	122.683	111.03	102.455	107.968
Y75_RS06660	yciQ	0.0752956	0.750479	10.2488	11.0582	9.8142	9.74069
Y75_RS06665	rluB	0.348451	7.68e-05	199.2	216.173	226.159	234.984
Y75_RS06670	btuR	-0.415309	0.0221945	72.573	70.5974	43.9769	49.7502
Y75_RS06675	yciK	-0.537604	0.000149541	99.7571	96.9757	56.6245	61.5106
Y75_RS06685	sohB	0.0897951	0.336453	209.124	249.281	211.771	213.692
Y75_RS06690	yciN	-0.323691	0.261428	65.7397	57.7536	41.5571	44.1366
Y75_RS06695		-0.994776	0.841757	0	0.524845	0	0
Y75_RS06700	topA	0.694456	2.32e-36	253.381	249.076	349.908	357.124
Y75_RS06705	cysB	0.158935	0.0638958	193.991	191.265	184.685	189.432
Y75_RS06710	ymiA	0.427917	0.764098	2.06159	3.37849	2.97443	3.53315
Y75_RS06715	yciX	0.270503	0.769021	6.07564	7.9653	5.84387	9.25548
Y75_RS06725	acnA	0.412673	6.42e-06	62.2235	70.3681	76.5126	77.4084
Y75_RS06730	ribA	0.075848	0.47857	214.526	196.95	193.498	182.086
Y75_RS06735	pgpB	-0.0370708	0.830107	51.6205	54.729	44.6862	45.6439
Y75_RS06740	yciS	-0.339009	0.119623	112.364	86.3547	67.4817	68.3001
Y75_RS06745	yciM	-0.236453	0.0214843	127.345	118.33	91.1235	89.7809
Y75_RS06750	pyrF	1.4016	1.23e-40	110.265	97.4403	238.967	236.015
Y75_RS06755	yciH	1.89565	7.2e-16	30.8707	29.8396	97.0056	99.2362
Y75_RS06760	osmB	-1.68227	0.0168914	21.0311	16.3391	3.37147	7.1196
Y75_RS06765	yciT	-0.735182	8.77e-11	214.263	186.669	106.513	102.001
Y75_RS06770	yciZ	-1.15455	0.178398	19.5617	8.3349	4.23349	6.70496
Y75_RS06775	gmr	-0.0741051	0.684714	17.9244	20.8882	15.8039	16.4229
Y75_RS06785	rnb	1.46232	1.21e-153	267.946	259.355	635.978	626.387
Y75_RS06790	yciW	3.18329	1.22e-142	20.4134	21.1703	163.195	166.22
Y75_RS06795	fabI	0.381174	8.07e-13	1247.66	1237.84	1426.76	1386.45
Y75_RS06800	ycjD	-0.344738	0.68687	3.38484	6.97336	2.44179	4.97222
Y75_RS06805	sapF	0.107849	0.570956	52.9835	40.3106	40.5243	46.6778
Y75_RS06810	sapD	0.100242	0.418679	79.0647	82.2213	74.135	76.4972
Y75_RS06815	sapC	-0.0663369	0.788244	21.0119	23.5034	19.3296	17.6196
Y75_RS06820	sapB	0.0564609	0.750427	39.1234	42.8985	39.6408	34.3375
Y75_RS06825	sapA	0.116536	0.292386	61.8084	64.9902	59.6015	60.103
Y75_RS06830		-0.522866	0.83459	1.69599	0.55587	1.22347	0
Y75_RS06835	ymjA	0.574304	0.252566	13.8825	15.4702	17.025	21.4126
Y75_RS06840	puuP	1.45308	5e-06	4.21676	5.52827	10.5573	13.0364
Y75_RS06845	puuA	3.02431	4.87e-61	7.14739	8.57629	58.2023	54.1179
Y75_RS06850	puuD	2.34415	5.4e-09	3.81543	3.5309	16.8383	15.3856
Y75_RS06855	puuR	1.14173	2.34e-05	18.1365	19.9488	39.9157	33.014
Y75_RS06860	puuC	1.34352	2.22e-07	6.46981	8.48206	18.0023	15.1799
Y75_RS06865	puuB	1.70041	1.01e-05	2.54927	3.78191	9.2919	8.89118
Y75_RS06870	puuE	1.31297	0.0019478	3.12247	2.93673	6.95343	6.04927
Y75_RS06875	pspF	-0.427057	0.0337594	33.726	36.0403	21.6685	23.6818
Y75_RS06880	pspA	0.544198	0.00036856	66.1892	68.9495	90.8696	80.0199
Y75_RS06885	pspB	0.281882	0.860082	1.51668	1.9884	2.73529	0.866427
Y75_RS06890	pspC	0.318614	0.496088	12.8394	12.7804	15.094	12.4962
Y75_RS06895	pspD	1.18847	0.609972	0.768496	0.503758	0	2.63409
Y75_RS06900	pspE	-0.809483	0.000428252	90.6874	92.1956	45.4421	45.292
Y75_RS06905	ycjM	-0.727687	0.269064	1.94454	2.2139	0.738301	1.52011
Y75_RS06910	ycjN	0.0131592	0.989894	0.797574	0.784228	0.767149	0.607503
Y75_RS06915	ycjO	0.865688	0.650223	0	0.510596	0.421433	0.444975
Y75_RS06920	ycjP	0.164863	0.89798	0.814879	0.667702	0.734807	0.698268
Y75_RS06925	ycjQ	-0.449281	0.428335	4.24239	3.74356	2.94271	2.05068
Y75_RS06930	ycjR	0.335153	0.595718	3.91729	2.71048	2.82589	4.47563
Y75_RS06935	ycjS	0.366772	0.537838	2.27789	2.98636	2.81699	3.16025
Y75_RS06940	ycjT	-0.596922	0.131093	3.94337	4.17564	1.96941	2.77257
Y75_RS06945	ycjU	-2.78837	0.175618	1.30017	0.681823	0	0.297098
Y75_RS06950		0.163382	0.879223	0.635215	1.04098	0.916475	0.725753
Y75_RS06955	ompG	0.488778	0.591794	1.70626	0.869925	1.36765	1.73285
Y75_RS06960	ycjW	0.235441	0.176891	46.9481	38.1024	39.6986	47.3523
Y75_RS06965	ycjX	0.0641351	0.709057	29.8791	32.4017	30.6908	25.7087
Y75_RS06970	ycjF	-0.182675	0.390494	25.239	27.1499	20.5414	19.594
Y75_RS06975	tyrR	-0.468984	3.05e-10	226.663	223.564	139.303	143.688
Y75_RS06980	tpx	1.66926	3.74e-212	992.951	1000.94	2754.7	2760.85
Y75_RS06985	ycjG	-0.4946	0.00243041	61.3527	54.206	35.5356	35.5566
Y75_RS06990	mpaA	-0.188632	0.266065	69.705	75.1764	61.6665	48.1608
Y75_RS07000	ycjY	0.117163	0.788122	8.39268	5.50149	5.24714	7.8842
Y75_RS07005	ycjZ	-0.218481	0.263866	39.3143	37.1552	26.4335	30.9628
Y75_RS07015	mppA	-0.0573746	0.539318	103.222	100.552	83.6847	86.6556
Y75_RS07020	ynaI	0.211607	0.0682187	95.7276	94.8351	89.3536	103.285
Y75_RS07030	ynaJ	2.0608	2.75e-50	120.5	111.106	400.249	438.745
Y75_RS07035	uspE	-1.52531	7.06e-138	1006.67	1026.35	304.136	310.394
Y75_RS07040	fnr	1.04106	1.47e-61	503.661	493.963	865.987	920.093
Y75_RS07045	ogt	-0.190993	0.476184	36.2232	31.3691	26.131	25.0595
Y75_RS07050	abgT	0.147762	0.75815	2.92722	3.32104	2.51776	3.60171
Y75_RS07060	abgB	-0.222394	0.701408	2.61543	2.72753	1.37218	2.71656
Y75_RS07065	abgA	-0.243625	0.744449	1.44217	1.89072	1.13495	1.34814
Y75_RS07070	abgR	0.209692	0.437764	16.2506	15.731	15.9488	16.192
Y75_RS07080	smrA	-0.220472	0.309191	45.621	54.0285	35.9822	38.9188
Y75_RS07085	ydaM	0.263133	0.345986	11.0116	11.604	10.4575	13.3774
Y75_RS07090	ydaN	0.0406306	0.809738	41.3772	43.7176	36.902	39.4954
Y75_RS07100	dbpA	0.831555	5.42e-06	18.7656	18.7796	28.6991	29.4447
Y75_RS07105	ttcA	0.935138	5.13e-19	91.0266	96.3606	152.514	159.985
Y75_RS07120	rcbA	-2.39632	0.542555	0	1.59682	0	0
Y75_RS07130	recT	-0.35963	0.327756	11.4479	12.3681	7.34083	8.96197
Y75_RS07135	recE	0.8067	0.0204001	2.6453	2.77444	4.43679	3.77793
Y75_RS07140	racC	1.83059	0.39069	0	0.811811	1.3401	1.41496
Y75_RS07150	kilR	3.11645	0.385352	0	0	1.57859	0
Y75_RS07155	sieB	-0.110311	0.823251	17.8804	7.58407	8.34627	12.017
Y75_RS07165	racR	-0.0584079	0.564861	345.005	303.188	264.438	275.925
Y75_RS07170	ydaS	1.65434	0.248	1.15146	0.754794	2.49195	2.63116
Y75_RS07175	ydaT	-0.749045	0.464107	3.64538	2.92061	1.16877	2.31387
Y75_RS07180	ydaU	-0.524104	0.290988	7.20599	6.16693	3.17676	5.03132
Y75_RS07185	ydaV	-0.397777	0.619412	2.9878	2.4105	1.49218	2.10071
Y75_RS07190		-0.0839919	0.897686	5.44326	5.57518	5.39923	3.49824
Y75_RS07200	trkG	0.411487	0.010734	39.6165	30.1426	37.9351	42.4342
Y75_RS07205	ynaK	0.598166	0.786717	0.647155	0.848434	1.8674	0
Y75_RS07210		-0.218588	0.876441	1.4266	1.8703	1.37218	1.08662
Y75_RS07220		-0.477811	0.10931	18.5951	15.0858	10.2268	10.7279
Y75_RS07225		-0.717003	0.815816	1.33964	0	0	0.765288
Y75_RS07230	insH1	-0.0697674	0.774541	21.1895	20.7776	15.7912	19.2077
Y75_RS07235		0.630981	0.866929	0	0.449569	0	0.783581
Y75_RS07255	tfaR	-1.81206	0.697507	0	0.390456	0	0
Y75_RS07260	pinR	-0.101047	0.7556	18.2884	19.5998	15.4966	15.2567
Y75_RS07265	ynaE	1.23657	0.483441	1.45884	0.478143	2.10478	1.66677
Y75_RS07270	uspF	-2.54981	1.36e-191	1206.18	1326.21	186.7	189.928
Y75_RS07275	ompN	-0.208879	0.754787	3.03069	2.48331	2.95152	1.0388
Y75_RS07280	ydbK	-0.454726	4.87e-10	110.988	115.241	73.0236	70.4297
Y75_RS07285	ydbJ	-0.761778	0.0566026	35.1966	35.2368	20.3123	15.3541
Y75_RS07290	hslJ	0.900768	0.0434741	10.1261	9.02734	16.0707	14.8088
Y75_RS07295	ldhA	-0.34924	0.0996444	31.5827	39.8131	27.1649	21.4126
Y75_RS07300	ydbH	-0.0131954	0.915451	31.3402	33.9123	27.4028	29.0328
Y75_RS07305	ynbE	0.348505	0.910266	0	1.20044	1.32109	0
Y75_RS07310	ydbL	-0.0177814	0.962107	26.6848	23.3229	20.76	22.1189
Y75_RS07315	feaR	2.09726	2.1e-11	7.01464	4.971	20.7882	23.1769
Y75_RS07320	feaB	1.00966	1.49e-05	9.8564	12.7717	22.1577	17.5466
Y75_RS07325	tynA	-0.522187	0.0714437	8.24411	6.89148	4.91055	4.14789
Y75_RS07330	paaZ	0.984423	0.0930313	0.672434	1.81825	2.12226	2.30483
Y75_RS07335	paaA	4.28573	1.95e-08	0.369406	0.484299	6.26241	8.65219
Y75_RS07340	paaB	2.31501	0.368719	0	0.389109	1.28464	0.678203
Y75_RS07345	paaC	1.94675	0.0094999	1.14915	1.50656	5.96871	2.88848
Y75_RS07350	paaD	2.48489	0.0247965	0.688573	0.67705	3.4771	3.14686
Y75_RS07355	paaE	1.46566	0.00124897	2.24604	3.78593	7.29123	7.51523
Y75_RS07360	paaF	1.4635	0.0663065	1.11781	1.46548	2.74169	3.57598
Y75_RS07365	paaG	1.8988	0.0912579	0.217627	0.855942	1.25595	2.48646
Y75_RS07370	paaH	0.715134	0.0859643	3.49101	3.47205	4.86308	5.0889
Y75_RS07375	paaI	-0.612921	0.551463	3.24034	2.92061	2.04536	1.38832
Y75_RS07380	paaJ	1.19061	7.06e-06	7.98015	9.90167	16.8592	19.0492
Y75_RS07385	paaK	0.640257	0.0115443	10.0722	12.0902	15.3812	14.7958
Y75_RS07390	paaX	-0.358366	0.073131	35.0428	39.4295	23.3249	27.6548
Y75_RS07395	paaY	-0.715894	0.00942624	31.9321	36.7259	19.8943	16.2517
Y75_RS07400		-0.318127	0.133387	10.9564	12.161	8.09779	8.06376
Y75_RS07405		-0.282131	0.0247731	68.6684	69.7744	49.5367	49.478
Y75_RS07420		0.103387	0.271606	71.3816	67.8266	61.8854	68.3569
Y75_RS07425	ydbC	-0.757868	0.0116911	20.5455	18.5672	10.7922	9.11606
Y75_RS07430	ydbD	-0.0125449	0.970133	4.32408	4.54495	3.60338	4.08861
Y75_RS07435	ynbA	0.106624	0.977963	0.28313	0	0.204247	0
Y75_RS07440	ynbB	-1.12047	0.614402	0.382966	0.376557	0.276268	0
Y75_RS07445	ynbC	-0.1493	0.613066	7.72688	8.14256	6.49135	5.92272
Y75_RS07450	ynbD	-0.624318	0.0390031	12.4953	12.0248	7.47971	6.2269
Y75_RS07455	azoR	0.347492	0.0145404	100.794	89.0856	108.251	100.604
Y75_RS07460	hrpA	-0.105841	0.125473	99.5388	98.8268	78.7071	81.6935
Y75_RS07465	ydcF	-0.186203	0.0987583	136.986	145.022	109.491	106.055
Y75_RS07470	aldA	3.44733	0	67.9261	80.1317	698.59	716.201
Y75_RS07485		-0.994776	0.841757	0	0.94825	0	0
Y75_RS07490	cybB	0.723204	5.18e-13	219.297	211.922	292.166	328.044
Y75_RS07495	ydcA	-2.84885	0.176371	3.91234	3.20573	0.705581	0
Y75_RS07500	hokB	-1.29808	0.793748	1.13252	0	0	0
Y75_RS07505	trg	-0.415854	0.143744	9.63918	10.7141	6.19778	7.18243
Y75_RS07510	ydcI	4.09967	1.61e-179	15.8015	13.2827	211.083	217.281
Y75_RS07515	ydcJ	0.405819	0.293872	5.88305	4.61092	4.98205	7.15993
Y75_RS07520	opgD	0.275399	0.000333601	169.547	168.446	169.721	186.715
Y75_RS07525		-1.29808	0.793748	0.835646	0	0	0
Y75_RS07530	ydcH	-1.45995	0.000234504	61.4255	56.6694	12.5823	25.9928
Y75_RS07535	rimL	-0.273037	0.195976	54.9461	53.0897	36.659	41.3679
Y75_RS07540	ydcK	-0.332269	0.378451	9.28137	9.52784	5.55852	7.60305
Y75_RS07545	tehA	-0.233726	0.288444	26.1242	26.5376	18.721	20.3597
Y75_RS07550	tehB	-0.0142831	0.891259	221.822	209.78	179.189	192.719
Y75_RS07555	ydcL	-0.467036	0.000282904	146.745	132.518	88.0936	87.0546
Y75_RS07570	insQ	-0.158346	0.127404	108.034	112.096	84.5998	87.2144
Y75_RS07575	ydcO	0.983896	0.000824286	7.77968	7.69586	14.4896	11.9591
Y75_RS07580	ydcN	0.686636	0.0391148	13.4138	17.167	22.5786	20.4342
Y75_RS07585	ydcP	0.329394	2.35e-05	119.378	116.059	126.838	130.385
Y75_RS07590	yncJ	0.591959	0.829854	0	0.968598	0.532971	0.844116
Y75_RS07595	hicA	-0.919999	0.655475	1.92339	1.8912	0.693756	1.09877
Y75_RS07600	hicB	0.326001	0.28028	25.8831	27.2005	28.4523	29.5723
Y75_RS07605	ydcR	1.08636	5.2e-13	27.9778	24.7467	49.3556	47.4598
Y75_RS07610	ydcS	0.154532	0.68014	5.99802	7.76524	7.03123	6.33896
Y75_RS07615	ydcT	0.927637	0.161933	2.03319	1.66597	3.6668	2.32298
Y75_RS07620	ydcU	-0.1098	0.806747	6.38243	6.09632	5.39351	4.58362
Y75_RS07625	ydcV	0.936369	0.30647	1.51192	0.991082	1.2465	2.96129
Y75_RS07630	patD	0.446895	0.163625	6.03164	8.06577	9.05043	7.7183
Y75_RS07640	ydcX	2.24943	0.00899147	3.84248	2.01503	12.7509	10.5364
Y75_RS07645	ydcY	-0.662454	0.015566	83.8833	90.8471	54.1982	40.8359
Y75_RS07650	ydcZ	-0.362245	0.240547	35.7997	27.7111	20.6055	22.1917
Y75_RS07655	mnaT	-0.413795	0.00297199	143.728	154.21	92.4813	103.058
Y75_RS07660	curA	-0.681863	0.0130371	20.1937	18.3368	9.31367	11.7251
Y75_RS07665	mcbR	0.295039	0.438062	10.308	10.8112	10.5964	12.0716
Y75_RS07670	yncD	2.94697	2.68e-51	4.17069	5.36065	32.9776	31.8611
Y75_RS07675	yncE	8.14079	0	18.2821	18.9837	4547.36	4636.56
Y75_RS07680	ansP	-0.067169	0.790937	13.4093	12.3961	9.50797	12.0469
Y75_RS07685	yncG	-0.491332	0.443632	5.553	4.91407	3.00441	3.48947
Y75_RS07695	rhsD	-0.364501	0.328811	4.68092	6.76299	3.30785	4.58408
Y75_RS07700	ydcD	-0.708132	0.292756	6.74375	6.51457	4.09674	2.83867
Y75_RS07705		-0.650418	0.0918724	8.40455	8.36229	4.22242	5.14417
Y75_RS07710	ydcC	-0.457316	0.710839	0.906812	0.792567	0.109027	1.03606
Y75_RS07715	pptA	0.486462	0.468778	10.2119	7.65029	9.99773	11.6674
Y75_RS07720	yddH	0.111263	0.876585	3.0095	4.53734	2.82233	4.46998
Y75_RS07725	nhoA	0.0867566	0.80576	9.74395	12.7745	11.7153	9.04538
Y75_RS07730	yddE	-0.0984065	0.462417	79.5394	80.7272	64.4473	65.8523
Y75_RS07735	narV	-0.512368	0.387236	5.79691	5.45209	3.63638	3.1676
Y75_RS07740	narW	-0.737128	0.335827	2.95948	4.84993	2.84659	1.1271
Y75_RS07745	narY	-1.19924	0.00297688	7.45546	6.27304	2.72928	2.41558
Y75_RS07750	narZ	-1.12628	4.04e-06	7.54247	7.62729	3.08548	2.94257
Y75_RS07755	narU	-1.28274	0.134896	1.73257	1.62245	0.624929	0.565576
Y75_RS07760		-0.723992	0.819321	0.12914	0.0846524	0.09316	0
Y75_RS07770	yddG	-0.18934	0.191268	73.9982	69.0581	53.803	55.1769
Y75_RS07775	fdnG	-3.82643	1.34e-27	63.6054	57.7597	4.20957	3.00019
Y75_RS07780	fdnG	-3.54965	4.15e-39	21.5357	22.8114	1.54328	1.79243
Y75_RS07785	fdnH	-1.20212	0.0153581	8.34516	7.25138	2.80005	3.10429
Y75_RS07790	fdnI	-1.34352	0.00100574	15.4824	17.3735	5.11116	6.29612
Y75_RS07795	yddM	-0.00931262	0.982827	19.1937	25.1633	16.4423	22.6147
Y75_RS07800	adhP	1.26997	2.02e-08	13.2549	15.8179	28.4406	33.2005
Y75_RS07805	maeA	1.04756	2.87e-64	226.723	236.37	411.482	421.934
Y75_RS07810	sra	1.08889	0.551399	0	3.22405	3.54807	2.8097
Y75_RS07815	bdm	1.37902	0.512723	0.789647	0.517623	1.13929	1.80439
Y75_RS07820	osmC	-0.881758	1.68e-09	186.819	174.203	84.1235	86.1037
Y75_RS07825	ddpF	-0.292842	0.529021	6.11488	7.28795	3.60917	6.1396
Y75_RS07830	ddpD	0.101822	0.836529	6.09202	3.76519	5.02254	3.97733
Y75_RS07835	ddpC	0.191974	0.733802	3.82966	3.89109	4.69655	2.84408
Y75_RS07840	ddpB	0.343507	0.617436	1.84739	2.31188	1.8173	2.87823
Y75_RS07845	ddpA	0.578941	0.0987127	5.0989	4.79559	7.03673	5.699
Y75_RS07850	ddpX	1.40354	0.109711	1.17906	1.739	2.55169	4.37813
Y75_RS07855	dosP	1.99249	1.88e-19	5.37499	4.22804	16.0269	16.8676
Y75_RS07860	dosC	2.06659	2.47e-28	10.8133	12.9544	40.0791	47.5722
Y75_RS07865	yddW	0.512371	4.65e-06	74.4825	66.493	85.3871	89.1155
Y75_RS07870	gadC	-0.695055	1.41e-13	139.125	134.412	70.7306	76.472
Y75_RS07875	gadB	-0.859477	1.51e-27	247.356	251.823	116.128	123.643
Y75_RS07885	pqqL	2.94491	2.56e-120	8.67483	9.75972	60.8041	63.6149
Y75_RS07890	yddB	3.9909	9.13e-126	4.20392	4.08606	54.9017	59.7076
Y75_RS07895	yddA	6.93408	2.31e-33	0.305942	0.267397	30.972	29.129
Y75_RS07900	ydeM	0.617826	0.268357	2.52279	2.72377	2.56929	4.57787
Y75_RS07905	ydeN	-0.211328	0.432485	13.2811	9.50951	8.25425	8.75426
Y75_RS07910	ydeO	1.32658	0.0465931	3.15446	1.32929	3.90101	5.66353
Y75_RS07920	ydeP	0.814457	7.89e-06	11.617	12.2138	17.0873	19.5645
Y75_RS07925	ydeQ	0.23366	0.786911	1.50179	1.47666	1.35422	1.71585
Y75_RS07930	ydeR	1.37902	0.512723	0.340204	0.223007	0.490839	0.777387
Y75_RS07935	ydeS	0.763001	0.55579	1.29188	0.635132	1.63091	1.10701
Y75_RS07940		0.594634	0.397457	1.12054	1.92813	1.71774	2.40048
Y75_RS07945		0.106624	0.977963	0.839723	0	0.605767	0
Y75_RS07950	hipA	-0.0528424	0.734914	37.8065	40.9637	33.8338	32.2108
Y75_RS07955	hipB	0.403145	0.530079	9.59906	7.97023	9.23289	10.9672
Y75_RS07960	yfaL	-0.318765	0.299471	8.95684	11.5818	7.61203	6.72886
Y75_RS07965		-0.607185	0.00661551	6.88231	8.15419	4.44059	4.15141
Y75_RS07970	lsrK	-0.0389629	0.864622	14.678	14.5032	11.2893	13.5641
Y75_RS07975	lsrR	-0.388773	0.0882732	27.19	26.912	18.7053	17.0757
Y75_RS07980	lsrA	-0.686846	0.143339	5.0367	3.74183	2.50302	2.17395
Y75_RS07985	lsrC	-0.293487	0.651361	2.33754	3.50236	1.92717	2.28918
Y75_RS07990	lsrD	0.330988	0.608986	1.90309	2.94863	2.62093	2.76734
Y75_RS07995	lsrB	-0.493684	0.223019	8.06134	7.92644	4.72499	5.18081
Y75_RS08000	lsrF	-0.204214	0.490435	15.685	16.8363	11.315	13.4405
Y75_RS08005	lsrG	-0.774348	0.362957	9.40031	5.00663	3.81447	3.3563
Y75_RS08010	tam	-0.168889	0.620354	13.7986	13.6418	9.95417	11.3717
Y75_RS08015	yneE	1.46964	6.41e-11	15.5811	13.413	34.2619	35.1749
Y75_RS08020		-1.38271	0.621462	1.69599	0.55587	0.611736	0
Y75_RS08025	uxaB	-1.66869	1.11e-08	19.89	14.9783	4.52659	5.0049
Y75_RS08030	yneF	-0.351957	0.280661	13.5902	12.8283	9.93458	7.86716
Y75_RS08035	yneG	0.489236	0.2013	19.9724	16.521	20.5827	23.9057
Y75_RS08040	glsB	0.512479	0.000111395	68.3755	62.069	79.5355	81.9319
Y75_RS08045	sad	-0.913947	1.91e-13	80.0695	84.2054	38.2099	37.6108
Y75_RS08050	yneJ	0.0101809	0.962208	29.9887	28.8487	27.3932	23.8062
Y75_RS08055	yneK	0.327723	0.628887	1.38577	2.82609	1.77721	2.99065
Y75_RS08060	ydeA	1.27642	6.32e-13	19.0469	20.9036	43.7188	40.5558
Y75_RS08065	marC	-0.263324	0.20457	43.5512	48.4814	31.7892	35.3315
Y75_RS08070	marR	1.12341	6.93e-05	20.4839	22.7233	39.2155	43.2064
Y75_RS08075	marA	2.3178	8.13e-11	15.6088	7.60074	54.0483	42.8006
Y75_RS08080	marB	2.54137	0.00570673	0.778928	3.57417	11.2382	12.4593
Y75_RS08085	eamA	1.20378	6.04e-15	36.6424	34.7783	71.453	71.3016
Y75_RS08090	ydeE	-0.187454	0.50371	13.0192	15.6461	9.49629	12.7263
Y75_RS08100	ydeH	-0.473511	0.00488318	58.7947	54.4622	34.7655	36.1202
Y75_RS08105	ydeI	0.0158528	0.986871	4.35805	1.99973	2.51508	2.98753
Y75_RS08110	ydeJ	-0.199227	0.791576	3.96491	4.11515	3.0986	3.02002
Y75_RS08115	dcp	0.293495	0.000224402	132.722	148.49	149.831	150.486
Y75_RS08120	ydfG	-0.600915	1.13e-21	852.442	856.181	494.242	484.739
Y75_RS08125	ydfH	-0.404185	0.000162953	222.112	198.824	136.258	139.873
Y75_RS08130	ydfZ	-5.31015	5.31e-18	110.305	124.345	3.01413	1.9095
Y75_RS08135	ydfI	0.248646	0.317875	11.1781	12.4951	11.7137	12.9058
Y75_RS08140	shiA	0.171212	0.750432	3.21262	2.63239	3.18664	2.44702
Y75_RS08150	pinQ	0.880475	0.704043	0.290292	0.19029	0.418827	0.331668
Y75_RS08155	tfaQ	-0.51279	0.210534	16.0826	13.2755	10.0979	7.48605
Y75_RS08160	stfQ	0.145793	0.881215	0.891933	1.40321	1.02949	1.22287
Y75_RS08165	nohD	-0.480381	0.463698	6.01899	5.12917	2.60522	4.46998
Y75_RS08170	ynfO	-5.08796	0.00960317	7.2942	2.39071	0	0
Y75_RS08175	ydfO	-2.04918	2e-05	27.0927	20.7651	4.81094	5.23842
Y75_RS08180	gnsB	0.392239	0.40289	29.3426	27.5693	22.5786	43.5823
Y75_RS08195	rzpQ	-3.79188	0.131203	0.688573	1.12842	0	0
Y75_RS08200	rrrQ	-0.268827	0.846576	1.28465	1.05263	0.926734	0.733877
Y75_RS08205	ydfR	-1.01593	0.501544	2.19291	2.15621	1.18646	0.626366
Y75_RS08210	essQ	1.72242	0.729519	0	0	0.569644	0
Y75_RS08215	cspB	0.931671	0.534471	1.57929	1.55287	1.70893	3.60879
Y75_RS08220	cspF	-1.46336	0.231622	7.20599	4.19876	1.73278	1.82957
Y75_RS08225	quuQ	-0.185054	0.727821	6.84012	4.93215	4.9344	3.90753
Y75_RS08230	ydfU	-0.574249	0.556038	1.30907	1.39443	0.826308	0.747829
Y75_RS08235		-2.45512	0.291295	3.06305	0.401572	0.44193	0
Y75_RS08240	rem	0.933312	0.489169	2.03319	1.33278	2.44453	3.09731
Y75_RS08245	hokD	1.20641	0.510591	0	2.85675	4.71578	1.2448
Y75_RS08250	relE	0.104956	0.716082	45.707	45.9149	44.1061	41.3704
Y75_RS08255	relB	0.0516134	0.898514	26.3194	30.3087	26.6838	24.3817
Y75_RS08260	flxA	0.0343092	0.970671	5.1386	2.69473	3.33624	3.52261
Y75_RS08270		-0.827199	0.646818	3.52512	0.385125	0	2.01378
Y75_RS08280	dicA	0.0837148	0.426185	314.056	292.012	268.961	289.742
Y75_RS08290	ydfC	0.965281	0.770901	0.778928	0	1.12382	0
Y75_RS08295		1.72242	0.729519	0	0	0.419535	0
Y75_RS08305	ydfD	2.04401	0.666013	0	0	0	1.01381
Y75_RS08325	rspB	-0.166426	0.677665	7.24281	7.39765	5.58942	5.77335
Y75_RS08330	rspA	-0.525644	0.332974	3.81912	3.70885	2.14283	2.42414
Y75_RS08335	ynfA	-0.0203785	0.968108	18.3131	10.6325	12.456	11.9562
Y75_RS08340	ynfB	-0.0601444	0.654797	210.675	200.097	171.112	170.951
Y75_RS08345	speG	0.00438451	0.964715	284.051	277.194	229.395	261.656
Y75_RS08350	ynfC	-0.171445	0.267536	87.6409	82.7717	59.2174	73.0995
Y75_RS08355	ynfD	-0.928908	0.117368	14.5316	13.922	6.04784	7.02425
Y75_RS08360	ynfE	-5.04969	2.55e-128	74.9095	82.9705	1.94275	2.26719
Y75_RS08365	ynfF	-4.73075	2.06e-287	186.76	177.588	6.04019	5.83713
Y75_RS08370	ynfG	-4.26545	1.46e-35	71.6338	78.4432	4.20617	2.22057
Y75_RS08375	ynfH	-2.93996	8.3e-52	97.0188	106.653	10.578	12.8518
Y75_RS08380	dmsD	-0.65236	0.000297037	75.6091	73.338	39.851	42.7147
Y75_RS08385	clcB	0.579981	0.043041	10.7673	7.92942	11.7949	12.3019
Y75_RS08390	ynfK	-4.59249	0	771.191	818.668	29.1775	27.8957
Y75_RS08395	mlc	-0.676705	1.16e-11	143.429	150.21	77.982	82.1774
Y75_RS08400	ynfL	-0.286406	0.332618	16.3305	15.9943	11.2263	11.8534
Y75_RS08405	ynfM	1.82216	4.87e-56	43.1728	51.2999	138.222	154.712
Y75_RS08410	asr	0.143604	0.856905	6.11159	4.34007	6.24586	3.49134
Y75_RS08420	ydgD	-0.301447	0.0570973	64.1359	70.5261	48.5276	46.5442
Y75_RS08425	mdtI	0.443668	0.553665	3.11102	7.81735	6.73278	6.51647
Y75_RS08430	mdtJ	0.0155099	0.966167	21.0501	26.3706	19.2348	22.9815
Y75_RS08435	tqsA	-1.45993	5.89e-10	31.8722	35.8003	11.2566	10.0521
Y75_RS08440	pntB	0.845598	1.82e-59	1390.88	1488.28	2261.08	2239.68
Y75_RS08445	pntA	0.857367	5.67e-69	1532.8	1607.2	2485.91	2462.01
Y75_RS08450	ydgH	0.569741	7.55e-14	288.117	306.234	396.806	370.097
Y75_RS08455	ydgI	-0.146054	0.59463	14.5421	10.8361	10.2215	9.51443
Y75_RS08460	folM	-0.263946	0.243068	37.7528	35.0198	28.6048	23.6015
Y75_RS08465	ydgC	1.55986	0.000201441	9.67669	11.0171	26.0856	27.3488
Y75_RS08470	rstA	-0.0820841	0.4227	206.238	192.237	156.346	171.345
Y75_RS08475	rstB	0.165228	0.168919	77.4908	67.0647	68.2812	72.3972
Y75_RS08480	tus	0.183574	0.359384	29.5525	30.3898	27.8477	31.6543
Y75_RS08485	fumC	0.802956	0.000151834	14.08	14.045	19.7844	23.0811
Y75_RS08490	fumA	0.748719	3.55e-10	43.3229	49.0646	65.1411	70.6088
Y75_RS08495	manA	-0.626745	2.86e-17	337.564	349.924	197.342	189.5
Y75_RS08500	ydgA	-0.191793	0.00287387	329.59	325.979	247.05	252.129
Y75_RS08505	uidC	-0.0227362	0.965398	3.52975	3.11472	3.13394	2.48175
Y75_RS08510	uidB	0.366842	0.695114	0.875728	0.738064	0.812239	1.00055
Y75_RS08515	uidA	-0.88631	0.0682416	3.89078	3.35912	1.84836	1.51792
Y75_RS08520	uidR	-0.288541	0.0772559	87.3779	88.6749	66.3841	58.3735
Y75_RS08525	hdhA	-1.26003	6.01e-50	420.968	406.23	148.374	151.979
Y75_RS08530	malI	-0.294157	0.276304	16.8637	18.3874	13.6107	11.2551
Y75_RS08535	malX	-0.92195	0.00106234	13.5988	12.4515	6.61787	5.17901
Y75_RS08540	malY	-0.201669	0.0778845	103.725	105.735	84.5497	73.1478
Y75_RS08545	add	-1.66499	8.51e-40	136.48	143.075	38.4668	38.1996
Y75_RS08550	ydgJ	0.388918	3.91e-06	172.968	173.644	196.215	198.565
Y75_RS08555	blr	-2.34779	0.287248	4.0346	3.5263	0	1.53655
Y75_RS08560	cnu	-1.05584	0.203796	7.89647	13.9758	3.98751	5.41318
Y75_RS08565	ydgK	-0.299808	0.0617087	115.021	126.087	84.657	86.1303
Y75_RS08570	rsxA	1.09698	6.6e-16	83.1239	76.3227	141.194	155.255
Y75_RS08575	rsxB	1.37288	9.52e-15	39.4063	37.4844	86.778	85.9836
Y75_RS08580	rsxC	1.59151	9.61e-67	46.9622	41.8402	115.085	116.77
Y75_RS08585	rsxD	1.61383	4.05e-32	32.4492	35.3096	90.0058	91.0173
Y75_RS08590	rsxG	1.55854	6.27e-15	24.8682	26.9878	64.9814	68.5061
Y75_RS08595	rsxE	1.58767	1.58e-14	27.3752	20.208	62.447	60.2998
Y75_RS08600	nth	1.5495	6.3e-17	32.378	28.2989	77.0787	76.452
Y75_RS08605		-0.994776	0.841757	0	0.55587	0	0
Y75_RS08610	dtpA	-2.63282	7.45e-64	80.7529	81.351	12.0469	10.4547
Y75_RS08615	gstA	0.183491	0.0710299	202.155	202.298	195.465	204.443
Y75_RS08620	pdxY	0.507817	4.7e-06	101.576	103.721	124.182	130.135
Y75_RS08625	tyrS	0.225027	9.29e-05	578.304	587.979	602.338	582.49
Y75_RS08630	pdxH	0.396074	0.00057888	126.952	130.136	147.737	146.539
Y75_RS08635	mliC	-0.387156	0.405237	21.2586	18.6937	9.35108	17.7722
Y75_RS08640	anmK	-0.275331	0.0295616	78.1765	82.5003	58.9643	56.4214
Y75_RS08645	slyB	-0.547684	1.51e-22	2062.79	2033.79	1201.93	1235.73
Y75_RS08650	slyA	-0.191173	0.0411295	408.495	401.014	315.429	299.744
Y75_RS08655	ydhI	0.252281	0.822243	2.88106	3.77713	3.63714	3.2917
Y75_RS08660	ydhJ	0.275876	0.321793	16.0133	15.4829	15.4506	17.8383
Y75_RS08665	ydhK	0.319482	0.279724	5.72387	5.82409	6.28615	6.24687
Y75_RS08670	sodC	-0.910909	0.0053087	26.6099	29.2872	12.7974	13.137
Y75_RS08675	ydhF	-0.21446	0.0822934	99.5711	101.545	76.2499	74.3836
Y75_RS08680	ydhL	-0.0146843	0.986185	6.40202	6.52803	6.1578	4.87634
Y75_RS08685	nemR	0.114227	0.747038	16.8712	13.1211	13.4084	14.7019
Y75_RS08690	nemA	0.133964	0.424816	37.089	42.6747	39.8512	36.2962
Y75_RS08695	gloA	-0.235352	0.0219667	341.767	359.167	252.908	266.236
Y75_RS08700	rnt	0.543678	0.000649388	61.9715	61.2817	73.5541	83.2103
Y75_RS08705	lhr	-0.159162	0.1348	27.8396	30.2442	22.0189	23.3766
Y75_RS08710	grxD	-0.634642	1.25e-08	456.917	399.46	242.333	235.453
Y75_RS08715	ydhO	0.0487262	0.711186	120.795	97.2536	98.8297	96.1755
Y75_RS08720	sodB	-5.59663	0	1555.77	1705.96	29.7697	28.6262
Y75_RS08725	ydhP	1.16333	1.48e-09	17.7725	17.1381	34.4362	33.3951
Y75_RS08735	purR	0.807788	3.81e-34	338.928	318.438	496.125	503.368
Y75_RS08740	ydhB	0.0747827	0.736527	28.5371	24.62	26.2974	21.8766
Y75_RS08745	ydhC	-0.461855	0.0168373	31.4792	32.1608	21.4813	18.469
Y75_RS08750	cfa	-0.599233	4.84e-26	799.396	804.402	456.27	464.613
Y75_RS08755	ribC	-0.697196	6.5e-20	689.107	674.948	344.587	389.082
Y75_RS08760	mdtK	-1.6328	2.58e-57	195.162	224.699	56.947	61.3192
Y75_RS08765	ydhQ	-0.678748	1.64e-14	206.326	222.188	119.645	112.946
Y75_RS08780	ydhR	-0.266277	0.0043783	610.326	634.185	431.009	471.902
Y75_RS08785	ydhS	0.117882	0.738464	5.1418	6.24948	5.95024	4.77317
Y75_RS08790	ydhT	-1.21658	0.00382951	12.2507	11.4919	4.11402	4.82648
Y75_RS08795	ydhU	-1.47819	7.87e-06	20.5348	23.628	7.24922	6.48941
Y75_RS08800	ydhX	-3.09397	2.66e-11	24.1154	20.6848	2.22085	2.34491
Y75_RS08805	ydhW	-2.42483	4.82e-12	34.1638	30.2069	4.77624	5.74908
Y75_RS08810	ydhV	-5.3551	4.02e-118	85.4582	84.6983	1.88781	1.68182
Y75_RS08815	ydhY	-7.26484	2.05e-27	100.44	112.842	0.789713	0.312685
Y75_RS08820	ydhZ	-1.16872	0.000104493	88.5076	89.954	31.6313	38.037
Y75_RS08825	pykF	-0.292832	2.67e-10	2211.83	2146.38	1540.47	1552.44
Y75_RS08830	lpp	-0.351181	6.53e-11	5767.88	5641.14	3964.48	3805.2
Y75_RS08835	ynhG	0.338916	0.0113973	67.5239	60.7351	68.0721	72.8513
Y75_RS08840	sufE	4.3681	1.55e-57	7.80601	7.27142	134.556	134.718
Y75_RS08845	sufS	4.63364	0	17.1721	18.1765	391.535	374.542
Y75_RS08850	sufD	5.38757	0	12.5662	11.5145	444.483	425.469
Y75_RS08855	sufC	5.42073	6.04e-219	10.1125	8.73808	327.782	367.099
Y75_RS08860	sufB	5.7904	0	10.1668	9.76952	476.977	479.685
Y75_RS08865	sufA	7.41381	2.5e-28	0.927995	0.912467	139.245	133.063
Y75_RS08870	ydiH	-0.185578	0.433575	86.0716	77.9935	63.4608	61.4622
Y75_RS08875	ydiI	-0.474469	0.00214373	146.301	143.443	91.1071	90.0056
Y75_RS08880	ydiJ	-0.505187	2.38e-16	231.738	238.889	141.151	147.557
Y75_RS08885	ydiK	-0.17909	0.0724304	130.921	135.815	103.133	101.779
Y75_RS08895	ydiL	-0.0376597	0.974141	2.39754	2.20026	1.72956	2.19141
Y75_RS08900	ydiM	-0.753752	0.316339	2.26318	2.03987	0.816318	1.45449
Y75_RS08905	ydiN	-0.907689	0.400242	0.678798	1.42387	0.391742	0.620438
Y75_RS08910	ydiB	0.583885	0.306443	4.55615	2.4672	3.85837	5.20554
Y75_RS08915	aroD	0.426726	0.000751683	87.3157	89.1168	102.969	103.379
Y75_RS08920	ydiF	0.642853	0.158805	3.124	2.9658	2.87531	5.53852
Y75_RS08925	ydiO	0.398547	0.344525	5.07181	5.08472	6.88706	4.60167
Y75_RS08930	ydiP	-0.710747	4.41e-05	57.0671	55.6801	28.1244	32.0625
Y75_RS08940	ydiQ	-0.211615	0.827234	1.57106	1.91257	1.78097	0.769279
Y75_RS08945	ydiR	-0.134838	0.80723	3.10992	6.23567	3.03527	4.59823
Y75_RS08950	ydiS	-0.122733	0.799622	3.86389	3.93025	3.17184	3.04457
Y75_RS08955	ydiT	-0.994776	0.841757	0	0.381222	0	0
Y75_RS08960	fadK	0.0049102	0.990963	3.65374	3.62681	3.23823	3.10106
Y75_RS08965	ppsA	2.32759	0	225.572	229.38	997.057	989.425
Y75_RS08975	ppsR	0.746747	3.63e-10	85.042	80.042	119.132	121.395
Y75_RS08980	aroH	0.537534	5.71e-12	205.784	201.157	252.034	261.739
Y75_RS08985	ydiE	8.14119	1.09e-07	0	0	35.2063	29.4005
Y75_RS08990	ydiU	1.60533	3.01e-62	55.6265	54.9701	144.376	148.295
Y75_RS08995	ydiV	-0.611388	3.48e-05	126.463	116.309	60.3568	78.8364
Y75_RS09000	nlpC	-0.810058	7.61e-14	321.801	320.161	161.942	155.827
Y75_RS09005	btuD	0.161936	0.341602	51.2767	61.6728	54.9903	55.4467
Y75_RS09010	btuE	0.264457	0.0695424	96.3256	97.1579	104.681	96.9194
Y75_RS09015	btuC	0.294625	0.0690753	41.5035	42.9327	45.9841	44.0177
Y75_RS09020	ihfA	0.228356	0.0051761	888.076	918.427	864.342	982.092
Y75_RS09025	pheT	0.940715	7.33e-68	383.541	405.38	660.245	657.352
Y75_RS09030	pheS	0.97798	2.78e-39	233.423	246.741	421.54	401.137
Y75_RS09040	rplT	0.74333	2.99e-47	2545.7	2495.09	3659.05	3676.64
Y75_RS09045	rpmI	0.693393	0.00994165	63.693	64.3198	80.0976	101.29
Y75_RS09050	infC	0.466807	2.12e-19	4389.49	4108.27	4957.27	5254.4
Y75_RS09055	thrS	-0.577663	9.16e-39	2588.48	2558.95	1486.84	1512.32
Y75_RS09060	arpA	-0.517864	0.523208	2.18517	1.11409	0.525454	1.52572
Y75_RS09070	ydiY	0.904053	6.45e-11	68.0882	59.4606	102.316	104.413
Y75_RS09075	pfkB	-0.0795308	0.329402	302.174	312.252	264.087	240.573
Y75_RS09080	ydiZ	-0.478402	0.159668	47.5891	36.5869	23.7345	28.8641
Y75_RS09085	yniA	-1.51424	2.92e-23	104.722	108.135	34.679	29.6272
Y75_RS09090	yniB	-0.0247767	0.86274	135.096	121.425	100.221	119.686
Y75_RS09095	yniC	0.190047	0.0795152	173.939	162.452	172.301	160.04
Y75_RS09100	ydjM	0.332475	0.498774	5.80584	8.56303	7.95772	7.96002
Y75_RS09105	ydjN	2.69688	0	263.278	239.364	1419.99	1407.23
Y75_RS09110	ydjO	1.5086	0.077179	1.06789	1.12002	3.38959	1.95215
Y75_RS09115	cedA	-0.166737	0.594364	47.2423	49.2092	32.6796	42.8849
Y75_RS09120	katE	-0.239116	0.298259	10.2647	11.2144	8.17278	7.64476
Y75_RS09125	chbG	-0.0315016	0.880665	34.566	37.5139	30.385	31.1234
Y75_RS09130	chbF	-0.110119	0.737672	8.38483	8.24452	7.3318	5.95117
Y75_RS09135	chbR	-0.575359	0.0168848	31.3728	29.3789	15.7249	20.017
Y75_RS09140	chbA	-1.54155	0.0706192	9.26549	6.07363	1.40716	3.34298
Y75_RS09145	chbC	-1.21813	0.00489054	5.81821	8.29109	2.46357	2.89021
Y75_RS09150	chbB	0.13534	0.812692	10.1261	10.1313	9.61163	9.74261
Y75_RS09155	osmE	-0.869811	1.64e-05	130.748	131.704	71.3775	51.9094
Y75_RS09160	nadE	-0.126866	0.044698	624.486	631.37	499.722	500.465
Y75_RS09170	cho	0.487362	0.00898594	38.4904	31.19	42.9755	41.3247
Y75_RS09175	ves	-0.601259	0.455916	4.76521	2.92842	2.57818	1.70137
Y75_RS09180	spy	1.53706	3.5e-07	12.6991	16.4175	37.9163	36.2728
Y75_RS09185	astE	-0.629924	0.332294	4.07754	2.9053	2.04626	1.82298
Y75_RS09190	astB	-0.249735	0.500001	6.13883	8.21582	5.8124	4.67587
Y75_RS09195	astD	-0.566225	0.11395	7.0903	7.46691	4.19252	4.38245
Y75_RS09200	astA	-0.87018	0.110769	5.31204	4.57025	2.39503	2.27594
Y75_RS09205	astC	-0.695122	0.0788243	8.44529	7.28904	4.77234	3.53797
Y75_RS09210	xthA	0.865706	2.95e-15	115.755	109.215	188.039	166.776
Y75_RS09215	ydjX	-3.95586	9.39e-49	88.3652	96.2241	4.35422	6.34448
Y75_RS09220	ydjY	-3.75869	1.9e-87	194.674	178.555	10.592	13.8832
Y75_RS09225	ydjZ	-2.95253	1.54e-49	111.044	115.544	11.8935	13.8506
Y75_RS09230	ynjA	-1.92439	2.97e-14	64.9833	62.4623	12.8464	16.7766
Y75_RS09235	ynjB	-1.90686	4.42e-51	132.678	126.356	28.682	31.6301
Y75_RS09240	ynjC	-1.34985	7.16e-10	25.4073	25.0189	7.99353	9.33522
Y75_RS09245	ynjD	-0.766063	0.0105419	33.0641	23.394	14.7656	13.7915
Y75_RS09250	ynjE	-3.5404	1.27e-269	380.817	382.284	25.8792	31.9791
Y75_RS09255	ynjF	0.189141	0.476838	27.355	24.2709	27.9061	22.7302
Y75_RS09260	nudG	0.021141	0.948512	26.8711	25.5958	24.8365	21.107
Y75_RS09265	ynjH	1.6361	0.282078	0.625975	1.231	3.61258	1.43039
Y75_RS09270	gdhA	2.31539	0	830.917	853.774	3644.56	3649.81
Y75_RS09275	ynjI	0.659333	0.0635757	6.93194	6.59956	8.81063	9.80566
Y75_RS09280	topB	0.553707	4.47e-14	127.004	128.929	162.057	164.834
Y75_RS09285	selD	-0.206672	0.00134845	541.28	550.292	420.985	400.691
Y75_RS09290		1.25665	0.670249	1.13252	0	0.816989	1.29394
Y75_RS09295	ydjA	0.530767	0.000206833	114.659	142.783	176.635	146.977
Y75_RS09305	sppA	0.417021	1.62e-07	125.102	120.126	137.142	147.8
Y75_RS09310	ansA	0.617099	1.43e-10	124.166	116.607	157.208	163.674
Y75_RS09315	pncA	0.737527	2.06e-08	89.0119	84.1056	127.46	122.772
Y75_RS09320	ydjE	-0.754739	0.128163	4.17393	4.64301	2.00736	2.60119
Y75_RS09325	ydjF	0.266454	0.154656	44.7889	40.0358	41.2853	47.5544
Y75_RS09330	ydjG	-0.020992	0.946984	13.134	10.9054	10.1064	10.4042
Y75_RS09335	ydjH	-0.0651688	0.897597	4.71129	5.46391	5.22873	3.10546
Y75_RS09340	ydjI	0.454839	0.293719	6.1553	6.0523	6.66055	7.9703
Y75_RS09345	ydjJ	-1.02398	0.0448795	5.92462	5.82548	2.2557	2.82044
Y75_RS09350	ydjK	-1.52908	0.0126905	4.48419	3.18439	0.808713	1.56546
Y75_RS09355	ydjL	-1.10876	0.033222	5.2648	5.96105	2.18671	2.36963
Y75_RS09360	yeaC	-0.141187	0.55226	88.2625	75.5014	60.5107	68.6588
Y75_RS09365	msrB	0.897088	6.03e-08	78.2093	73.7811	118.511	127.652
Y75_RS09370	gapA	-0.991783	5.04e-114	24143.7	24788.8	10568.7	10830.2
Y75_RS09375	yeaD	-0.764698	3.57e-18	310.129	324.913	169.263	154.993
Y75_RS09380	yeaE	-0.330192	0.0808015	44.5925	42.5296	29.1256	31.2116
Y75_RS09385	mipA	1.10817	1.72e-63	434.38	406.17	789.362	783.565
Y75_RS09390	yeaG	-1.68693	4.93e-50	94.381	100.491	25.1955	27.7199
Y75_RS09395	yeaH	-2.13642	1.35e-25	44.3074	44.5751	9.07709	8.41162
Y75_RS09400	yeaI	-3.83543	1.27e-17	16.7717	13.4372	1.09227	0.665355
Y75_RS09405	yeaJ	-0.274804	0.0668312	43.007	39.5286	28.5295	30.8258
Y75_RS09410	yeaK	0.0091096	0.942395	162.958	153.429	137.68	138.764
Y75_RS09420	yeaL	0.455345	0.168862	20.3198	19.1002	22.126	24.9682
Y75_RS09425	yeaM	-0.642809	0.0084213	31.1278	29.0321	15.5228	18.1403
Y75_RS09430	yeaN	0.451152	0.0927283	13.376	10.6742	13.53	14.9503
Y75_RS09435	yeaO	-0.74977	0.0322985	31.9694	38.0438	18.8047	17.4201
Y75_RS09440	yoaF	-0.545394	0.238074	26.1229	25.0271	12.5632	18.3669
Y75_RS09445	yeaP	0.582265	2.3e-08	179.344	143.577	199.924	219.446
Y75_RS09455	yeaQ	-0.693432	0.00914609	81.6137	87.6659	48.9803	41.5298
Y75_RS09460	yoaG	1.72242	0.729519	0	0	0.671256	0
Y75_RS09465	yeaR	0.0587668	0.958579	2.8532	1.8703	2.05827	2.17325
Y75_RS09470	leuE	-1.58426	9.06e-13	65.2586	66.3671	21.1168	16.5689
Y75_RS09475	dmlR	-0.829639	3.99e-08	75.6612	77.3807	37.1474	37.8065
Y75_RS09480	dmlA	-0.350368	0.12647	22.7837	23.2321	15.9793	15.3655
Y75_RS09485	yeaV	0.0214106	0.978203	1.4266	1.09101	1.1149	1.08662
Y75_RS09490	yeaW	-0.0124245	0.984181	2.59666	2.50314	1.98339	2.44322
Y75_RS09495	yeaX	-0.32578	0.536682	4.09018	5.47888	3.0789	3.65725
Y75_RS09500	rnd	0.760385	1.3e-08	59.1076	50.9286	85.499	75.3646
Y75_RS09505	fadD	0.918324	3.67e-12	32.8377	29.4806	51.4238	50.5679
Y75_RS09510	yeaY	0.924679	2.11e-08	65.7327	60.0921	91.8609	116.526
Y75_RS09515	tsaB	0.632848	2.46e-07	99.8825	94.5736	132.722	128.771
Y75_RS09520	yoaA	0.491524	5.86e-05	36.7143	38.6363	46.544	45.6484
Y75_RS09525	yoaB	0.246995	0.0838023	198.932	174.953	206.493	176.274
Y75_RS09530	yoaC	-1.50595	2.27e-09	82.7428	83.2286	25.7284	24.9924
Y75_RS09535	yoaH	0.39629	0.671702	3.78337	8.68013	6.14088	8.64523
Y75_RS09540	pabB	0.569835	7.63e-05	34.8325	35.4078	45.7945	44.844
Y75_RS09545	nudL	0.0834142	0.672998	49.7763	51.4682	44.8852	48.7466
Y75_RS09550	sdaA	-0.244101	0.0721471	54.023	58.6909	39.9709	43.1629
Y75_RS09555	yoaD	0.274004	0.514195	3.76328	4.01747	4.88662	3.19404
Y75_RS09560	yoaE	0.41681	3.07e-05	75.8578	77.737	90.8865	87.3007
Y75_RS09565		1.13928	0.185655	4.05998	5.32272	6.44342	12.0605
Y75_RS09570	manX	-1.49568	8.83e-144	1188.21	1223.3	371.527	372.155
Y75_RS09575	manY	-1.34754	1.18e-106	1187.42	1235.08	408.116	420.545
Y75_RS09580	manZ	-1.31178	2.1e-117	1510.38	1567.5	537.881	540.522
Y75_RS09585	yobD	-0.632445	0.00784377	57.8789	53.6059	30.1701	32.4243
Y75_RS09590		-3.58407	8.57e-25	141.602	126.492	11.5169	7.13754
Y75_RS09595	mntP	-3.59388	1.72e-20	54.7591	41.8446	3.71019	3.11091
Y75_RS09600	rlmA	0.755297	8.16e-08	64.4477	57.1157	86.2547	91.7997
Y75_RS09605	cspC	0.123088	0.35006	462.026	371.526	377.233	410.057
Y75_RS09610	yobF	0.106051	0.724472	155.636	82.6991	115.677	103.728
Y75_RS09615		-1.29808	0.793748	0.823651	0	0	0
Y75_RS09620	yebO	0.592342	0.00043665	118.719	114.787	153.729	151.918
Y75_RS09625	mgrB	0.365429	0.825693	2.35813	2.31867	2.55169	2.69423
Y75_RS09630	yobH	0.430212	0.437168	14.938	11.6572	13.3419	17.8799
Y75_RS09635	kdgR	0.486881	1.5e-06	161.303	144.96	188.776	183.055
Y75_RS09640	yebQ	1.35467	0.004979	2.12677	2.05018	4.69294	4.57393
Y75_RS09645	htpX	0.41335	1.6e-08	344.092	321.675	388.983	380.454
Y75_RS09650	prc	0.854279	4.26e-51	355.869	332.748	531.544	550.337
Y75_RS09655	proQ	0.568249	1.97e-17	509.799	485.976	632.072	651.201
Y75_RS09660	msrC	0.15494	0.122193	262.69	273.754	251.097	269.844
Y75_RS09665	yebS	0.279166	0.114796	27.0396	27.9033	27.2313	31.0465
Y75_RS09670	yebT	0.475686	2.44e-06	44.8643	42.4655	51.35	54.2434
Y75_RS09675	rsmF	0.590159	2.23e-06	47.1543	45.7784	62.5217	58.7855
Y75_RS09680	yebV	0.522144	0.51743	5.76211	7.55426	4.15673	13.1668
Y75_RS09685	yebW	0.607246	0.217106	14.8613	12.1772	17.868	17.687
Y75_RS09690	pphA	0.0684659	0.905624	4.1795	6.16434	5.27633	4.17831
Y75_RS09700	yebY	0.982986	4.2e-05	43.5362	39.0354	66.4231	75.4698
Y75_RS09705	yebZ	1.45764	1.07e-26	47.8066	46.4263	118.931	105.195
Y75_RS09710	yobA	0.943524	2.09e-07	68.492	65.55	113.971	109.556
Y75_RS09715	holE	0.82557	0.029728	33.9853	22.2778	48.5004	36.297
Y75_RS09720	yobB	-0.425575	0.0196786	66.6108	64.2119	45.0373	39.097
Y75_RS09725	exoX	-0.365861	0.00677407	133.055	120.817	80.2983	91.3892
Y75_RS09730	ptrB	0.177361	0.253617	26.368	22.5355	23.777	24.1201
Y75_RS09735	yebE	-1.19234	5.83e-07	45.2461	49.2617	19.1338	16.6375
Y75_RS09745	yebF	1.20327	1.03e-10	60.8974	58.7783	119.34	119.98
Y75_RS09750	yebG	1.43101	2.2e-16	76.3775	80.1061	175.89	192.651
Y75_RS09755	purT	2.00078	4.33e-112	76.3785	86.4706	284.431	284.943
Y75_RS09760	eda	0.0608459	0.474339	338.673	354.47	323.954	304.18
Y75_RS09765	edd	-0.317994	0.0074589	61.8728	63.3257	46.4143	40.5501
Y75_RS09770	zwf	0.236475	1.32e-05	620.67	635.594	647.21	639.805
Y75_RS09780	yebK	-0.982525	2.74e-16	140.952	144.546	62.9456	62.7027
Y75_RS09785	pykA	-2.08551	0	1898.46	1920.11	401.594	379.611
Y75_RS09790	waaN	-0.0694236	0.453442	196.71	184.903	163.069	152.053
Y75_RS09795	yebA	-0.259006	2.48e-06	807.579	776.777	565.615	585.732
Y75_RS09800	znuA	-0.237542	1.42e-06	6368.56	5966.01	4434.7	4662.45
Y75_RS09805	znuC	-0.470833	4e-11	541.638	549.024	333.556	351.843
Y75_RS09810	znuB	-0.213987	0.0187693	238.554	238.285	181.546	175.464
Y75_RS09815	ruvB	0.251086	0.0191414	107.908	105.267	112.904	107.174
Y75_RS09820	ruvA	0.40689	0.000981015	122.519	115.231	133.688	140.302
Y75_RS09825	yebB	-1.30353	0.115851	3.12988	5.40894	1.43682	1.62545
Y75_RS09830	ruvC	0.34911	0.0006555	241.132	225.468	266.376	248.476
Y75_RS09835	yebC	0.0595368	0.405949	456.423	467.921	425.362	411.888
Y75_RS09840	nudB	0.0194428	0.890988	145.281	137.146	130.46	117.143
Y75_RS09845	aspS	0.145786	0.00935013	528.164	533.63	522.055	498.733
Y75_RS09850	yecD	0.000862536	0.995901	86.2228	73.5752	70.4936	67.7488
Y75_RS09855	yecE	0.783998	0.00132582	16.5643	19.9294	28.2851	26.5912
Y75_RS09860	yecN	-0.182351	0.352778	80.0163	85.9071	64.8993	62.2652
Y75_RS09865	cmoA	0.149718	0.16514	146.529	144.304	136.667	144.214
Y75_RS09870	cmoB	0.437374	6.69e-05	95.4387	94.7685	112.198	111.667
Y75_RS09875	torZ	-0.329041	0.111234	12.5285	14.0124	8.57838	9.94717
Y75_RS09880	torY	0.334007	0.65525	1.56068	1.63687	1.5762	1.96144
Y75_RS09885	cutC	-0.118422	0.397634	99.7465	87.6821	75.9352	73.5248
Y75_RS09890	yecM	0.0212154	0.893264	82.8949	86.2674	73.5491	76.0446
Y75_RS09895	argS	0.697074	1.91e-28	222.616	226.398	314.533	318.81
Y75_RS09900	yecT	0.476772	0.401167	4.55776	8.04371	6.82876	8.8125
Y75_RS09905	flhE	0.51356	0.756094	0.871611	0.857026	1.57193	0.497921
Y75_RS09910	flhA	-0.35417	0.169372	9.51296	9.76046	6.02711	7.18289
Y75_RS09915	flhB	-0.995329	0.281368	1.64516	1.76468	1.07891	0.341753
Y75_RS09920	cheZ	-0.0729626	0.84604	12.7711	13.0806	11.5161	9.72755
Y75_RS09925	cheY	-0.200284	0.79918	4.83055	5.46937	2.53433	5.51905
Y75_RS09930	cheB	0.00135308	0.998894	1.30907	0.965376	1.18044	0.747829
Y75_RS09935	cheR	-0.0923874	0.883034	3.59047	3.26888	2.44623	3.19062
Y75_RS09940	tap	-0.335002	0.583959	2.0391	2.18086	1.54841	1.3488
Y75_RS09945	tar	-0.0444388	0.935233	2.27593	2.30566	1.86572	2.00934
Y75_RS09950	cheW	0.962173	0.11953	3.40204	4.68315	6.87175	6.99648
Y75_RS09955	cheA	0.253082	0.487347	3.67565	4.53203	4.6087	3.89958
Y75_RS09960	motB	-0.246162	0.755938	2.77949	1.57906	1.4704	1.69368
Y75_RS09965	motA	-0.518459	0.557903	1.35393	3.04292	1.95343	0.662963
Y75_RS09970	flhC	0.508729	0.207709	8.59234	11.8474	12.3969	13.2022
Y75_RS09975	flhD	-0.0555512	0.908813	14.6297	13.4259	12.6645	10.5861
Y75_RS09980	insH1	-0.610978	3.1e-16	408.819	409.84	241.662	223.315
Y75_RS09985	uspC	-1.05389	0.00100824	37.544	36.6539	14.4063	16.8843
Y75_RS09990	otsA	-0.384104	0.0512804	27.1424	29.021	16.0993	21.7766
Y75_RS09995	otsB	-0.220406	0.615573	10.7188	6.60468	6.18592	6.61312
Y75_RS10000	araH	-0.675221	0.0563473	11.3138	11.8661	6.27818	6.36373
Y75_RS10005	araG	-0.912779	0.0198123	6.58161	6.69463	3.02884	3.1116
Y75_RS10010	araF	-1.60214	0.00284792	6.76772	7.05261	1.50221	2.57745
Y75_RS10015	ftnB	-1.88759	3.16e-55	324.214	325.591	77.0617	75.4066
Y75_RS10020	yecJ	0.968393	0.000305208	52.1851	42.2046	71.3804	89.0476
Y75_RS10030	yecR	-0.653217	0.654799	3.69633	0.69228	1.14278	1.20662
Y75_RS10035	ftnA	-3.67402	0	1750.35	1774.32	110.026	132.955
Y75_RS10040	yecH	-4.38102	5.24e-18	100.298	82.9993	3.0789	4.87634
Y75_RS10045	tyrP	2.27039	1.65e-37	13.0454	13.1989	57.5903	52.3289
Y75_RS10050	yecA	-0.658127	7.96e-11	254.092	264.198	138.125	148.392
Y75_RS10070	pgsA	-0.0199043	0.862376	186.514	183.905	152.129	166.338
Y75_RS10075	uvrC	-0.0416768	0.564148	191.187	197.765	159.779	169.455
Y75_RS10080	uvrY	-0.374668	3.13e-06	456.61	426.367	291.329	300.54
Y75_RS10090	yecF	-0.318145	0.362659	41.7087	56.1723	31.1823	38.1228
Y75_RS10095	sdiA	-0.263907	0.192363	47.4878	43.8915	30.1463	36.3517
Y75_RS10100	yecC	1.07248	6.83e-21	86.1856	90.4228	159.381	164.377
Y75_RS10105	yecS	0.889869	1.31e-10	71.8332	66.9314	110.857	112.262
Y75_RS10110	dcyD	0.698383	1.17e-15	153.867	164.413	226.014	223.725
Y75_RS10115	fliY	1.79372	9.5e-168	418.889	462.749	1302.6	1362.3
Y75_RS10120	fliZ	-0.131563	0.833883	4.97164	5.90688	4.70727	3.90518
Y75_RS10125	fliA	-0.303344	0.800209	0.953702	1.40661	0.859988	0.817226
Y75_RS10130	fliC	-0.279859	0.0543216	41.9161	44.7904	30.9834	31.2272
Y75_RS10135	fliD	0.0603412	0.907552	2.93218	2.88311	2.37965	2.93134
Y75_RS10140	fliS	-0.342529	0.732155	3.33449	2.73224	1.8041	2.3811
Y75_RS10145	fliT	-0.766801	0.534888	2.80668	2.45308	0.674904	2.13781
Y75_RS10150	amyA	-0.139779	0.417594	31.6559	28.0968	22.2528	24.9479
Y75_RS10155	yedD	-0.13421	0.239522	253.249	247.926	197.02	199.988
Y75_RS10160	yedE	-0.236829	0.00365552	252.087	272.016	200.357	186.096
Y75_RS10165	yedF	-0.524257	0.159588	43.0358	42.0766	28.4146	22.5014
Y75_RS10170	yedK	-0.170516	0.702555	10.2619	8.07213	7.03268	7.03472
Y75_RS10175	yedL	-1.51632	1.44e-11	82.5001	77.725	23.1876	25.707
Y75_RS10185		1.40436	0.218087	0.85537	0.420528	1.38837	1.46593
Y75_RS10190		0.360967	0.93072	0	0.401572	0.44193	0
Y75_RS10195	fliE	1.24158	0.60884	0	0.711935	0.391742	1.24088
Y75_RS10200	fliF	0.0131592	0.989894	0.62183	0.611424	0.598109	0.47364
Y75_RS10205	fliG	-1.32281	0.0456343	4.3122	3.73124	1.24431	1.57658
Y75_RS10210	fliH	-0.554167	0.590483	2.49845	1.31021	1.08141	1.14182
Y75_RS10215	fliI	0.595884	0.47182	1.37614	0.656056	1.44398	1.14348
Y75_RS10220	fliJ	3.83306	0.159363	0	0	0.556871	0.881968
Y75_RS10225	fliK	0.433537	0.582871	1.06637	1.69762	1.86823	1.39242
Y75_RS10230	fliL	-3.0978	0.295819	0.73723	0.483262	0	0
Y75_RS10235	fliM	0.177565	0.794372	2.2223	2.68938	1.47983	3.51561
Y75_RS10240	fliN	0.455401	0.781161	0.827611	0.813762	0.59703	1.41836
Y75_RS10245	fliO	1.94785	0.455063	0.46778	0	0.337452	1.06891
Y75_RS10250	fliP	0.0455844	0.964323	1.16313	1.82987	1.84595	0.797347
Y75_RS10255	fliQ	-2.39632	0.542555	0	1.24458	0	0
Y75_RS10260	fliR	-0.164716	0.880036	1.52919	1.0024	0.945551	0.99837
Y75_RS10265	rcsA	2.0459	5e-11	8.24967	8.6524	28.9626	32.0467
Y75_RS10270	dsrB	-0.54987	0.103077	49.1838	51.1242	31.9326	27.2942
Y75_RS10275	yodD	-1.41395	0.586929	0.748448	1.47185	0	0.855126
Y75_RS10280	yedP	-0.351296	0.29033	15.3624	14.6225	8.65329	12.0219
Y75_RS10285	yedQ	-0.168257	0.31859	26.8815	28.1938	22.5387	19.9345
Y75_RS10290	yodC	-0.821276	0.699176	0.930503	2.43982	0.671256	1.06313
Y75_RS10295	yedI	-0.0690443	0.700349	41.726	48.8163	35.095	40.6185
Y75_RS10300	yedA	2.08988	0.0163544	0.559512	0.855788	2.01813	3.40939
Y75_RS10305	vsr	0.220528	0.534913	21.1085	18.3696	23.8913	15.385
Y75_RS10310	dcm	0.413921	4.55e-06	105.636	104.901	121.036	122.907
Y75_RS10315	yedJ	0.344948	0.0343853	57.7099	57.3908	61.2016	66.2171
Y75_RS10320	yedR	0.440771	0.137314	27.599	38.0228	41.5066	36.3428
Y75_RS10335	hchA	-0.702247	7.21e-08	109.656	119.448	60.7824	61.9516
Y75_RS10340	yedV	0.586879	1.82e-05	49.0753	41.0409	56.1147	61.2725
Y75_RS10345	yedW	0.0413646	0.763272	133.832	109.661	101.336	116.432
Y75_RS10350	hiuH	1.25184	3.01e-05	19.0351	19.5303	36.4189	43.9691
Y75_RS10355	yedY	-0.23317	0.229024	39.8305	32.8328	26.3903	27.1483
Y75_RS10360	yedZ	-0.658605	0.0526612	19.4268	19.4555	10.1214	11.4061
Y75_RS10365	zinT	-2.18151	0	29294.4	27225.3	5110.49	5728.09
Y75_RS10370	yodB	-2.39048	9.51e-26	106.903	88.9184	15.8431	16.6052
Y75_RS10375		-3.28548	1.4e-05	23.1866	25.7924	2.02747	2.40831
Y75_RS10385	mtfA	-0.511819	6.87e-09	295.01	282.668	170.751	181.928
Y75_RS10395	yeeJ	-0.0500494	0.664905	13.8325	14.1171	11.4815	12.0399
Y75_RS10400		-0.872273	0.0918581	5.38457	5.45491	2.23646	2.98281
Y75_RS10405	shiA	2.02579	2.88e-139	82.4825	86.5776	302.688	296.882
Y75_RS10410	amn	0.447589	6.28e-11	239.252	248.84	282.713	297.111
Y75_RS10415	yeeN	0.631644	7.2e-16	504.458	452.779	604.331	685.504
Y75_RS10425	yeeO	-0.420646	0.0704341	16.5211	16.8127	10.8347	10.8239
Y75_RS10435	cbl	1.50354	9.97e-24	34.8621	37.4166	81.4417	98.0299
Y75_RS10440	nac	-2.29649	2.12e-36	93.5561	81.3196	15.7928	14.9647
Y75_RS10450	erfK	-0.308796	0.0409976	65.7274	70.1188	50.4698	44.5946
Y75_RS10455	cobT	0.0886677	0.651373	28.3193	30.6612	24.6758	30.3562
Y75_RS10460	cobS	0.264977	0.436671	10.8455	13.6136	12.8177	12.9186
Y75_RS10465	cobU	-0.178174	0.478908	34.5543	36.447	26.74	27.9944
Y75_RS10470	insH1	-0.590836	4.19e-13	287.863	293.123	171.467	163.481
Y75_RS10480		-0.313699	0.0134846	68.8033	72.8696	50.8019	48.2449
Y75_RS10490		-0.202288	0.785288	10.4726	7.29395	8.49917	4.48697
Y75_RS10495	ykfA	-0.98838	0.0476531	10.8662	10.3095	4.95079	4.24722
Y75_RS10500	flu	-0.0180111	0.8931	23.2685	25.084	21.7975	19.6553
Y75_RS10505	yeeR	-0.1834	0.568416	7.28945	8.38043	5.58214	6.53461
Y75_RS10510	yeeS	0.403751	0.728602	2.68375	0.753954	1.65945	2.19019
Y75_RS10515	yeeT	-1.29808	0.793748	0.768496	0	0	0
Y75_RS10520	cbeA	-0.23444	0.94387	0	0.608311	0	0.530132
Y75_RS10525	cbtA	1.19903	0.578472	0.913226	0	0.658792	1.04339
Y75_RS10530		0.360967	0.93072	0	0.581658	0.640115	0
Y75_RS10540		0.517501	0.824572	0	1.31722	0.966399	0.765288
Y75_RS10545	yeeX	-0.731864	4.82e-27	1870.76	1913.21	945.955	1040.27
Y75_RS10550	yeeA	-0.239349	0.195726	36.3431	34.7778	26.3346	25.952
Y75_RS10555	sbmC	-1.24865	2.64e-07	65.8194	66.8516	21.1319	28.097
Y75_RS10560	dacD	-0.40748	0.0606473	23.4138	27.028	16.678	16.4881
Y75_RS10565	sbcB	-0.216333	0.0273069	108.462	112.289	83.6277	81.5599
Y75_RS10570	yeeD	4.44935	2.32e-75	16.4659	17.6622	321.794	330.934
Y75_RS10575	yeeE	3.96683	0	36.0186	36.6922	479.524	511.625
Y75_RS10580	plaP	2.35813	2.65e-301	141.787	140.451	627.025	631.078
Y75_RS10585	yeeY	-0.800005	0.00261193	22.1644	26.5154	13.0578	11.1845
Y75_RS10590	yeeZ	-0.35208	1.63e-05	311.19	308.37	209.924	212.137
Y75_RS10595	yoeB	0.394296	0.345901	21.4342	23.7099	21.744	30.6115
Y75_RS10600	yefM	0.107601	0.727238	41.3415	55.9766	43.5127	48.7826
Y75_RS10605	hisG	-2.92018	0	2065.72	2212.42	251.393	239.198
Y75_RS10610	hisD	-2.98427	0	2435.42	2482.69	281.144	257.774
Y75_RS10615	hisC	-2.93075	0	2045.5	2074.79	242.809	225.64
Y75_RS10620	hisB	-2.64976	0	2565.74	2533.14	351.192	355.309
Y75_RS10625	hisH	-2.57647	4.76e-243	1100.5	1099.3	164.599	154.889
Y75_RS10630	hisA	-2.40539	4.61e-246	1194.07	1193.99	205.069	184.985
Y75_RS10635	hisF	-2.38173	4.5e-282	1302.9	1262.26	207.714	221.169
Y75_RS10640	hisI	-2.12233	3.38e-167	1008.75	1038.36	212.768	194.437
Y75_RS10645	wzzB	0.876669	6.7e-41	704.984	637.682	1020.16	1123.02
Y75_RS10650	ugd	1.05832	6.7e-12	30.4821	30.696	51.84	59.3906
Y75_RS10655	gnd	0.780957	4.13e-58	1307.63	1355.94	1995.29	1985.35
Y75_RS10660	insH1	-0.564857	6.9e-15	399.865	407.404	241.662	232.386
Y75_RS10665		0.5655	5.77e-06	230.413	240.413	262.102	347.669
Y75_RS10670	wbbK	0.560738	3.47e-11	338.451	305.609	375.87	451.081
Y75_RS10675	wbbJ	0.617255	1.1e-09	222.073	199.043	265.746	295.848
Y75_RS10680	wbbI	0.738279	1.19e-07	425.254	391.714	536.043	649.732
Y75_RS10685	wbbH	1.03275	1.5e-34	144.606	149.136	247.09	277.1
Y75_RS10690	glf	0.960368	1.38e-43	401.875	396.578	631.017	721.986
Y75_RS10695	wzxB	0.856218	4.03e-25	241.827	208.802	334.398	374.319
Y75_RS10700	rfbC	0.702723	1.29e-13	255.141	233.139	329.527	361.398
Y75_RS10705	rfbA	0.592437	1.09e-18	515.845	480.981	626.952	680.144
Y75_RS10710	rfbD	0.533681	2.95e-11	278.444	270.72	325.187	367.41
Y75_RS10715	rfbB	0.383954	3.89e-07	518.486	464.331	518.644	597.087
Y75_RS10720	wcaN	0.338964	3.96e-09	1022.48	944.42	1069.41	1092.27
Y75_RS10725	wcaM	-0.367761	0.0971609	21.1944	18.6589	13.8672	12.8116
Y75_RS10730	wcaL	-0.239901	0.468823	8.44529	10.7952	7.31081	6.91512
Y75_RS10735	wcaK	0.307317	0.569424	3.35431	2.99035	4.64595	1.99285
Y75_RS10740	wzxC	0.376484	0.595773	1.27858	1.52386	1.0062	2.25762
Y75_RS10745	wcaJ	0.588377	0.37783	1.35546	1.53471	1.95563	1.83023
Y75_RS10750	cpsG	1.2926	0.0179096	1.88066	1.56154	4.07007	3.15145
Y75_RS10755	cpsB	0.0829564	0.868024	3.22993	3.13667	3.45191	2.32352
Y75_RS10760	wcaI	0.89703	0.232928	1.12328	1.19653	2.1271	1.60423
Y75_RS10765	wcaH	0.963595	0.447457	1.07143	0.936446	1.03056	2.44829
Y75_RS10770	wcaG	1.70368	0.00363363	1.6005	1.86515	5.00321	4.87634
Y75_RS10775	gmd	1.92554	3.13e-05	2.14413	2.30904	6.62895	8.22412
Y75_RS10780	wcaF	5.26824	0.00884221	0	0	1.35226	1.78475
Y75_RS10785	wcaE	3.67141	0.00929896	0.229831	0.150656	1.98957	2.10071
Y75_RS10790	wcaD	2.62164	0.000375788	0.705505	0.554959	2.54472	4.19152
Y75_RS10795	wcaC	1.14965	0.146383	1.12881	0.832439	2.23935	1.45091
Y75_RS10800	wcaB	1.44457	0.536521	0	0.45964	0.758751	0.400568
Y75_RS10805	wcaA	0.93233	0.304292	0.817782	1.47418	2.21227	1.6351
Y75_RS10810	wzc	1.92229	0.000530837	0.556583	1.09454	3.04003	2.54365
Y75_RS10815	wzb	2.53238	0.549942	0	0	0.556871	0
Y75_RS10820	wza	2.30428	0.0115354	0.452215	0.494053	2.17482	1.89446
Y75_RS10825	yegH	0.052422	0.623614	75.8689	75.3464	70.6258	65.353
Y75_RS10830	asmA	-0.0586534	0.480218	126.696	121.657	100.965	106.499
Y75_RS10835	dcd	-0.139633	0.283227	151.51	157.476	131.625	111.137
Y75_RS10840	udk	0.389576	0.00213193	134.721	112.141	138.066	142.012
Y75_RS10845	yegE	1.09724	5.79e-13	10.4219	12.7457	21.5449	21.8598
Y75_RS10850	alkA	-0.0853673	0.756913	18.6101	19.7572	17.3651	13.8669
Y75_RS10860	yegD	0.0257035	0.854847	45.3543	46.0527	39.6834	41.3679
Y75_RS10865	yegI	-0.243356	0.434574	8.47909	6.02131	5.47957	5.04564
Y75_RS10870	yegJ	-0.7384	0.347257	5.19397	4.86387	2.67634	2.54326
Y75_RS10875	yegK	-0.423425	0.708462	0.675955	2.06778	0.812711	1.02973
Y75_RS10880	yegL	-0.451348	0.646765	1.82024	2.21592	1.12552	1.48549
Y75_RS10885	mdtA	1.15537	4.03e-08	13.2206	14.534	28.0155	25.8043
Y75_RS10890	mdtB	1.41506	1.44e-12	6.11452	8.66624	19.1936	15.2938
Y75_RS10895	mdtC	1.3736	4.27e-12	6.09208	6.155	14.9583	12.5159
Y75_RS10900	mdtD	0.860076	0.0120469	4.49175	5.72962	8.58242	7.62859
Y75_RS10905	baeS	0.97065	0.000373873	8.44799	7.94547	15.6332	12.0301
Y75_RS10910	baeR	-0.0302686	0.877164	43.4513	43.1133	38.1968	35.2666
Y75_RS10915	yegP	-0.022085	0.964506	15.4158	13.1368	10.0087	14.6775
Y75_RS10920	yegQ	0.772939	2.52e-16	113.332	97.8678	156.867	155.728
Y75_RS10925		0.629014	0.667489	1.27987	1.67794	1.84658	2.19345
Y75_RS10930	yegR	-0.377534	0.698777	3.76563	4.58419	3.10456	2.45849
Y75_RS10935	yegS	-0.363491	0.338962	9.5423	10.2583	6.4707	6.97752
Y75_RS10940	srlR	0.124575	0.964402	0.383392	0.251318	0.553151	0
Y75_RS10955		-0.267044	0.151787	115.099	117.475	76.4759	92.8601
Y75_RS10960	gatD	-1.92081	1.17e-186	962.219	923.073	207.526	226.473
Y75_RS10965	gatC	-1.43398	2.71e-174	1777.97	1831.14	579.853	581.782
Y75_RS10970	gatB	-1.63299	1.64e-42	577.609	540.225	160.528	151.45
Y75_RS10985	gatA	-0.960335	0.033482	26.0658	23.4939	9.40182	13.0292
Y75_RS10990	gatZ	-1.25646	2.06e-157	2701.08	2655.04	968.917	980.441
Y75_RS10995	gatY	-1.24726	1.17e-103	2675.15	2892.93	1038.09	1001.07
Y75_RS11000	fbaB	-0.606856	1.77e-06	93.0062	103.857	56.5	56.1141
[truncated: 2,340 more rows]

## Sheet: E. coli W
Supplementary Data_3 Gene expression profiling after the deletion of fur under iron-replete condition in E. coli W.
locus_tag	gene_name	log2(fold change) (Dfur/wt)	p-value	WT FeCl2		Dfur FeCl2
ECW_RS00010	thrA	0.129117	0.00972633	1466.79	1494.04	1705.84	1766.19
ECW_RS00015	thrB	0.0805392	0.229756	946.429	1022.98	1098.08	1135.59
ECW_RS00020	thrC	-0.0861458	0.132033	1433.99	1401.35	1394.38	1469.19
ECW_RS00030	yaaX	-0.0900937	0.806804	56.4762	47.4852	52.9395	51.6449
ECW_RS00040	yaaA	-0.173431	0.272	115.472	123.491	111.16	116.161
ECW_RS00045	yaaJ	-0.114925	0.820971	4.30567	8.29032	5.63129	6.89656
ECW_RS00050	talB	-0.0125739	0.836186	1501.06	1396.65	1525.56	1553.87
ECW_RS00055	mog	-0.0674732	0.791124	67.1492	51.5669	57.8658	63.3376
ECW_RS00060	yaaH	-1.41807	4.73e-06	65.0617	57.0348	27.8188	21.1681
ECW_RS00065	yaaW	1.12409	0.325594	0.907089	2.02344	4.76827	2.15668
ECW_RS00070	yaaI	1.35353	0.786501	0	0	0.762582	0
ECW_RS00075	dnaK	0.0831698	0.155826	1037.33	1046.39	1137.65	1228.91
ECW_RS00080	dnaJ	0.0294805	0.774632	199.773	218.405	228.738	229.242
ECW_RS00085	mokC	-0.927072	0.190469	22.9767	28.7023	17.5682	11.6542
ECW_RS00090	nhaA	0.170143	0.215	98.0603	101.873	114.431	126.811
ECW_RS00095	nhaR	-0.242244	0.314	47.9239	40.2086	39.6509	40.1351
ECW_RS00100		-1.08352	0.338	2.36296	2.71082	2.25842	0.321036
ECW_RS00105	yehB	-0.118551	0.948266	0.733595	0.21819	0.701139	0.232558
ECW_RS00110		-2.86643	0.190967	0.577312	1.28781	0	0.274521
ECW_RS00115	rpsT	-0.874517	5.63e-23	1935	1791.92	1058.29	1120.4
ECW_RS00125	ribF	0.0111598	0.910575	281.394	262.132	290.973	296.077
ECW_RS00130	ileS	0.0273956	0.631536	488.432	508.077	545.213	544.052
ECW_RS00135	lspA	-0.635908	0.00128969	158.775	134.093	93.0488	108.745
ECW_RS00140	fkpB	-0.145137	0.549195	80.466	83.3372	83.086	75.8426
ECW_RS00145	ispH	-0.051685	0.694	149.25	148.679	165.77	142.59
ECW_RS00150	rihC	-0.530328	0.17	18.0607	18.327	11.5078	15.4923
ECW_RS00155	dapB	-0.485463	1.18e-06	385.823	354.812	280.991	285.974
ECW_RS00170	carA	0.186469	0.0026091	949.386	970.723	1218.56	1125.33
ECW_RS00175	carB	-0.167595	0.000599	1033.34	1058.73	1004.76	992.798
ECW_RS00185	caiF	-0.990722	0.00261308	77.5128	59.6987	34.3124	39.5745
ECW_RS00190	caiE	0.970194	0.232	3.28571	3.90903	6.80408	8.33286
ECW_RS00195	caiD	0.0855485	0.907	4.53314	4.78025	6.30195	4.31117
ECW_RS00200	caiC	-0.212571	0.575996	12.1046	8.37986	9.57442	9.32861
ECW_RS00205	caiB	0.31937	0.62364	2.66179	4.51261	4.32484	5.31604
ECW_RS00210	caiA	-0.35605	0.344705	13.8971	14.1715	12.469	11.0588
ECW_RS00215	caiT	-1.2536	0.347518	1.71253	0.57302	0.40919	0.610751
ECW_RS00220	fixA	-0.795891	0.58355	2.5206	0.749694	0.80303	1.19859
ECW_RS00225	fixB	-0.0528085	0.971431	0.688004	1.84168	0	2.61726
ECW_RS00230	fixC	-0.0873024	0.946	1.00772	0.899168	0.722353	1.19797
ECW_RS00235	fixX	1.51326	0.581	0	0.999162	2.14049	1.06495
ECW_RS00240	yaaU	-0.787699	0.671941	0.243432	0.868836	0.232662	0.463023
ECW_RS00245	kefF	0.0515541	0.891	24.9798	28.269	30.2801	28.9715
ECW_RS00250	kefC	0.0794011	0.726	20.5464	23.9263	27.4591	23.0178
ECW_RS00255	folA	-0.058921	0.755	153.61	122.636	145.527	138.4
ECW_RS00260	apaH	0.291492	0.134924	57.2615	61.0376	77.1336	78.2142
ECW_RS00265	apaG	0.0960668	0.729	69.2205	78.5394	72.6921	96.7146
ECW_RS00270	rsmA	0.211397	0.0897	167.492	173.713	222.608	201.268
ECW_RS00275	pdxA	0.560115	2.35e-05	108.028	110.411	182.405	163.135
ECW_RS00280	surA	0.186208	0.0120819	393.515	406.199	483.013	492.845
ECW_RS00285	lptD	0.141934	0.0210737	397.897	391.67	473.391	460.831
ECW_RS00290	djlA	-0.321608	0.188778	50.0208	45.3409	39.0809	42.6632
ECW_RS00295	rluA	-0.210577	0.508914	30.9041	34.1405	30.4745	29.8573
ECW_RS00300	rapA	-0.42495	0.000129176	74.347	75.801	59.5349	60.4084
ECW_RS00305	polB	0.720562	0.00235938	12.0018	12.186	20.832	21.9098
ECW_RS00310	araD	0.469171	0.775879	1.39572	0.415125	1.77863	0.884918
ECW_RS00315	araA	0.0256174	0.962402	5.61009	3.65806	5.15566	4.92497
ECW_RS00320	araB	-0.736226	0.360155	1.71617	3.06261	1.8225	1.26944
ECW_RS00325	araC	-0.010802	0.967204	31.6997	42.7564	37.3432	42.0663
ECW_RS00330	yabI	0.147175	0.6812	17.7823	21.9112	23.8747	23.354
ECW_RS00335	thiQ	-0.0333265	0.911669	41.2292	29.3477	37.6341	36.1264
ECW_RS00340	thiP	0.0804386	0.67858	34.8293	33.5924	36.9443	40.591
ECW_RS00345	thiB	0.475073	1.7e-05	167.639	163.392	243.638	249.638
ECW_RS00350	sgrR	0.319944	0.21859	20.9572	16.0782	27.8922	21.6074
ECW_RS00360	setA	-0.314546	0.223316	28.8717	29.1965	24.1779	25.8889
ECW_RS00365	leuD	-0.327144	3.29e-05	868.46	844.012	719.775	743.646
ECW_RS00370	leuC	-0.239153	4.02e-05	933.245	956.425	863.42	853.648
ECW_RS00375	leuB	-0.339496	6.42e-08	930.282	954.821	800.609	797.216
ECW_RS00380	leuA	0.0228326	0.715	711.37	704.695	802.942	740.109
ECW_RS00390	leuO	0.20962	0.725	5.14368	6.42544	8.84901	5.54405
ECW_RS00395	ilvI	0.0374924	0.587539	415.935	421.968	449.472	472.643
ECW_RS00400	ilvH	0.186924	0.199	195.237	225.236	265.763	248.194
ECW_RS00410	cra	-0.382395	0.0037	142.859	154.806	125.443	119.609
ECW_RS00415	mraZ	-0.00738837	0.965601	153.564	172.848	170.334	178.201
ECW_RS00420	rsmH	-0.0526201	0.66113	172.345	174.038	174.584	183.535
ECW_RS00425	ftsL	0.0636366	0.84002	52.9464	66.1402	77.5927	56.2284
ECW_RS00430	ftsI	0.0544706	0.636	98.945	98.2782	114.042	105.622
ECW_RS00435	murE	0.0840724	0.394	177.625	176.771	212.677	190.276
ECW_RS00440	murF	0.247462	0.0138	161.057	173.088	215.048	210.581
ECW_RS00445	mraY	-0.163384	0.206334	136.18	132.994	123.862	133.782
ECW_RS00450	murD	-0.0182172	0.856443	183.173	193.098	196.011	202.535
ECW_RS00455	ftsW	0.0446636	0.694326	149.478	161.725	164.768	179.556
ECW_RS00460	murG	0.259803	0.0442018	115.631	118.882	157.216	144.027
ECW_RS00465	murC	0.0819434	0.423	161.051	165.855	195.924	175.314
ECW_RS00470	ddlB	0.179188	0.122512	174.155	172.033	211.173	209.125
ECW_RS00475	ftsQ	0.192464	0.166343	127.088	140.183	170.276	157.57
ECW_RS00480	ftsA	0.113821	0.341288	123.477	119.568	140.096	141.845
ECW_RS00485	ftsZ	0.228594	0.00127	512.996	546.119	667.539	663.704
ECW_RS00490	lpxC	-0.0553157	0.389	1094.23	1098.87	1099.79	1163.17
ECW_RS00495	secM	0.140895	0.417975	139.984	135.595	177.183	148.721
ECW_RS00500	secA	0.104022	0.115369	273.173	270.176	312.205	313.969
ECW_RS00505	mutT	0.46274	0.338046	17.3967	19.9577	28.5035	26.7868
ECW_RS00515	yacG	-0.332781	0.662842	17.8606	20.283	15.5185	16.986
ECW_RS00520	zapD	-0.0707819	0.665261	121.45	106.814	116.909	115.917
ECW_RS00525	coaE	0.0205993	0.931087	66.7198	57.2072	74.23	60.4784
ECW_RS00530	guaC	0.275488	0.000685333	360.751	361.227	464.666	472.408
ECW_RS00535	hofC	0.493221	0.376605	5.12035	4.08786	7.98465	5.8948
ECW_RS00540	hofB	0.367674	0.505811	4.2113	4.17517	5.14303	6.45263
ECW_RS00545	ppdD	-0.64939	0.785026	0.733043	1.30816	0	1.3943
ECW_RS00550		1.35353	0.787	0	0	1.36727	0
ECW_RS00555	nadC	0.187588	0.253	81.9093	88.2853	108.768	99.2689
ECW_RS00560	ampD	0.323082	0.246882	40.4457	44.4573	57.7043	56.3041
ECW_RS00565	ampE	0.0647103	0.81	41.6816	39.8965	35.1295	56.2176
ECW_RS00570	aroP	-0.36317	3.53e-07	938.106	949.291	735.326	837.629
ECW_RS00575	pdhR	0.473246	0.000219327	163.004	173.779	269.905	231.929
ECW_RS00580	aceE	0.376717	1.74e-15	1303.46	1280.76	1803.78	1794.17
ECW_RS00585	aceF	0.126043	0.0176661	1194.42	1254.9	1424.59	1442
ECW_RS00590	lpd	-0.186678	0.000237326	1797.78	1802.1	1687.36	1704.34
ECW_RS00595	yacH	0.0190059	0.978	2.21412	2.63415	2.82155	2.45665
ECW_RS00600	acnB	-1.12071	3.47e-111	1511.53	1546.08	752.649	755.224
ECW_RS00605	yacL	-0.319515	0.458979	31.1393	34.9296	28.9113	27.9222
ECW_RS00610	speD	-0.229516	0.000395	1184.05	1136.12	1073.25	1048.57
ECW_RS00615	speE	-0.139144	0.0436749	824.364	799.249	798.607	782.22
ECW_RS00620	yacC	0.21542	0.419651	79.7928	82.7877	115.281	87.3566
ECW_RS00625	cueO	-1.23424	5.29e-112	1526.87	1556.63	713.873	691.849
ECW_RS00630	gcd	0.551725	1.77e-07	76.2652	81.3693	119.713	128.155
ECW_RS00635	hpt	-0.613982	3.11e-05	234.366	243.525	157.777	177.051
ECW_RS00640	can	0.107516	0.155338	894.128	816.112	996.454	978.524
ECW_RS00645	yadG	0.00581351	0.979907	50.3361	39.2996	47.7751	48.5362
ECW_RS00650	yadH	-0.0349087	0.87969	50.8322	53.6032	50.9924	58.3313
ECW_RS00655	yadI	-0.668003	0.253662	16.1269	17.006	9.80856	12.5487
ECW_RS00660	yadE	0.0585605	0.872801	11.3342	12.9356	14.3597	12.7846
ECW_RS00665	panD	-0.41811	3.7e-05	774.962	750.493	585.896	637.832
ECW_RS00670	yadD	0.643659	0.333457	4.66474	3.52191	8.23083	5.46009
ECW_RS00675	panC	-0.0521534	0.602013	315.232	320.972	313.642	344.277
ECW_RS00680	panB	0.238766	0.0374984	199.651	213.046	260.135	262.337
ECW_RS00685	yadC	0.292287	0.325	18.0946	14.208	20.7529	21.5681
ECW_RS00690	yadK	-0.246376	0.783822	3.79493	5.32108	5.18148	3.09352
ECW_RS00695	yadL	-0.226309	0.790557	4.83081	5.74724	7.18214	2.55237
ECW_RS00700	yadM	0.732071	0.512637	1.70317	2.53284	3.79825	3.77947
ECW_RS00705	htrE	-0.255579	0.69	1.87133	2.22633	2.02701	1.66105
ECW_RS00710	yadV	-0.0304832	0.989026	0	1.16995	0.835453	0.415661
ECW_RS00715	yadN	-0.0615609	0.944	2.76608	6.91073	6.34489	3.68289
ECW_RS00720	folK	-0.051103	0.858351	49.1823	72.1387	57.3091	68.5591
ECW_RS00725	pcnB	-0.03044	0.67	446.086	463.489	470.034	485.097
ECW_RS00730	gluQ	-0.1833	0.431139	41.2477	48.9686	42.0955	43.2172
ECW_RS00735	dksA	-0.292642	0.00294179	646.64	623.167	540.777	570.471
ECW_RS00740	sfsA	0.300338	0.175339	52.8216	56.5579	68.9225	75.571
ECW_RS00745	ligT	0.233696	0.532212	27.4169	28.269	43.6732	26.6538
ECW_RS00750	hrpB	-0.224085	0.157454	37.9217	44.2022	39.4345	36.0648
ECW_RS00760	mrcB	-0.138389	0.164685	103.297	110.558	102.274	106.151
ECW_RS00765	fhuA	2.18082	3.9e-211	136.054	133.139	674.912	633.899
ECW_RS00770	fhuC	2.43157	1.52e-20	12.5836	21.7318	95.827	104.232
ECW_RS00775	fhuD	2.51199	5.4e-27	18.1824	16.2238	111.219	98.9107
ECW_RS00780	fhuB	2.57934	1.85e-29	6.87103	8.90437	50.3473	51.1875
ECW_RS00785	hemL	0.00205982	0.980054	348.783	354.8	362.865	392.605
ECW_RS00790	clcA	0.53459	0.011492	25.5412	32.557	44.8992	45.5447
ECW_RS00795	erpA	-0.997014	4.25e-07	281.689	235.48	119.855	157.533
ECW_RS00800	yadS	-0.327378	0.360886	29.05	28.2351	27.269	21.7074
ECW_RS00805	btuF	0.076851	0.799227	25.0732	31.3933	34.3998	29.6145
ECW_RS00810	mtn	0.0565483	0.580235	385.887	341.839	401.578	409.285
ECW_RS00815	dgt	-0.11454	0.526598	49.5653	43.0823	44.5137	47.1382
ECW_RS00820	degP	1.16932	4.2e-29	100.129	100.917	240.119	244.775
ECW_RS00825	cdaR	-0.0573388	0.88363	12.5976	10.9908	13.3781	10.9158
ECW_RS00830	yaeH	0.438984	0.00684004	204.526	178.025	292.02	263.583
ECW_RS00835	dapD	-0.0970449	0.115056	1829.84	1707.71	1736.5	1808.95
ECW_RS00840	glnD	0.308204	0.0199126	42.1249	42.6782	56.969	55.6483
ECW_RS00845	map	0.353993	1.9e-05	429.045	441.725	602.049	591.71
ECW_RS00850	rpsB	-0.457317	4.03e-19	5685.59	5726.68	4619.75	4295.71
ECW_RS00855	tsf	-0.737151	1.36e-41	2794.88	2865.68	1794.26	1847.23
ECW_RS00860	pyrH	-0.382026	0.000345801	375.59	343.091	309.518	281.686
ECW_RS00865	frr	-0.258466	0.000249	1198.05	1187.49	1074.66	1063.83
ECW_RS00870	dxr	-0.016071	0.948412	28.1674	31.1748	35.2047	27.8185
ECW_RS00875	ispU	-0.00283212	0.98	249.504	271.173	280.309	277.306
ECW_RS00880	cdsA	-0.272033	0.0268943	202.017	199.797	169.982	186.738
ECW_RS00885	rseP	-0.0437194	0.58686	328.572	352.627	357.098	351.914
ECW_RS00890	bamA	0.0597974	0.274	716.424	693.751	783.766	792.194
ECW_RS00895	skp	-0.0131561	0.879384	775.245	800.988	878.324	797.406
ECW_RS00900	lpxD	-0.104757	0.137	743.296	791.758	746.641	784.409
ECW_RS00905	fabZ	0.0849139	0.359	692.018	682.004	824.719	738.375
ECW_RS00910	lpxA	-0.370207	0.000274011	346.907	344.338	277.804	295.562
ECW_RS00915	lpxB	-0.0906187	0.408	175.206	175.465	180.668	172.53
ECW_RS00920	rnhB	0.0460256	0.83471	69.9352	69.6578	77.7223	76.8224
ECW_RS00925	dnaE	-0.0712394	0.403543	111.166	120.143	120.408	115.825
ECW_RS00930	accA	-0.429364	3.33e-08	649.138	637.947	492.657	531.956
ECW_RS00935	ldcC	0.442901	0.0467	16.661	16.6232	24.7544	23.7677
ECW_RS00940	yaeR	0.246188	0.529825	27.3376	37.698	37.2128	45.6952
ECW_RS00945	tilS	0.127377	0.429432	60.1551	63.6975	75.8631	69.3161
ECW_RS00950	rof	-0.406598	0.321941	65.7057	50.7356	37.4377	56.4798
ECW_RS00955	yaeP	0.100165	0.868783	30.3942	22.838	25.9917	34.9913
ECW_RS00960	yaeQ	-0.0453838	0.9	29.6294	28.5527	32.2831	28.1785
ECW_RS00965	arfB	0.379679	0.443311	15.2818	21.1352	31.4022	19.6202
ECW_RS00970	nlpE	-0.0171939	0.952	35.5253	36.1688	39.1773	36.8178
ECW_RS00975	yaeF	0.377705	0.686	2.74869	2.10223	3.00238	3.73442
ECW_RS00980	proS	-0.252934	0.000105515	632.494	663.191	566.458	599.548
ECW_RS00985	tsaA	-0.0455682	0.843435	57.1722	72.2352	76.4999	58.2874
ECW_RS00990	rcsF	0.031047	0.865471	147.608	166.592	169.293	175.286
ECW_RS00995	metQ	-0.854352	9.27e-52	2510.96	2448.41	1452.82	1488.3
ECW_RS01000	metI	-0.775882	1.41e-14	478.691	464.229	292.865	297.538
ECW_RS01005	metN	-0.468756	6.35e-10	637.542	605.575	472.16	490.733
ECW_RS01010	gmhB	0.333974	0.203	58.9922	48.1257	84.8419	59.8437
ECW_RS01045	dkgB	0.67819	0.0109606	26.5914	30.198	47.7494	49.8123
ECW_RS01050	yafC	-0.0543738	0.828312	38.9544	37.918	35.2002	44.1195
ECW_RS01055	yafD	0.090497	0.592302	88.5649	92.3758	101.653	104.997
ECW_RS01060	yafE	-0.0619872	0.914129	10.0824	6.74725	7.22727	9.98824
ECW_RS01065	mltD	-0.0403368	0.528	628.956	633.803	666.579	650.349
ECW_RS01070	gloB	0.162167	0.412373	74.1157	64.6028	80.2542	85.969
ECW_RS01075	yafS	0.329865	0.246837	29.1144	39.1671	41.5255	50.6918
ECW_RS01080	rnhA	0.170103	0.502378	67.0204	63.4999	84.5265	72.938
ECW_RS01085	dnaQ	0.202431	0.21661	102.2	99.8753	124.318	124.965
ECW_RS01095	yafT	0.365717	0.623168	2.88473	5.88339	4.33259	7.83849
ECW_RS01100	ykfM	0.996232	0.320937	2.69492	3.00578	5.15138	7.04813
ECW_RS01105		-0.0408456	0.929299	10.6239	10.4275	11.8462	10.1037
ECW_RS01110	yhhZ	-0.0429568	0.938468	11.3826	17.3257	17.9183	12.0987
ECW_RS01115		0.144522	0.808431	2.87591	5.55991	4.81018	5.24224
ECW_RS01120		0.00922332	0.976	5.71359	6.43533	6.89315	6.23552
ECW_RS01125		0.581287	0.353	3.21295	2.66208	4.82555	4.58344
ECW_RS01130		0.738322	0.466402	3.04714	1.16524	4.57651	2.89793
ECW_RS01135	clpB	0.279225	0.442167	5.77826	4.74335	5.85397	7.80334
ECW_RS01140		0.496153	0.548607	3.4004	3.0341	5.68742	4.04236
ECW_RS01145		0.593436	0.283715	3.89491	4.56139	5.11856	8.56593
ECW_RS01150		0.300836	0.780623	2.4648	3.29894	4.12257	3.51616
ECW_RS01155		0.252805	0.591236	7.34014	6.09777	7.25731	9.86929
ECW_RS01160		0.385972	0.582	3.59157	2.93763	4.5769	4.55427
ECW_RS01165		0.49116	0.252253	5.95849	4.37841	8.54232	7.00007
ECW_RS01170		-0.876668	0.462039	5.46434	3.48266	2.98434	2.22719
ECW_RS01175		0.245583	0.511	9.00829	9.60628	10.2897	13.3732
ECW_RS01180		1.3594	0.785579	0	0	0	1.36051
ECW_RS01185		0.935758	0.188043	7.74723	4.0324	13.5749	10.4378
ECW_RS01195		0.658874	0.180808	12.4659	12.7916	23.2331	19.5616
ECW_RS01205		-0.0292374	0.970521	1.81756	1.21633	1.59239	1.58452
ECW_RS01210	rhsD	0.0130315	0.968332	4.80856	4.79114	5.89797	4.49688
ECW_RS01215		-0.0670085	0.90453	11.0706	21.0732	16.2239	16.8456
ECW_RS01220		0.598335	0.683	1.70915	2.28755	4.90059	1.62546
ECW_RS01225	yhhI	-0.809359	0.673358	0.570216	0.763188	0	0.813441
ECW_RS01230	yafV	0.00286806	0.99328	20.5849	27.7387	28.9091	23.1727
ECW_RS01235	ivy	0.340542	0.0475	139.173	132.095	179.963	188.157
ECW_RS01240	fadE	-0.370869	0.0408461	30.3903	29.1296	25.1138	24.2324
ECW_RS01245	gmhA	-0.131935	0.312179	266.05	255.844	237.72	272.69
ECW_RS01250	yafJ	0.0545358	0.781	82.6606	68.8643	79.4066	89.0412
ECW_RS01255	yafK	0.0340522	0.788	184.441	202.011	211.787	212.819
ECW_RS01260	yafQ	0.608858	0.263	17.3348	21.6544	30.9266	32.9719
ECW_RS01265	dinJ	-0.086985	0.859	34.5729	31.9504	30.6831	36.4028
ECW_RS01270	yafL	0.3075	0.758246	3.45466	1.54126	4.12727	2.46412
ECW_RS01275		-0.00401957	0.989233	66.9376	66.184	63.1116	79.1447
ECW_RS01280		0.430472	0.408519	28.8913	18.5609	37.5538	30.7737
ECW_RS01285	flhA	-0.0340888	0.959851	2.01412	2.21188	2.51732	1.91549
ECW_RS01290	flhB	-0.94392	0.495542	1.42179	1.01491	0.815335	0.540869
ECW_RS01295		0.877872	0.770294	0.413679	0	0.395377	0.393422
ECW_RS01300	fliQ	-0.143435	0.958	2.36173	0	0	2.24608
ECW_RS01305	fliP	-0.332877	0.83023	0.860233	1.53514	1.23326	0.81811
ECW_RS01310	fliN	-0.070963	0.973	0.868283	1.5495	1.65974	0.825766
ECW_RS01315		-0.308898	0.84928	0.380255	1.69647	0.363432	1.44654
ECW_RS01320	atoC	0.988197	0.354165	1.64175	0.878939	2.19676	3.12271
ECW_RS01330		-0.106582	0.906662	2.16623	1.0543	2.07039	1.12372
ECW_RS01335	fliG	1.13668	0.171936	1.28228	2.57435	5.20859	3.96335
ECW_RS01340		0.924823	0.509	0.910906	1.21917	0.870606	3.46521
ECW_RS01345	fliI	0.540213	0.664425	1.21171	0.432473	1.62134	0.9219
ECW_RS01350		0.435639	0.863	1.48621	0	2.13069	0
ECW_RS01360		-0.509932	0.681303	0.930481	3.73612	2.22329	1.32738
ECW_RS01365		2.35523	0.523	0	0	1.62498	1.61694
ECW_RS01370	pinE	0.159656	0.878766	1.11212	5.45775	3.18874	4.75947
ECW_RS01375		-0.290955	0.768236	3.00993	2.08888	3.51605	0.954181
ECW_RS01380		-0.213055	0.772507	9.1907	6.01382	7.61287	6.40981
ECW_RS01385		0.556787	0.267528	11.5112	14.0554	24.3201	16.1332
ECW_RS01395		0.00102164	0.999	4.7668	3.18998	6.26437	2.26669
ECW_RS01400		0.0032797	0.993852	11.6726	9.347	10.298	12.2396
ECW_RS01405		1.45977	0.146076	1.47608	3.95123	6.3485	9.82661
ECW_RS01410		0.497806	0.602227	3.26917	2.91702	3.6453	5.7
ECW_RS01415		-0.154573	0.751471	7.10897	8.62674	7.06624	8.11304
ECW_RS01420		0.0480574	0.929918	3.70506	5.4451	5.62417	4.56
ECW_RS01425		-0.329707	0.59646	2.6605	2.93248	2.09407	2.67906
ECW_RS01430		-0.26043	0.719058	10.4035	8.61977	8.52277	8.48063
ECW_RS01435		-0.0717883	0.962627	1.80913	3.22849	4.32271	0.860269
ECW_RS01440		-0.506974	0.216768	8.06396	12.2515	7.49889	7.87637
ECW_RS01445		2.35523	0.523472	0	0	1.50665	1.49921
ECW_RS01450		-0.390135	0.744837	5.89361	1.05175	1.12657	4.48401
ECW_RS01455		1.34037	0.415425	0.758734	1.354	4.35099	1.44316
ECW_RS01460		-2.3731	0.17542	1.57258	5.61272	1.50301	0
ECW_RS01465		-0.278062	0.607797	9.53035	7.24392	8.43399	6.37814
ECW_RS01470		-0.165178	0.769949	5.07403	8.25594	7.98749	4.82557
ECW_RS01475		0.0636044	0.961828	3.43275	1.83778	5.2494	0.652931
ECW_RS01480		0.267144	0.677102	2.70206	4.16443	4.93025	3.97142
ECW_RS01485		-0.681467	0.44	2.52878	1.69229	1.20845	1.6033
ECW_RS01490		0.859273	0.142	2.74206	2.44668	5.42868	4.65676
ECW_RS01495		0.271582	0.893	1.68549	0	1.07395	1.06864
ECW_RS01500		0.869653	0.785431	1.10832	0	2.11857	0
ECW_RS01505		0.878768	0.782872	1.07529	0	0	2.04527
ECW_RS01510		-1.58941	0.749979	1.64842	0	0	0
ECW_RS01520		1.88882	0.454928	0.834802	0	0.797869	2.38177
ECW_RS01525	rrrD	-2.19023	0.122111	3.13454	4.47501	1.19834	0.596209
ECW_RS01530		-0.994089	0.338245	5.34862	6.81781	2.19085	4.36004
ECW_RS01535		-0.502181	0.794	1.77939	1.58771	0.850331	1.69225
ECW_RS01540		1.35353	0.786501	0	0	1.40439	0
ECW_RS01545		-0.244126	0.312058	117.635	99.0496	86.3021	109.511
ECW_RS01550		0.307817	0.693583	10.5511	2.61513	11.2047	6.13213
ECW_RS01555		-0.106684	0.912	10.6471	4.75011	6.10566	9.11321
ECW_RS01560		-1.58941	0.749979	1.75534	0	0	0
ECW_RS01565		2.60995	0.0510514	0	1.6309	5.24078	5.7943
ECW_RS01570		-0.0628568	0.986879	0	0.543634	0	0.57943
ECW_RS01575		1.86768	0.121887	3.08101	0	7.06727	4.68822
ECW_RS01580		-2.60016	0.496	2.15058	0	0	0
ECW_RS01585		1.88882	0.454928	0.769521	0	0.735476	2.19552
ECW_RS01590		2.35523	0.523472	0	0	1.16681	1.16104
ECW_RS01595		-2.60016	0.496418	2.78745	0	0	0
ECW_RS01600		-1.58941	0.75	1.4119	0	0	0
ECW_RS01605		0.704295	0.62389	0	1.84755	1.97899	1.3128
ECW_RS01610		0.0286142	0.941	6.18859	7.55635	7.47132	7.58926
ECW_RS01615	sfsB	-1.08988	0.717746	1.4119	1.25981	1.34944	0
ECW_RS01620		0.255222	0.467244	33.8911	28.5908	47.7041	32.2315
ECW_RS01625		0.5038	0.568608	0.796252	0.947305	1.52205	1.13589
ECW_RS01630		-1.04175	0.580421	0.334437	1.49205	0	0.954181
ECW_RS01635		-0.0444013	0.975535	0.753452	4.03374	1.44024	3.58279
ECW_RS01640		1.45934	0.613671	1.15565	0	3.31357	0
ECW_RS01645		-0.542436	0.551143	2.19418	6.26501	3.77478	2.50408
ECW_RS01650	flgB	-0.0842935	0.974	0.960763	0.857269	0	1.82743
ECW_RS01655	flgC	1.3594	0.785579	0	0	0	0.711605
ECW_RS01660		0.633007	0.728198	0.907089	0.404688	0.866958	1.29401
ECW_RS01665	flgE	0.037596	0.960696	2.96441	2.64508	2.83326	3.33185
ECW_RS01670	flgF	-1.88702	0.29787	1.31651	1.56625	0.41942	0.417347
ECW_RS01675	flgG	0.142776	0.888186	1.88801	2.35849	2.88717	2.15467
ECW_RS01680		3.93447	0.414437	0	0	2.78776	0
ECW_RS01685	flgI	1.54214	0.360433	0	0.777523	1.94329	0.55248
ECW_RS01695		0.842607	0.225754	2.11939	2.31133	4.72646	3.80727
ECW_RS01700	flgL	0.0024364	0.997851	2.43902	3.10898	4.32921	1.65685
ECW_RS01705		0.543016	0.667	1.65683	0.591341	0.950115	2.52111
ECW_RS01710		0.346855	0.859031	0.362431	0.646779	0.346396	1.03405
ECW_RS01715	fliC	0.177384	0.869822	1.06239	2.52787	2.70771	1.68395
ECW_RS01720		1.51342	0.33824	0.2462	0.439358	0.705923	1.40487
ECW_RS01725		0.9313	0.759629	0	0.733562	0.785749	0.781864
ECW_RS01730		-2.45984	0.538043	0	1.84559	0	0
ECW_RS01735		-0.475297	0.808	0.305205	0.816984	0.583404	0.29026
ECW_RS01740		0.936764	0.772	0	0.616504	0	1.3142
ECW_RS01745	fliA	-1.05348	0.636	0.451652	1.209	0	0.859072
ECW_RS01750	motA	1.04703	0.29619	2.24992	1.00378	4.30075	2.85299
ECW_RS01755	motB	0.0402355	0.972745	2.10413	1.25165	0.670348	3.00165
ECW_RS01760	dinB	0.745137	0.0228749	14.7329	13.1459	23.4685	26.5634
ECW_RS01765	yafP	0.114725	0.892397	8.56452	3.82097	8.18561	6.10885
ECW_RS01770		0.424294	0.424636	4.44466	6.19668	7.43403	7.92566
ECW_RS01775	prfA	0.381868	0.592554	5.26318	6.57471	5.53335	11.012
ECW_RS01780	pepD	0.0188918	0.819386	291.152	283.208	303.356	320.471
ECW_RS01785	gpt	-0.454302	0.00321499	319.103	255.816	210.056	239.164
ECW_RS01790	frsA	0.0712721	0.598	104.427	93.41	112.749	109.963
ECW_RS01795	crl	-0.716057	5.68e-08	539.354	471.214	301.152	357.761
ECW_RS01800	phoE	-1.21837	0.0251	8.90113	10.1333	4.10699	4.67049
ECW_RS01805	proB	0.117795	0.202	261.904	252.817	300.268	298.505
ECW_RS01810	proA	0.00818929	0.934625	194.946	207.398	213.998	220.071
ECW_RS01820	ycaN	-0.146806	0.938732	3.14516	0	1.50301	1.49558
ECW_RS01825	paoD	0.467193	0.586777	2.37035	2.41716	4.20732	2.89836
ECW_RS01830	paoC	0.909926	0.124	2.06558	1.71142	4.08939	3.50791
ECW_RS01835	paoB	1.29717	0.199761	2.37035	0.60429	5.82552	1.93224
ECW_RS01840	paoA	-0.654682	0.627944	1.40782	2.51234	1.79405	0.892591
ECW_RS01850		-0.210523	0.371671	72.34	71.1436	57.0275	75.8281
ECW_RS01855	ykgJ	-0.878618	0.392891	11.7375	4.36381	3.73941	5.58138
ECW_RS01860	ecpE	0.167963	0.706483	12.2972	15.0365	18.2827	14.7271
ECW_RS01865	ecpD	0.559025	0.0677581	12.0346	10.3862	16.2162	19.1381
ECW_RS01870	ecpC	0.523751	0.0654506	9.12041	8.59643	15.5922	11.728
ECW_RS01875	ecpB	0.805654	0.0723497	9.67922	13.3867	19.8896	23.4734
ECW_RS01880	ecpA	0.557052	3.21e-05	199.246	172.381	299.85	285.805
ECW_RS01885	ecpR	0.368856	0.256663	26.8333	30.7836	38.2075	41.6643
ECW_RS01890	ykgL	-0.152201	0.864	8.47142	15.1178	13.4944	9.39937
ECW_RS01895	ykgO	-3.08949	1.67e-06	102.19	87.1297	6.51128	17.2776
ECW_RS01900	ykgM	-2.12361	5.09e-235	7676.51	7206.89	1800.38	1861.15
ECW_RS01910	yeeJ	-0.115746	0.73288	5.26478	4.08492	5.32356	3.91851
ECW_RS01915	rob	0.582571	0.101221	16.7278	14.6014	29.5426	20.7505
ECW_RS01920	dkgA	-0.0030696	0.993022	16.841	21.5603	22.0444	19.1499
ECW_RS01925	ykgB	0.470991	0.611324	2.72431	3.88935	5.72832	4.14546
ECW_RS01935	ykgC	0.233435	0.501439	11.7375	11.5641	15.1913	14.186
ECW_RS01940	ykgD	0.140884	0.805338	4.92601	11.1575	11.9513	7.20739
ECW_RS01945	ykgE	0.505302	0.284	9.44529	11.6384	16.3353	15.8268
ECW_RS01950	ykgF	0.522308	0.119	12.0357	9.52348	16.0612	17.0616
ECW_RS01955	ykgG	0.400973	0.439	8.37433	10.3781	14.229	12.3889
ECW_RS01965	ykgH	-0.43227	0.625488	4.83961	3.88646	3.23785	3.6821
ECW_RS01970	betA	-0.185037	0.355248	31.8332	38.1031	33.7642	32.3051
ECW_RS01975	betB	-0.423685	0.00794153	66.2686	72.2919	52.6052	58.2078
ECW_RS01980	betI	-0.241051	0.321247	60.5444	71.7026	62.0742	58.1031
ECW_RS01985	betT	-0.72444	2.2e-05	47.0519	44.8298	29.1163	30.4893
ECW_RS01990	yfaL	0.212128	0.247492	17.7604	14.6114	21.4129	18.7502
ECW_RS01995	yahA	-0.0181951	0.925652	53.5773	49.1338	55.1897	53.5015
ECW_RS02000	yahB	0.26457	0.5707	8.68283	9.29701	11.9501	11.2304
ECW_RS02005	yahC	2.21285	0.35	0.649476	0	1.24148	1.85302
ECW_RS02010	yahD	-0.248215	0.735	5.87519	7.62518	7.1467	5.07955
ECW_RS02015	yahE	-0.0317705	0.990992	0	0.669185	0.716792	0
ECW_RS02020	yahF	-0.0929018	0.917443	1.88558	1.49552	2.20263	1.1955
ECW_RS02025	yahG	0.342701	0.860784	0.228528	0.407821	0.655252	0.217337
ECW_RS02030	yahI	-0.641569	0.566	3.06678	1.21619	1.30271	1.62034
ECW_RS02035	yahJ	0.106867	0.724	15.7093	15.2724	17.4794	18.2849
ECW_RS02040		0.510108	0.538707	4.39826	6.54079	8.40734	8.36577
ECW_RS02045		-0.10698	0.822424	9.19379	9.96131	11.2976	7.80679
ECW_RS02050	ytfR	0.682497	0.271	1.96546	4.28692	3.96573	6.8538
ECW_RS02055	rbsC	0.54349	0.459944	3.33407	2.97492	5.73581	4.12205
ECW_RS02060	rbsC	-0.426021	0.289167	15.238	15.1072	11.0038	13.2036
ECW_RS02065	yahK	0.904191	1.4e-05	31.7947	34.4293	66.9717	66.0534
ECW_RS02070	yahL	2.70106	0.214	0.39699	0	1.51771	1.13265
ECW_RS02075	yahM	-1.08611	0.718463	1.30943	1.16837	0	1.24531
ECW_RS02080	yahN	0.334945	0.71965	4.33626	2.14953	5.98638	2.74929
ECW_RS02085	yahO	0.710338	0.0660111	33.8755	42.7339	69.2194	65.5444
ECW_RS02090	prpR	-0.171724	0.725	7.56155	4.55879	6.25039	5.24769
ECW_RS02095	prpB	1.3594	0.786	0	0	0	0.345841
ECW_RS02100	prpC	-2.37212	0.324708	0.27708	0.988931	0.264822	0
ECW_RS02105	prpD	2.93857	0.350977	0	0	0.42692	0.212405
ECW_RS02110	prpE	-0.893914	0.256334	3.61011	1.53392	0.985826	1.9619
ECW_RS02115	codB	-0.852359	4.2e-10	127.631	121.918	74.5185	73.6607
ECW_RS02120	codA	-0.521859	2.54e-08	265.144	263.17	201.765	192.843
ECW_RS02125	cynR	0.376196	0.479011	6.48036	8.03096	12.3873	7.87499
ECW_RS02130	cynT	1.46641	0.588878	0.490541	0	0.937676	0.46652
ECW_RS02135	cynS	0.669238	0.620812	1.3731	2.45038	1.31235	5.22345
ECW_RS02140	cynX	-0.867808	0.586477	0.548544	1.22364	0.262138	0.782525
ECW_RS02145	lacA	-0.178782	0.747982	10.5778	12.2698	12.6373	9.05384
ECW_RS02150	lacY	0.0823522	0.945	0.775648	1.38419	1.23555	1.22944
ECW_RS02155	lacZ	-0.324244	0.626175	1.6886	1.60087	1.61389	1.20443
ECW_RS02160	lacI	-0.0526302	0.801205	43.9968	45.3997	45.769	46.6813
ECW_RS02165	mhpR	-0.67076	0.0251882	34.5248	30.8057	26.1365	17.88
ECW_RS02170	mhpA	-0.907826	0.438368	1.55843	1.04292	1.3033	0.185265
ECW_RS02175	mhpB	0.175509	0.873213	1.71456	1.52987	1.63871	2.28285
ECW_RS02180	mhpC	0.370932	0.754	1.49477	1.33375	2.14295	1.77696
ECW_RS02185	mhpD	-0.190931	0.830664	4.79908	2.14106	3.8223	2.66238
ECW_RS02190	mhpF	0.0901468	0.929006	3.06678	1.52024	0.977033	4.21288
ECW_RS02195	mhpE	-0.350632	0.765453	0.958872	2.28155	1.22193	1.51986
ECW_RS02200	mhpT	-0.69672	0.330942	4.27991	3.81887	3.06792	2.28956
ECW_RS02205	yaiL	-0.138773	0.689777	45.5352	31.5418	29.7773	45.0149
ECW_RS02210	frmB	0.245879	0.44547	22.9181	20.796	30.0718	25.4901
ECW_RS02215	frmA	0.301835	0.103757	56.946	47.6848	68.9403	69.1549
ECW_RS02220	frmR	0.129498	0.838	17.5218	16.6767	18.9795	21.1075
ECW_RS02225	yaiO	0.232315	0.78521	2.51086	4.10738	4.79955	3.58187
ECW_RS02230		-1.56697	0.212607	3.33635	3.96927	2.12583	0.52883
ECW_RS02235	yaiP	0.532644	0.53	1.89588	1.93332	2.58858	3.34852
ECW_RS02240	yaiS	-0.836143	0.644853	1.44542	0.859813	0.460491	0.916429
ECW_RS02245	tauA	-0.236199	0.620407	10.0955	11.7104	12.8651	7.04083
ECW_RS02250	tauB	-0.999103	0.0994069	9.69996	9.784	5.24003	5.21412
ECW_RS02255	tauC	-1.24041	0.0490394	8.99876	9.07672	4.48729	3.72092
ECW_RS02260	tauD	-0.105356	0.856973	5.70383	9.50023	9.0858	6.1478
ECW_RS02265	hemB	0.248631	0.0335766	169.515	193.962	243.341	220.327
ECW_RS02270		-0.031524	0.92926	5.4468	5.44327	5.51817	5.90529
ECW_RS02275	yaiV	-0.0302273	0.990899	0	0.925741	0.4958	0.493349
ECW_RS02280	ampH	0.558309	0.00228983	43.1118	52.7058	78.3954	73.2155
ECW_RS02285		-1.50641	0.762893	0	1.47085	0	0
ECW_RS02290	sbmA	-0.254014	0.388	19.9144	22.2708	19.5409	18.4342
ECW_RS02295	yaiW	0.41765	0.0822	31.6745	26.9418	39.6098	44.1999
ECW_RS02300	yaiY	1.51326	0.58052	0	0.931694	1.99595	0.993043
ECW_RS02310	ddlA	-0.118256	0.38966	110.121	110.409	108.927	108.951
ECW_RS02320	iraP	0.200133	0.700753	28.3991	24.2382	31.8632	32.8799
ECW_RS02325	phoA	0.144076	0.551008	23.8172	25.3384	31.9564	26.3535
ECW_RS02330	psiF	0.723692	0.366	10.0538	6.27956	8.64811	20.0792
ECW_RS02335	yaiC	0.38563	0.602	2.61417	3.11009	3.60896	4.41984
ECW_RS02340	proC	-1.02464	1.3e-13	206.361	200.189	113.14	101.171
ECW_RS02345	yaiI	-0.40921	0.24661	38.0387	43.3693	34.336	31.4866
ECW_RS02350	aroL	0.300376	0.0147	255.723	258.967	333.34	346.342
ECW_RS02355	yaiA	0.405954	0.504939	35.152	17.9231	44.7958	30.2469
ECW_RS02360		0.693437	0.66	4.87107	1.44878	6.20742	4.63255
ECW_RS02365	aroM	-0.31245	0.188301	60.6496	67.3259	62.0742	48.5963
ECW_RS02370	yaiE	-0.300402	0.26567	132.384	100.961	107.062	95.7716
ECW_RS02375		-0.291768	0.611669	21.7254	25.5068	19.6714	21.749
ECW_RS02380	rdgC	0.111555	0.403553	130.393	131.564	150.092	153.405
ECW_RS02385	mak	0.398918	0.270463	16.7538	13.3587	20.7822	21.6965
ECW_RS02390	araJ	-0.34391	0.275625	18.6034	20.261	17.2574	15.6109
ECW_RS02395	sbcC	0.312706	0.0466	27.2507	27.2626	39.7583	32.8863
ECW_RS02400	sbcD	-0.0518674	0.827591	32.6085	31.2601	30.1356	35.8814
ECW_RS02405	phoB	-0.0897608	0.758161	34.257	39.7788	40.8147	33.9185
ECW_RS02410	phoR	0.0175397	0.948507	22.7667	21.6536	21.5203	26.6484
ECW_RS02415	brnQ	-0.793572	1.9e-06	83.2724	78.4667	46.0157	53.9646
ECW_RS02420	proY	-0.241294	0.148214	64.6644	66.543	54.36	64.6402
ECW_RS02425	malZ	0.810406	0.001635	12.868	12.5981	23.9141	23.9658
ECW_RS02430	acpH	0.137613	0.751822	15.0136	20.8387	20.1954	22.2108
ECW_RS02435	queA	-0.0748856	0.581164	115.913	113.688	115.702	118.008
ECW_RS02440	tgt	-0.370655	0.000213743	269.274	249.242	221.654	208.26
ECW_RS02445	yajC	-0.0915345	0.432	539.937	516.373	543.844	519.03
ECW_RS02450	secD	-0.177817	0.00602449	631.22	668.477	642.552	590.128
ECW_RS02455	secF	-0.377209	1.12e-05	414.758	435.825	352.115	350.374
ECW_RS02460	yajD	0.256393	0.315	89.9988	86.0992	127.695	97.9453
ECW_RS02470	tsx	-1.13075	1.95e-62	1305.54	1321.06	622.841	663.285
ECW_RS02475	yajI	0.238001	0.73623	6.59062	6.94989	9.16224	7.97733
ECW_RS02480	nrdR	0.443349	0.0135	139.379	121.159	198.445	181.066
ECW_RS02485	ribD	0.460044	0.000985252	96.8929	114.75	169.217	143.528
ECW_RS02490	ribE	0.0183536	0.904083	192.234	207.057	223.756	210.244
ECW_RS02495	nusB	0.148095	0.1967	422.467	394.124	498.653	471.305
ECW_RS02500	thiL	0.179142	0.501	26.5092	39.6198	44.3387	36.241
ECW_RS02505	pgpA	0.0883658	0.796515	31.7882	32.8132	39.3176	34.381
ECW_RS02510	yajO	-0.00816262	0.975842	27.5878	33.8099	35.8976	29.714
ECW_RS02515	dxs	-0.408778	7.35e-05	141.735	155.676	119.655	120.719
ECW_RS02520	ispA	-0.109478	0.403872	151.568	169.614	166.885	152.706
ECW_RS02525	xseB	0.617289	0.0922523	56.9948	46.1246	95.0115	74.3729
ECW_RS02530	thiI	-0.351486	0.00239893	138.758	147.774	115.293	125.578
ECW_RS02535	yajL	0.137221	0.579139	52.5714	60.59	72.7514	60.934
ECW_RS02540	panE	0.181884	0.32535	63.9528	66.5743	84.8936	73.9991
ECW_RS02545	yajQ	-0.273205	0.0177768	466.071	439.914	373.199	430.12
ECW_RS02550	yajR	-0.233675	0.218	55.8255	45.1487	47.4525	44.5068
ECW_RS02555		-0.773355	0.449	3.1528	2.18802	1.33925	1.99894
ECW_RS02560		0.0745659	0.753	78.0563	66.458	91.6876	71.4007
ECW_RS02565		0.38547	0.358935	31.0259	32.2977	44.4799	44.26
ECW_RS02570	cyoE	0.104593	0.161536	662.931	638.893	726.748	773.647
ECW_RS02575	cyoD	-0.245238	0.135159	358.972	315.94	264.563	345.115
ECW_RS02580	cyoC	0.0670295	0.387874	840.003	795.07	899.422	936.52
ECW_RS02585	cyoB	0.196402	0.000118733	1839.8	1857.99	2216.49	2326.5
ECW_RS02590	cyoA	0.317437	4.12e-10	2567.14	2525.16	3367.03	3436.86
ECW_RS02595	ampG	-0.209146	0.147459	74.4832	80.7712	73.4978	70.627
ECW_RS02600	yajG	0.185813	0.0675225	364.375	370.718	479.249	417.838
ECW_RS02605	bolA	0.22826	0.473777	50.7403	75.1557	78.5626	80.1045
ECW_RS02610		0.796477	0.436706	3.66246	8.71449	18.6689	4.64416
ECW_RS02615	tig	-0.341651	1.52e-10	2678.53	2660.15	2192.4	2324.46
ECW_RS02620	clpP	0.0302557	0.75	462.207	435.561	492.33	490.389
ECW_RS02625	clpX	-0.0865549	0.221	493.591	502.593	501.406	504.731
ECW_RS02630	lon	0.0543936	0.384647	387.977	387.982	428.883	435.149
ECW_RS02635	hupB	-0.335264	0.00204195	824.244	810.266	715.546	673.825
ECW_RS02640	ppiD	0.12678	0.0457771	442.226	443.139	525.511	511.212
ECW_RS02645	ybaV	-0.451964	0.554321	12.156	10.0718	5.80908	11.5607
ECW_RS02650	fadM	0.47293	0.677866	1.61964	5.0581	4.64395	5.39116
ECW_RS02655	queC	0.0259928	0.911	55.3636	53.1359	60.4734	57.9621
ECW_RS02660	ybaE	0.532852	0.268076	4.0044	4.42377	6.56098	6.52855
ECW_RS02665	cof	-0.00951535	0.982024	13.8439	13.7643	15.4996	13.9183
ECW_RS02670	ybaO	0.128083	0.71788	36.6299	33.3126	47.1279	34.8362
ECW_RS02675	mdlA	0.0126801	0.957	20.8564	21.2216	22.2068	23.315
ECW_RS02680	mdlB	0.203036	0.431222	14.9263	19.1655	20.529	21.6393
ECW_RS02685	glnK	1.35353	0.786501	0	0	0.910179	0
ECW_RS02690	amtB	0.137397	0.799	4.28281	6.06938	6.26039	5.98985
ECW_RS02695	tesB	0.22784	0.507993	21.8248	17.1235	21.5785	27.1976
ECW_RS02700	ybaY	-0.453997	0.36848	14.119	18.1413	12.9546	12.3535
ECW_RS02705	ybaZ	-0.166989	0.596	57.1605	56.9165	60.9657	48.0587
ECW_RS02710	ybaA	1.31352	0.417	1.82437	0.813924	2.61549	4.33759
ECW_RS02715	ylaB	0.0908444	0.701215	23.2105	24.0687	29.3783	24.6592
ECW_RS02720	ylaC	-0.281048	0.220432	106.415	88.2135	80.7096	90.7574
ECW_RS02725	maa	-0.249915	0.501	32.8255	26.1513	27.4516	25.6435
ECW_RS02730	hha	-0.0428051	0.898221	91.103	77.3559	87.0724	88.0394
ECW_RS02735	tomB	-0.557121	0.194	35.3163	42.2722	36.2237	20.4799
ECW_RS02740	acrB	0.0762085	0.189175	407.777	407.241	454.331	466.978
ECW_RS02745	acrA	0.286376	0.000686788	290.255	305.747	383.812	395.858
ECW_RS02750	acrR	0.145252	0.589849	43.4649	40.1202	52.5243	46.563
ECW_RS02755	mscK	0.162678	0.102261	67.9392	69.3178	82.6426	82.1422
ECW_RS02765	ybaM	1.76124	0.370565	0	3.53362	11.355	1.88315
ECW_RS02770	priC	-0.163971	0.733043	14.7051	22.4152	15.2257	20.3949
ECW_RS02775	ybaN	1.47068	0.00535	7.69116	16.7754	31.0371	42.2618
ECW_RS02780	apt	-0.0675237	0.559531	329.427	320.092	323.817	340.612
ECW_RS02785	dnaX	0.146699	0.181764	95.3729	101.13	120.201	113.219
ECW_RS02790	ybaB	0.453427	0.00133	290.504	292.375	451.534	404.65
ECW_RS02795	recR	-0.346223	0.00486	339.693	319.304	255.239	300.201
ECW_RS02800	htpG	0.268538	0.000118	308.475	315.846	403.962	402.623
ECW_RS02805	adk	0.0363207	0.631	859.276	814.633	947.423	893.096
ECW_RS02810	hemH	0.11993	0.538666	54.5156	55.8495	67.2202	61.4473
ECW_RS02815	aes	0.105253	0.859086	5.40105	6.02405	7.09788	6.09968
ECW_RS02820	gsk	0.0926341	0.430193	125.473	124.15	147.705	137.759
ECW_RS02825	ybaL	-0.0384796	0.778484	81.2328	81.2838	77.6389	91.9704
ECW_RS02830	fsr	0.354663	0.158298	27.3491	22.0338	35.529	32.0705
ECW_RS02835	ushA	0.238168	0.0474	95.9498	94.0178	113.646	126.52
ECW_RS02840	ybaK	0.0911476	0.619614	165.738	132.855	155.829	184.533
ECW_RS02845	ybaP	-0.0353082	0.894437	33.8184	46.1721	41.2789	42.6249
ECW_RS02850	ybaQ	0.520635	0.090431	48.1443	58.1198	85.7129	78.1069
ECW_RS02855	copA	-0.25951	7.38e-06	646.885	677.063	608.857	577.513
ECW_RS02860	glsA	0.486654	0.309045	7.29358	8.98711	10.6223	13.8729
ECW_RS02865	ybaT	0.252638	0.517881	9.77975	8.95002	11.7438	12.1627
ECW_RS02870	cueR	0.383558	0.0778857	99.0055	91.1674	127.933	137.847
ECW_RS02875	ybbJ	0.324935	0.410751	23.2459	27.6558	37.0291	31.4866
ECW_RS02880	qmcA	0.216917	0.217122	67.7714	71.4944	85.352	88.2869
ECW_RS02885	ybbL	0.580519	0.0386	41.0698	28.9757	61.6178	50.413
ECW_RS02890	ybbM	-0.0708175	0.791771	37.7892	37.0533	40.0863	36.3337
ECW_RS02895	ybbN	0.289943	0.0101776	195.146	206.921	274.517	252.979
ECW_RS02900	ybbO	0.281344	0.139819	67.987	67.4434	95.9398	80.6322
ECW_RS02905	tesA	0.0553614	0.829	51.1114	47.4483	56.7451	53.0276
ECW_RS02910	ybbA	0.00822734	0.9829	19.7953	20.1863	23.4242	19.7225
ECW_RS02915	ybbP	-0.0257234	0.923	13.7043	11.5088	12.3275	14.1832
ECW_RS02925	ybbC	0.395308	0.678148	4.37652	6.24813	5.01948	9.98932
ECW_RS02930	rhsD	-0.584993	0.641481	4.09908	0.812782	0.870606	2.5989
ECW_RS02935		-0.0910842	0.952162	1.97209	1.75966	3.14141	0.625175
ECW_RS02940		-1.10095	0.184	15.0015	8.66121	4.217	7.55307
ECW_RS02945	selU	0.236823	0.541	10.3608	13.4709	17.2585	12.9503
ECW_RS02950	allS	0.314994	0.814931	0.349556	1.87141	1.33637	1.6622
ECW_RS02955	allA	-0.240146	0.834	4.68694	2.38975	1.91982	4.45743
ECW_RS02960	allR	0.318445	0.0152065	152.841	139.211	194.646	195.571
ECW_RS02965	gcl	1.03886	0.184	1.63825	0.974519	3.47949	2.25049
ECW_RS02970	hyi	-0.0882743	0.952131	1.2506	1.11588	1.19527	1.18936
ECW_RS02975	glxR	0.495466	0.712	1.1058	0.986686	2.11376	1.05166
ECW_RS02980	ybbW	0.927822	0.458	0.445762	0.795489	1.49114	1.05984
ECW_RS02985	allB	0.839466	0.270673	1.42847	2.33675	3.64071	3.62272
ECW_RS02990	ybbY	0.065537	0.936454	1.99226	2.44427	2.14213	2.84205
ECW_RS02995	glxK	0.601974	0.199262	7.92044	5.55283	9.73289	12.106
ECW_RS03000	ylbA	0.417631	0.234	16.4842	24.269	24.8139	33.7055
ECW_RS03005	allC	0.182224	0.694	6.2954	8.65994	10.5295	7.73338
ECW_RS03010	allD	0.34592	0.803438	0.617373	1.10174	0.885088	1.46785
ECW_RS03015	fdrA	0.666071	0.610416	0.388908	0.694029	0.929254	0.92466
ECW_RS03020	yahG	0.199965	0.83	1.54392	1.83681	1.96749	2.20248
ECW_RS03025	ylbF	2.14737	0.124499	0.39699	0.708452	2.65599	2.64285
ECW_RS03030	ybcF	0.0377657	0.973225	2.17458	1.29356	2.07838	1.72342
ECW_RS03035	purK	0.0633013	0.465507	327.166	354.478	384.918	379.263
ECW_RS03040	purE	0.344899	0.0022916	348.205	413.13	535.269	503.066
ECW_RS03045	lpxH	0.217187	0.355039	45.6873	66.3443	71.0642	69.009
ECW_RS03050	ppiB	-0.142465	0.0970465	935.663	865.19	843.06	905.382
ECW_RS03055	cysS	0.0909743	0.336382	209.629	216.274	233.449	252.988
ECW_RS03060	ybcI	-0.867808	0.586	1.23946	2.76486	0.592311	1.76815
ECW_RS03065	ybcJ	-0.650255	0.416	13.5937	28.3018	21.6538	7.18224
ECW_RS03070	folD	0.136491	0.205868	220.104	221.736	263.583	257.304
ECW_RS03075	sfmA	-0.0939763	0.908476	6.55434	4.78498	5.69488	5.66672
ECW_RS03080	sfmC	-2.53161	0.483058	0.467249	0.416916	0	0
ECW_RS03085		0.340573	0.591056	1.74122	1.66463	2.61515	2.01081
ECW_RS03090	sfmH	1.03979	0.431285	0.964568	0.573776	1.84379	1.52889
ECW_RS03095	sfmF	1.34485	0.414	0.626907	1.11875	1.19834	3.57726
ECW_RS03100	fimZ	-0.0882066	0.971774	0.511398	0.45631	0.488773	0.486357
ECW_RS03110	envY	0.358298	0.758297	0.850099	2.65484	2.03122	2.82965
ECW_RS03115	ybcH	0.452393	0.362931	11.2731	5.84056	12.1646	12.7961
ECW_RS03120	nfrA	0.0253799	0.916	13.5353	11.2007	13.5624	13.3916
ECW_RS03125	nfrB	-0.00998662	0.981698	5.219	4.3981	5.40378	4.82557
ECW_RS03130	yhhI	-0.128518	0.717997	13.115	17.2989	14.4422	15.4554
ECW_RS03140		-0.902264	0.0648	53.6968	39.9271	31.7702	21.886
ECW_RS03145		0.191862	0.124	135.773	148.671	194.997	153.841
ECW_RS03150		0.499669	0.129635	39.031	43.8815	51.4798	74.2395
ECW_RS03155		0.0285348	0.869454	31.4604	34.2796	35.9955	35.9614
ECW_RS03160		0.0707197	0.799136	55.1216	45.4416	61.8451	51.2828
ECW_RS03165		-0.072995	0.73	10.0997	11.2346	9.84589	11.9103
ECW_RS03170		-0.611436	0.800938	0	1.87343	0.668903	0.665596
ECW_RS03175		-0.121456	0.941	0.682223	0.152183	0.32602	0.486612
ECW_RS03180	cusS	0.381863	0.246	10.0711	13.9786	18.1816	15.5376
ECW_RS03185	cusR	-0.0721477	0.841672	23.6689	22.8089	22.6218	24.7609
ECW_RS03190	cusC	2.32011	0.00902051	0.703403	0.836843	4.0337	4.23675
ECW_RS03195	cusF	2.85132	0.0669218	0	1.72989	5.55888	8.2971
ECW_RS03200	cusB	0.732202	0.286	3.17851	2.36343	6.07578	3.77859
ECW_RS03205	cusA	0.220676	0.627772	3.71601	2.7631	2.95967	5.10473
ECW_RS03210	pheP	-0.735463	1.66e-08	132.344	132.166	92.2785	78.1609
ECW_RS03215	ybdG	-0.419658	0.00794672	89.8875	79.2775	65.0537	70.4147
ECW_RS03220	nfsB	-0.177935	0.0904	398.992	395.324	353.899	398.757
ECW_RS03225	ybdF	0.479343	0.447118	13.1296	10.9342	13.3853	22.476
ECW_RS03230	ybdJ	-0.989092	0.129687	27.1693	25.397	11.1288	17.2259
ECW_RS03235	ybdK	0.783425	0.10907	7.53183	4.65265	9.69044	12.673
ECW_RS03245		0.43191	0.778805	1.19389	4.26113	2.28214	5.67714
ECW_RS03255	hokE	-1.58941	0.749979	2.09508	0	0	0
ECW_RS03260	entD	8.19683	1.43e-35	1.56375	0.930199	411.005	362.87
ECW_RS03265	fepA	9.68766	0	6.22547	5.81322	5292.22	5333.8
ECW_RS03270	fes	8.07472	1.39e-111	1.07797	3.12601	645.726	602.808
ECW_RS03275	ybdZ	6.7268	6.49e-19	1.4694	3.93335	332.841	296.259
ECW_RS03280	entF	7.9582	0	5.60181	5.89361	1538.51	1531.22
ECW_RS03285	fepE	4.11871	7.41e-49	5.71722	5.61149	103.821	107.114
ECW_RS03290	fepC	3.78225	1.03e-45	8.33679	10.6268	138.491	142.714
ECW_RS03295	fepG	3.81544	1.58e-33	4.24281	6.6979	85.7809	81.0114
ECW_RS03300	fepD	3.66605	1.33e-35	6.44961	6.61808	94.6215	83.4196
ECW_RS03305	entS	4.06706	3.5e-78	7.77505	9.94377	165.96	154.295
ECW_RS03310	fepB	3.50842	3.26e-99	23.0263	24.1716	298.396	278.243
ECW_RS03315	entC	8.69732	1.68e-263	5.23771	3.93558	2011.35	2039.68
ECW_RS03320	entE	9.08748	2.59e-297	3.82518	3.05385	2015.58	1972.69
ECW_RS03325	entB	9.11571	9.87e-161	3.02082	3.70619	2087.42	1938.13
ECW_RS03330	entA	7.93842	1.94e-36	6.50343	1.93429	1068.27	1122.78
ECW_RS03335	entH	8.06523	6.03e-41	2.34186	2.08959	658.046	610.991
ECW_RS03340	cstA	0.611078	3.68e-11	120.467	119.174	190.08	202.326
ECW_RS03345	ybdD	-0.0277144	0.990019	0	4.34635	1.55185	3.08836
ECW_RS03350	ybdH	-1.00147	2.3e-10	109.238	120.577	58.888	64.2584
ECW_RS03355	ybdL	-1.06318	1.28e-08	83.2089	71.0066	39.7638	39.3016
ECW_RS03360	ybdM	-0.502425	0.269201	19.0116	17.8806	15.715	12.2166
ECW_RS03365	ybdN	-0.369088	0.576435	4.51394	4.02769	4.06045	3.03028
ECW_RS03370	ybdO	0.379927	0.605193	3.58826	3.52191	5.14427	4.77758
ECW_RS03375	dsbG	0.13066	0.486101	78.9083	74.6637	92.8212	87.4143
ECW_RS03380	ahpC	0.278677	2.64e-07	3777.52	3601.48	4736.72	4860.08
ECW_RS03385	ahpF	0.115836	0.172	246.66	240.971	274.346	292.095
ECW_RS03390	uspG	-0.0683583	0.796451	67.0573	71.935	69.8515	72.3723
ECW_RS03395	ybdR	0.140804	0.804	4.97181	5.37019	4.25166	7.96355
ECW_RS03400		1.3594	0.786	0	0	0	1.61694
ECW_RS03405	rnk	-0.200244	0.45652	67.621	92.61	77.4048	72.5354
ECW_RS03410	rna	0.153719	0.421431	66.2321	82.0202	93.61	83.6034
ECW_RS03415	citT	-0.089749	0.90646	2.65816	2.37182	3.3874	1.68533
ECW_RS03420	citG	-2.45984	0.538	0	0.657791	0	0
ECW_RS03425	citX	-1.58941	0.749979	0.58617	0	0	0
ECW_RS03430	citF	-0.519413	0.707	1.05778	0.5663	0.808784	0.402393
ECW_RS03435	citE	0.869653	0.785431	0.356463	0	0.681385	0
ECW_RS03445	citC	2.3502	0.557497	0	0	0.585054	0
ECW_RS03450	dpiB	-0.217939	0.503	12.1215	12.7347	11.3983	11.5279
ECW_RS03455	dpiA	0.10761	0.801	19.4938	13.5757	16.8137	21.2523
ECW_RS03460	dcuC	-0.818646	0.18434	4.67922	5.21896	2.90693	3.11507
ECW_RS03465	pagP	0.202756	0.809	5.19119	4.63199	3.85896	8.22832
ECW_RS03470	cspE	-0.38147	4.36e-08	4069.95	3817.41	3321.85	3169.94
ECW_RS03475	crcB	-1.61267	0.000826248	48.7948	33.78	10.4529	18.4022
ECW_RS03480		0.158476	0.702	15.6006	13.5537	14.9104	19.9123
ECW_RS03485	tatE	-0.689536	0.14502	67.7851	47.824	33.1464	43.477
ECW_RS03490	lipA	-0.341678	0.00125066	241.876	253.837	210.655	208.975
ECW_RS03495	ybeF	-0.221095	0.69	8.4921	6.66805	8.11639	5.81491
ECW_RS03505	lipB	-0.0813376	0.618864	127.071	131.38	127.233	134.756
ECW_RS03510	ybeD	-0.0721732	0.773	126.965	126.36	129.516	128.875
ECW_RS03515	dacA	-0.216628	0.0151097	326.343	309.806	283.271	303.494
ECW_RS03520	rlpA	0.167288	0.122536	183.949	184.318	233.845	209.76
ECW_RS03525	mrdB	-0.278745	0.101056	71.355	75.8825	67.6414	62.5982
ECW_RS03530	mrdA	-0.204281	0.0710376	101.139	101.506	94.5458	94.0783
ECW_RS03535	rlmH	-0.137146	0.616318	56.6564	80.762	71.9796	62.4244
ECW_RS03540	rsfS	0.373553	0.0904	116.703	121.336	176.523	154.418
ECW_RS03545	cobC	-0.180358	0.58378	40.1956	29.2588	30.8349	34.7064
ECW_RS03550	nadD	0.18667	0.33286	82.6972	87.737	111.811	96.3915
ECW_RS03555	holA	0.332437	0.0118	135.674	159.731	219.721	179.806
ECW_RS03560	lptE	-0.210676	0.0795074	292.487	292.238	265.729	276.049
ECW_RS03565	leuS	-0.0806909	0.186737	470.336	481.994	471.62	494.019
ECW_RS03570	ybeL	0.554401	0.138	32.8086	20.9103	45.4357	38.8433
ECW_RS03575	ybeQ	-0.200072	0.761	3.97638	6.80042	6.3341	3.78167
ECW_RS03580	ybeR	-1.05801	0.618875	0.457377	1.22432	0.437142	0.434981
ECW_RS03585	djlB	-0.891121	0.259	2.95216	3.03941	1.5193	1.94373
ECW_RS03590	ybeT	0.936764	0.772	0	0.52021	0	1.10893
ECW_RS03595	ybeU	-0.0875053	0.939	2.28689	2.04054	1.74857	2.60989
ECW_RS03600	djlC	-0.325391	0.453	9.38033	7.57274	6.4038	8.07138
ECW_RS03605	hscC	0.394501	0.54	2.52337	2.59794	2.96828	4.24581
ECW_RS03610	rihA	-0.174961	0.449	46.0449	42.6295	40.3681	43.7902
ECW_RS03615	gltL	-0.303791	0.0756	123.115	113.037	95.4987	109.45
ECW_RS03620	gltK	-0.599516	0.00265886	101.211	98.4403	77.9366	63.4096
ECW_RS03625	gltJ	-0.55766	0.00703716	79.9826	84.6262	65.5831	54.4516
ECW_RS03630	gltI	0.0816584	0.352292	413.497	397.263	484.124	435.965
ECW_RS03635		0.168223	0.709	5.18475	4.93466	6.93751	5.25959
ECW_RS03640	lnt	-0.150781	0.254252	93.1435	88.939	83.9875	91.7892
ECW_RS03645	ybeX	-0.0545297	0.605806	277.926	316.069	322.701	291.309
ECW_RS03650	ybeY	0.286533	0.124	115.386	117.752	152.544	152.447
ECW_RS03655	ybeZ	0.418901	3.77e-05	214.52	221.138	332.391	292.551
ECW_RS03660	miaB	-0.79026	3.86e-19	320.642	322.855	192.269	206.685
ECW_RS03665	ubiF	0.279754	0.310136	19.0212	25.0893	27.6646	29.8874
ECW_RS03705	asnB	0.3837	0.000464	103.83	108.637	144.666	152.658
ECW_RS03710	nagD	-0.309329	0.0213194	264.952	221.827	192.389	228.253
ECW_RS03715	nagC	0.228706	0.104601	89.7477	105.194	131.457	113.888
ECW_RS03720	nagA	-0.00854707	0.955	87.7441	92.8934	87.907	104.645
ECW_RS03725	nagB	0.176206	0.364232	74.8151	63.1475	87.3522	79.6129
ECW_RS03730	nagE	-0.188266	0.162411	67.1469	75.6728	69.7498	64.8097
ECW_RS03735	glnS	-0.110258	0.116869	443.763	472.441	446.659	463.718
ECW_RS03740	chiP	0.050841	0.952	2.53521	1.43953	2.42305	1.9727
ECW_RS03745	chiQ	0.647207	0.622568	2.96114	2.64216	6.60364	2.81614
ECW_RS03750	fur	-11.8673	2.65e-16	461.432	422.697	0	0
ECW_RS03765	fldA	0.275538	0.00231	550.166	527.325	697.024	701.111
ECW_RS03770	ybfE	0.0816621	0.855652	29.6214	41.1142	48.2333	32.3444
ECW_RS03775	ybfF	-0.08304	0.697342	66.8952	70.267	60.2937	78.5177
ECW_RS03780	seqA	0.249837	0.0713882	270.22	267.021	391.362	294.184
ECW_RS03785	pgm	0.0772753	0.275328	419.412	450.596	483.786	500.755
ECW_RS03790	potE	-0.0874226	0.845591	8.10617	7.45214	7.74753	7.94284
ECW_RS03795	speF	0.386652	0.715104	0.885247	0.526591	0.987095	0.982215
ECW_RS03805	kdpE	0.32787	0.387633	20.0573	19.1751	31.4935	21.346
ECW_RS03810	kdpD	0.0627065	0.732	23.3251	22.9692	27.26	24.5966
ECW_RS03815	kdpC	0.091428	0.900256	5.64762	7.05495	6.47731	8.0566
ECW_RS03820	kdpB	-0.503674	0.403687	2.37497	4.37955	2.72388	2.40926
ECW_RS03825	kdpA	0.367189	0.63514	1.74382	1.72886	2.40741	2.39551
ECW_RS03835	ybfA	0.468236	0.538	15.5377	12.4776	22.2754	19.2099
ECW_RS03840		-0.223291	0.582	3.29566	3.69291	4.10214	2.33249
ECW_RS03845	yhhH	-0.502181	0.793701	1.68258	1.50133	0.80407	1.60019
ECW_RS03850	yibA	-0.558908	0.379304	6.53319	7.54397	5.14224	5.11682
ECW_RS03855	rhsC	-0.282243	0.677994	4.99048	5.4071	4.7697	4.40711
ECW_RS03860	ybfB	2.47873	0.27417	0.987045	0	1.88675	3.75485
ECW_RS03865		-0.170631	0.866418	0.85289	1.90254	1.42652	1.21669
ECW_RS03870	ybfC	-0.668723	0.366	7.94813	8.10509	4.34085	6.47909
ECW_RS03875	yhhI	-1.58941	0.749979	1.26357	0	0	0
ECW_RS03880	ydcC	2.35523	0.523472	0	0	0.46255	0.460263
ECW_RS03885	ybgA	0.94004	0.0543	10.1481	14.1483	28.4911	21.7151
ECW_RS03890	phr	0.22415	0.431885	15.9969	17.5363	22.9338	19.1257
ECW_RS03895	dtpD	0.164833	0.347687	46.3911	43.7369	51.6588	56.6061
ECW_RS03900	ybgI	0.293365	0.0382364	130.592	140.217	174.324	181.742
ECW_RS03905	ybgJ	0.236385	0.101492	154.238	146.417	183.679	195.893
ECW_RS03910	ybgK	0.563766	5.02e-06	133.368	155.57	234.687	223.948
ECW_RS03915	ybgL	0.488661	0.00416813	84.1587	89.6399	139.393	122.361
ECW_RS03920	nei	0.278318	0.292226	32.3102	35.3985	42.6076	45.5086
ECW_RS03925	abrB	-0.066474	0.90923	7.73923	4.41955	6.50921	5.88821
ECW_RS03930	ybgO	-0.483156	0.505607	3.35725	5.71889	2.33362	4.64416
ECW_RS03935	ybgP	0.931712	0.603141	0.442422	0.789528	0.422849	2.10379
ECW_RS03940	ybgQ	0.0321748	0.974	0.66192	0.944988	0.759162	1.00721
ECW_RS03945	ybgD	0.495466	0.712	1.71215	1.52772	3.2728	1.62831
ECW_RS03950	gltA	-0.269587	6.73e-06	2442.1	2337.66	2027.31	2223.09
ECW_RS03960	sdhC	-1.40562	3.01e-29	579.889	577.296	228.819	239.506
ECW_RS03965	sdhD	-1.86046	7.2e-45	724.63	654.023	201.298	205.597
ECW_RS03970	sdhA	-1.91544	5.23e-251	1478.85	1466.64	414.413	422.839
ECW_RS03975	sdhB	-1.86343	2.56e-154	1569.49	1616.84	470.089	469.053
ECW_RS03985	sucA	-0.133849	0.00661	1089.56	1090.83	1084.2	1047
ECW_RS03990	sucB	-0.331629	3.24e-10	1977.17	2012.86	1679.31	1720.62
ECW_RS03995	sucC	-0.199501	0.000261432	1516.74	1563.3	1455.48	1421.33
ECW_RS04000	sucD	-0.255629	3.05e-06	2050.09	2080.47	1841.94	1868.25
ECW_RS04005	mngR	0.491584	0.156307	21.4999	18.7842	27.3983	33.2265
ECW_RS04010	mngA	-2.422	0.303643	0.492276	0.292832	0	0.156057
ECW_RS04015	mngB	0.0467939	0.887198	7.63799	6.48545	7.6533	7.96695
ECW_RS04025	cydA	-0.256546	0.00229575	300.346	295.843	256.041	278.955
ECW_RS04030	cydB	-0.493396	3.92e-07	278.672	275.548	205.193	216.889
ECW_RS04040	ybgE	-0.52724	0.103644	75.699	80.2705	56.6217	59.4719
ECW_RS04045	ybgC	0.229199	0.158517	183.513	198.629	253.94	226.885
ECW_RS04050	tolQ	0.196558	0.0576	299.507	311.437	385.842	365.271
ECW_RS04055	tolR	0.00981738	0.9618	115.278	113.617	124.58	122.531
ECW_RS04060	tolA	0.262036	0.0172	171.333	194.923	254.073	217.501
ECW_RS04065	tolB	0.0218933	0.733	777.365	758.738	813.435	858.541
ECW_RS04070	pal	-0.256005	7.41e-06	2712.55	2770.94	2485.34	2439.45
ECW_RS04075	ybgF	-0.0773527	0.298166	702.236	701.037	732.929	693.521
ECW_RS04115	nadA	0.562646	2.95e-09	217.009	216.348	350.132	336.295
ECW_RS04120	pnuC	0.373584	0.00328	180.36	178.991	236.862	262.212
ECW_RS04125	zitB	-0.153753	0.626854	23.7361	24.2487	19.727	26.4997
ECW_RS04130	ybgS	0.5703	0.643286	2.54364	3.02618	5.67258	3.22545
ECW_RS04140	aroG	-0.162819	0.0104625	912.96	940.405	909.343	866.498
ECW_RS04145	gpmA	2.44658	0	892.492	913.406	5458.83	5101.73
ECW_RS04150	galM	0.473678	7.06e-10	442.428	455.332	646.036	690.811
ECW_RS04155	galK	0.520214	0.000161515	90.2834	82.3202	131.051	134.16
ECW_RS04160	galT	0.563502	0.00055365	66.5573	84.5239	128.409	111.582
ECW_RS04165	galE	0.403739	0.00253695	116.001	107.486	166.912	150.024
ECW_RS04170	modF	-0.215199	0.0162788	231.61	240.646	222.205	214.196
ECW_RS04180	modE	0.422739	0.0499998	47.6228	49.8191	69.0585	71.0597
ECW_RS04185	acrZ	-0.470223	0.231643	147.414	87.6896	77.5927	103.623
ECW_RS04190	modA	0.337692	0.165	41.4292	39.5802	51.9951	57.7078
ECW_RS04195	modB	0.279701	0.399208	29.5643	21.7736	35.881	30.7944
ECW_RS04200	modC	0.0800766	0.798099	17.1398	22.6671	22.232	22.9954
ECW_RS04205	ybhA	0.176323	0.358403	67.2417	63.5277	79.7665	78.6198
ECW_RS04210	pgl	0.44248	0.00017341	143.171	140.233	204.633	208.263
ECW_RS04215	ybhD	0.0821257	0.926159	2.71747	2.42474	2.59725	3.23051
ECW_RS04220	ybhH	-0.657005	0.783	0.307808	0.549302	0.588381	0
ECW_RS04225	ybhI	0.284578	0.82962	0.678422	0.807122	0.432271	1.50547
ECW_RS04230	ybhJ	-1.06006	0.0318038	6.31116	4.35147	2.74179	2.72824
ECW_RS04235	ybhC	0.0836478	0.258169	400.998	404.443	457.833	457.491
ECW_RS04240	ybhB	0.575007	0.00143135	121.353	113.12	174.3	199.873
ECW_RS04245	bioA	1.96796	2.23e-27	23.6264	36.3317	126.839	125.973
ECW_RS04250	bioB	1.07977	6.59e-14	66.6289	73.3421	163.071	154.566
ECW_RS04255	bioF	1.48203	4.42e-19	46.5916	41.5727	144.858	119.05
ECW_RS04260	bioC	1.70804	4.33e-11	18.8502	26.7586	80.6637	79.8574
ECW_RS04265	bioD	1.39674	1.51e-09	31.9962	38.7763	105.435	94.9218
ECW_RS04270	uvrB	0.570544	6.29e-06	59.8455	57.8369	98.141	89.2635
ECW_RS04275	ybhK	0.0118504	0.953354	58.8164	54.7071	64.7316	57.9704
ECW_RS04285	moaA	1.29939	4.4e-30	109.337	115.085	299.107	293.581
ECW_RS04290	moaB	1.90345	2.45e-39	97.1061	103.525	400.168	405.385
ECW_RS04295	moaC	1.61685	2.66e-24	93.1625	103.315	333.903	313.266
ECW_RS04300	moaD	1.48163	0.00209681	22.2603	18.694	57.5688	64.756
ECW_RS04305	moaE	1.13603	7.54e-08	81.3629	63.6828	167.805	173.084
ECW_RS04310	ybhL	-0.289518	0.0756	141.929	135.247	110.627	132.358
ECW_RS04315	ybhM	0.387881	0.699857	4.0819	1.21407	2.60087	4.74469
ECW_RS04320	ybhN	0.665665	0.287546	3.38621	6.0429	10.6801	5.47468
ECW_RS04325	clsB	0.282054	0.490663	9.13652	9.54987	14.7202	9.68217
ECW_RS04330	ybhP	0.75818	0.117228	8.07594	9.10231	16.656	14.5525
ECW_RS04335	ybhQ	0.203676	0.591014	36.9556	28.7652	37.5752	43.3717
ECW_RS04340	ybhR	0.0841771	0.785513	19.3262	18.0282	20.7101	21.7216
ECW_RS04345	ybhS	0.0358273	0.911542	16.2941	18.875	17.4857	21.2053
ECW_RS04350	ybhF	0.00276055	0.98816	33.9864	40.1561	38.7294	41.0243
ECW_RS04355	ybhG	-0.0123001	0.95739	37.3076	45.7359	46.8192	41.6513
ECW_RS04360	ybiH	-0.274503	0.388	34.2083	35.6822	36.3788	25.66
ECW_RS04365	rhlE	0.0787577	0.60892	64.615	66.1333	76.7413	71.3916
ECW_RS04375	ybiA	0.506123	0.595188	3.34781	4.18206	5.11952	6.36776
ECW_RS04380	dinG	0.223105	0.300829	19.3063	19.5145	25.66	22.9512
ECW_RS04385	ybiB	-0.200966	0.186	106.676	112.6	109.675	95.0512
ECW_RS04390	ybiC	0.156168	0.123	214.303	204.268	247.897	252.065
ECW_RS04395	ybiJ	1.17842	0.0908	8.64322	12.1191	29.5029	21.1371
ECW_RS04400	ybiI	4.51803	2.15e-10	3.62161	3.23149	100.38	67.7374
ECW_RS04405	ybiX	5.70661	2.35e-63	6.68578	3.4089	291.201	264.782
ECW_RS04410	fiu	8.34634	0	4.68987	4.81871	1668.67	1652.44
ECW_RS04420	rlmF	0.231556	0.096229	115.105	107.583	132.445	147.691
ECW_RS04425	ybiO	0.316422	0.534116	2.76931	3.77152	3.62192	5.12879
ECW_RS04435	glnQ	0.556594	2.27e-05	172.895	152.672	244.872	267.942
ECW_RS04440	glnP	0.823174	1.74e-08	113.315	123.869	219.416	230.928
ECW_RS04445	glnH	0.788971	1.07e-15	264.473	281.633	491.87	520.363
ECW_RS04450		1.3594	0.785579	0	0	0	1.04337
ECW_RS04455	dps	-0.0579735	0.764231	112.311	113.383	115.929	116.577
ECW_RS04460	rhtA	0.0535523	0.854717	28.4602	24.7433	29.6422	29.4956
ECW_RS04465	ompX	-0.209154	0.00330607	2345.26	2250.93	2003.03	2258.44
ECW_RS04470	ybiP	-0.137909	0.588814	20.4753	21.3755	19.7651	21.0305
ECW_RS04475	mntS	-2.53161	0.483058	2.47892	2.21188	0	0
ECW_RS04480	mntR	0.136292	0.636321	50.438	56.7184	72.64	53.8821
ECW_RS04485	ybiR	0.0588691	0.853686	19.1193	16.2843	20.4884	19.0096
ECW_RS04490	ybiS	0.234956	0.0133051	336.7	304.198	421.338	387.133
ECW_RS04495	ybiT	-0.10961	0.19656	264.677	271.409	256.08	276.694
ECW_RS04505	ybiU	0.438026	0.113	16.3906	25.1366	31.086	29.471
ECW_RS04510	ybiV	0.0241605	0.899	78.604	69.4283	76.6442	84.5714
ECW_RS04515	ybiW	-0.0204476	0.977021	1.33363	2.02294	1.52955	2.02932
ECW_RS04520	ybiY	-1.50641	0.762893	0	0.321238	0	0
ECW_RS04525	fsaA	0.433835	0.438106	6.83659	10.4574	10.7346	14.3969
ECW_RS04530	moeB	-0.0471349	0.842011	48.3652	60.1091	61.4964	51.3358
ECW_RS04535	moeA	0.144658	0.366073	63.741	65.5347	78.9716	74.3403
ECW_RS04540	iaaA	0.000257466	0.997866	281.797	285.566	315.822	292.884
ECW_RS04545	gsiA	-0.0714725	0.468612	154.225	150.599	164.957	146.178
ECW_RS04550	gsiB	0.173952	0.113946	116.113	121.28	145.216	142.093
ECW_RS04555	gsiC	0.156592	0.420879	57.6999	56.8212	66.2438	70.6007
ECW_RS04560	gsiD	0.0159778	0.964972	14.567	21.8744	17.9974	21.6253
ECW_RS04565	yliE	-0.309204	0.0126883	71.1357	73.2095	65.8763	59.1137
ECW_RS04570	yliF	-0.472614	0.00686738	61.4831	60.7379	46.4041	48.0309
ECW_RS04575	rimO	-0.320402	0.00233976	181.687	182.844	161.729	151.395
ECW_RS04580	bssR	-1.18919	0.000988	68.1445	54.7986	32.1628	25.603
ECW_RS04585	yliI	-0.12644	0.853198	3.48556	4.66514	4.71941	3.31488
ECW_RS04590	gstB	0.155888	0.363289	114.097	113.784	127.306	144.844
ECW_RS04595	dacC	-0.197749	0.214071	96.7477	83.1999	76.2405	91.7539
ECW_RS04600	deoR	0.071835	0.652877	109.668	106.232	123.985	119.314
ECW_RS04605	ybjG	0.161862	0.58201	35.7808	38.6988	45.0789	44.3405
ECW_RS04610	mdfA	-0.0990864	0.656	34.9718	36.6009	38.1995	33.5094
ECW_RS04615	ybjH	-0.396973	0.511	20.3668	27.2594	12.9772	25.826
ECW_RS04620	ybjI	0.206683	0.294776	60.7395	61.2811	75.5059	75.5101
ECW_RS04625	ybjJ	-0.215861	0.39923	34.3241	33.0194	24.6041	37.4888
ECW_RS04630	ybjK	-0.0264616	0.967635	6.6273	11.8268	10.9407	8.59471
ECW_RS04635		0.491452	0.225	12.0045	9.06349	18.534	13.1731
ECW_RS04640		0.254604	0.175085	41.7648	36.8673	53.1516	47.3663
ECW_RS04645		-0.168794	0.38142	93.99	91.4088	93.1588	83.7122
ECW_RS04650		-0.0842708	0.965061	3.1528	2.81317	0	5.99682
ECW_RS04655		0.652006	0.354454	6.34254	6.22525	9.0929	12.0639
ECW_RS04660		-0.0873024	0.946	4.34432	3.87635	3.11409	5.16449
ECW_RS04665		-0.123907	0.839	21.9942	23.0882	25.9673	18.4564
ECW_RS04670		-0.601887	0.693	4.72003	1.68463	3.60896	0.89778
ECW_RS04675		3.93857	0.109125	0	0	5.26052	2.61726
ECW_RS04680	ybiI	2.35523	0.523472	0	0	1.34944	1.34277
ECW_RS04685	dam	0.613736	0.481651	3.39842	1.68463	3.60896	4.66846
ECW_RS04690		-0.449938	0.588415	1.2092	1.55848	1.1557	1.02221
ECW_RS04695		1.35353	0.787	0	0	1.62498	0
ECW_RS04700		-0.318909	0.821747	5.50403	3.68335	3.94539	3.92589
ECW_RS04705		-0.0832146	0.758453	96.0763	79.726	92.744	84.9757
ECW_RS04710		0.407799	1.13e-08	461.987	408.486	623.003	614.73
ECW_RS04715		0.693437	0.660091	0.947679	0.281865	1.20767	0.901274
ECW_RS04720		-0.223887	0.853	0.917857	0.982782	1.57905	0.174583
ECW_RS04725		0.353081	0.696	2.7191	2.42619	2.97006	4.06364
ECW_RS04730		-0.20371	0.825	4.28495	1.09239	2.34021	2.61972
ECW_RS04735		-1.42275	0.471214	1.4919	0.887464	0.4753	0.47295
ECW_RS04740		1.46943	0.587908	0.69537	0	0.664606	1.32264
ECW_RS04750		-0.0676391	0.985901	0	1.32916	1.42372	0
ECW_RS04755		-0.108044	0.958299	1.26112	0.562635	1.20532	0.599682
ECW_RS04760		-1.65041	0.544	0.854574	1.52504	0	0.812728
ECW_RS04765		-1.14842	0.716022	1.5069	0	0	0.716558
ECW_RS04770		-1.02531	0.751792	0	1.27366	0.682134	0
ECW_RS04780		-0.943807	7.56e-08	493.065	519.037	318.913	245.794
ECW_RS04785		0.206643	0.801936	4.47143	4.98721	6.94462	4.78404
ECW_RS04790		-1.22361	0.413	1.79413	5.60303	1.71476	1.70628
ECW_RS04795		0.102579	0.88	4.63402	5.08903	7.49524	3.72909
ECW_RS04800		0.714243	0.458	2.13643	3.33602	5.10478	4.57159
ECW_RS04805		0.888394	0.0829	3.26136	5.1965	9.7965	7.0895
ECW_RS04810		0.408315	0.062	37.6546	30.2624	52.324	44.1921
ECW_RS04825	tfaE	-0.221716	0.688	9.07984	15.7269	12.2515	10.667
ECW_RS04830	stfR	-0.371355	0.810128	2.5671	1.14528	1.84014	1.2207
ECW_RS04835	pinE	-0.070963	0.97276	0.570717	1.01848	1.09093	0.542771
ECW_RS04840		0.787803	0.124549	4.14559	5.91844	10.3017	8.41087
ECW_RS04845		-0.655663	0.63614	1.88072	3.35626	2.99586	0.596209
ECW_RS04850		-1.08988	0.718	1.06471	0.950023	1.01761	0
ECW_RS04860		0.121912	0.828388	1.79238	2.16377	2.21694	2.40652
ECW_RS04865		1.83894	0.157211	0.665447	1.78129	5.72405	3.79717
ECW_RS04870		-0.168305	0.859	1.76648	2.62699	2.81388	1.39998
ECW_RS04875	ybjL	-0.174811	0.235	63.2931	68.3195	60.1252	64.9508
ECW_RS04880	ybjM	-0.17521	0.856762	5.12744	6.86266	4.08383	7.31455
ECW_RS04885	grxA	-0.295508	0.755469	12.4899	6.6867	8.35614	8.31483
ECW_RS04890	ybjC	0.817582	0.0658854	32.4738	21.9816	50.3015	52.1827
ECW_RS04895	nfsA	0.315747	0.08562	80.1767	83.9296	101.031	117.997
ECW_RS04900	rimK	0.273131	0.14413	61.7181	59.2321	79.5647	77.1238
ECW_RS04905	ybjN	0.292506	0.0552982	176.945	173.007	234.56	225.019
ECW_RS04910		-0.010523	0.98991	17.821	17.6681	15.14	22.5978
ECW_RS04915	potF	-0.0535476	0.616062	187.562	189.966	194.573	195.55
ECW_RS04920	potG	0.211702	0.154689	79.4693	82.6419	104.094	97.327
ECW_RS04925	potH	0.069583	0.804544	29.5525	26.066	27.9204	34.5664
ECW_RS04930	potI	0.00750787	0.978098	34.8481	36.2196	45.0184	31.6849
ECW_RS04935	ybjO	-0.0507174	0.903	26.4552	25.966	20.86	33.3367
ECW_RS04940	rlmC	0.0358163	0.878271	33.3359	35.6427	41.749	34.1633
ECW_RS04945	artJ	0.55888	1.09e-12	758.754	730.709	1107.86	1243.76
ECW_RS04950	artM	-0.472848	0.00341475	147.124	148.981	122.113	106.781
ECW_RS04955	artQ	-0.432778	0.0076	147.239	169.663	112.666	139.17
ECW_RS04960	artI	-0.21485	0.0368255	412.338	407.791	350.964	406.452
ECW_RS04965	artP	0.0240333	0.828	269.208	267.559	305.276	280.107
ECW_RS04970	ybjP	0.348921	0.135	80.871	62.0908	104.256	90.6238
ECW_RS04975	ybjQ	-0.265409	0.469575	48.8103	53.3295	41.8906	49.2623
ECW_RS04980	amiD	0.201161	0.290068	64.7137	66.091	83.8337	77.4872
ECW_RS04985	ybjS	0.367453	0.0155148	81.5041	82.9914	118.527	109.126
ECW_RS04990	ybjT	0.437349	0.00524	53.4809	60.0543	88.1514	76.9397
ECW_RS04995	ltaE	0.426382	0.000672287	126.467	121.213	176.516	180.257
ECW_RS05000	poxB	1.19154	1.75e-23	59.8152	62.1268	153.292	145.535
ECW_RS05005	hcr	-0.144907	0.955523	0.668873	0	0.31964	0.31806
ECW_RS05010	hcp	1.26784	0.238625	0.784865	0.525239	1.87535	1.49287
ECW_RS05015	ybjE	-0.171224	0.184134	164.169	170.256	151.4	167.087
ECW_RS05020	aqpZ	0.689941	0.00989803	32.5668	31.5495	56.9162	53.98
ECW_RS05030	ybjD	-0.204534	0.332	31.0857	29.8305	27.2812	29.3776
ECW_RS05035	ybjX	-0.135891	0.181	243.145	248.405	239.875	239.93
ECW_RS05040	macA	0.219016	0.22	58.3831	55.4633	75.7882	66.2976
ECW_RS05045	macB	-0.129525	0.476	37.9888	34.194	33.4417	37.2378
ECW_RS05050	cspD	0.0259075	0.951725	52.9309	44.6762	49.2218	57.1415
ECW_RS05055	clpS	0.366484	0.23	54.2906	70.8693	93.2074	80.3166
ECW_RS05060	clpA	0.0288958	0.694995	261.757	276.534	287.9	301.112
ECW_RS05070	infA	-0.295741	0.027749	828.743	761.759	619.337	768.598
ECW_RS05075	aat	0.346828	0.154	45.9318	41.8037	60.5816	58.9716
ECW_RS05080	cydC	0.191958	0.172229	74.9685	65.2121	80.1131	91.3611
ECW_RS05085	cydD	0.219558	0.215	35.4293	39.4751	50.1787	43.471
ECW_RS05090	trxB	-0.123444	0.0736135	830.631	776.177	797.41	783.896
ECW_RS05095	lrp	-0.447052	1.19e-07	990.549	916.495	743.766	755.624
ECW_RS05100	ftsK	0.141255	0.0389	161.97	165.169	197.814	189.172
ECW_RS05105	lolA	0.183688	0.324	90.9689	100.518	122.834	110.658
ECW_RS05110	rarA	0.348124	0.0126412	75.7561	78.3592	111.143	99.3508
ECW_RS05115	serS	-0.160857	0.0295934	515.067	518.877	477.18	514.409
ECW_RS05120	dmsA	-0.975873	0.0632392	3.84855	4.4997	1.90256	2.65042
ECW_RS05125	dmsB	-0.70677	0.337	6.28525	8.87965	4.50538	5.47936
ECW_RS05130	dmsC	0.0750696	0.906	6.74975	4.68429	5.73434	7.13248
ECW_RS05135	ycaC	0.771334	0.000207	77.9578	58.5042	114.97	134.042
ECW_RS05140	ycaD	0.234333	0.201281	48.2452	55.8871	66.6044	64.9335
ECW_RS05145	ycaM	0.431006	0.538632	2.71937	2.22423	3.03223	4.09483
ECW_RS05150	ycaN	0.371754	0.324975	15.3279	12.4045	19.4195	18.9845
ECW_RS05155	ycaK	0.274152	0.609612	10.4048	11.7271	11.5146	17.1865
ECW_RS05160	pflA	-1.43836	1.91e-11	105.332	92.8158	38.4309	39.9035
ECW_RS05165		0.461949	4.72e-20	756.315	739.316	1097.37	1111.52
ECW_RS05175	ycaO	-0.269759	0.000572122	290.293	307.343	265.479	266.269
ECW_RS05180	ycaP	0.497417	0.0363	47.6594	44.1931	75.9181	63.1004
ECW_RS05185	serC	0.0584151	0.320722	2217.5	2161.62	2341.01	2547.41
ECW_RS05190	aroA	0.323255	2.33e-07	632.557	629.083	853.399	839.334
ECW_RS05195	ycaL	-0.15928	0.724	13.9718	15.8667	10.521	18.1195
ECW_RS05200	cmk	-0.325461	0.0563407	116.451	125.449	107.227	99.9442
ECW_RS05205	rpsA	-0.396154	7.33e-20	8381.96	8469.86	6861.86	6869.95
ECW_RS05210	ihfB	0.0281353	0.852	458.254	438.169	422.84	556.336
ECW_RS05215	ycaI	0.0986825	0.852	2.72167	3.45101	3.2858	3.81448
ECW_RS05220	msbA	-0.0736735	0.398	264.093	274.533	257.018	291.728
ECW_RS05225	lpxK	-0.226019	0.21	83.0725	91.7026	69.0411	91.1833
ECW_RS05230	ycaQ	-0.0900246	0.816883	12.3584	10.3233	10.8064	12.0034
ECW_RS05235	ycaR	-0.325296	0.663288	21.0641	21.9276	20.1322	16.6939
ECW_RS05240	kdsB	-0.260956	0.0621855	160.852	172.926	147.519	151.326
ECW_RS05245	ycbJ	0.16466	0.708963	10.5105	11.3186	13.8558	12.4086
ECW_RS05250	ycbC	0.843563	0.0348558	11.6274	12.2276	22.226	23.6959
ECW_RS05255	smtA	-0.166579	0.455937	56.0461	64.3496	51.9911	63.0998
ECW_RS05260	mukF	-0.220271	0.269448	43.135	42.4248	38.65	40.0905
ECW_RS05265	mukE	0.0537394	0.767739	91.8636	86.0664	99.2133	98.7228
ECW_RS05270	mukB	-0.0786755	0.289954	122.604	126.213	128.933	123.798
ECW_RS05275	ycbB	0.137527	0.298928	64.7721	65.3128	77.1733	76.291
ECW_RS05280	ycbK	0.0680401	0.666728	148.519	164.599	179.125	173.195
ECW_RS05285	ycbL	0.0730713	0.559786	213.827	237.601	254.027	255.622
ECW_RS05290	aspC	0.531953	9.41e-18	722.698	691.239	1110.36	1081.57
ECW_RS05300	ompF	-1.06782	2.58e-132	18063.6	18039.3	9179.98	9287.74
ECW_RS05305	asnS	-0.259216	2.01e-05	1061.71	1082.82	930.228	991.006
ECW_RS05310	pncB	0.105488	0.137501	497.213	489.821	582.106	556.675
ECW_RS05315	pepN	0.104506	0.324298	80.843	90.1958	101.479	95.8987
ECW_RS05320	ssuB	-0.243226	0.739933	4.21738	6.39723	4.83695	4.81304
ECW_RS05325	ssuC	0.232063	0.894	0	1.82467	1.95448	0.388963
ECW_RS05330	ssuD	0.403142	0.533335	3.96022	3.28122	4.86644	5.38043
ECW_RS05335	ssuA	0.358016	0.664623	2.36296	3.01203	3.22631	4.17347
ECW_RS05340	ssuE	0.322821	0.780472	2.80915	2.00524	1.61092	4.80887
ECW_RS05345	elfA	-0.141217	0.837	8.93774	7.4433	8.54232	7.36674
ECW_RS05350	elfD	-0.309447	0.818137	2.76765	0.823173	1.3226	1.75475
ECW_RS05355	elfC	0.281197	0.579	3.24364	2.78291	5.12714	2.72887
ECW_RS05360	elfG	0.0188242	0.96941	7.56612	7.83127	8.67766	8.05911
ECW_RS05365	ycbU	0.464121	0.614525	3.5751	3.72165	4.5559	6.2334
ECW_RS05370	ycbV	-0.904395	0.560009	2.50763	1.67813	1.19834	1.19242
ECW_RS05375	ycbF	-0.0977767	0.892854	6.83179	4.4703	6.52954	4.76466
ECW_RS05380	pyrD	-0.277816	0.00359346	306.145	293.189	263.8	266.154
ECW_RS05385	zapC	0.615729	0.0156	50.6472	48.9131	92.257	71.4007
ECW_RS05390	ycbX	0.0821189	0.516	122.069	122.209	140.113	137.199
ECW_RS05395	rlmL	-0.0274505	0.794	101.375	102.945	108.652	106.359
ECW_RS05400	uup	-0.0308829	0.775	116.634	135.473	130.648	134.206
ECW_RS05405	pqiA	-0.265574	0.184	44.9876	45.9089	40.5261	40.5717
ECW_RS05410	pqiB	-0.203919	0.124637	80.6409	84.652	78.2067	75.7523
ECW_RS05415	ymbA	-0.0430393	0.846213	80.8976	72.1833	79.512	79.6645
ECW_RS05420	rmf	1.14621	0.133	7.64089	20.4534	34.6885	32.7003
ECW_RS05425	fabA	-0.489863	4.19e-09	885.706	890.961	666.612	689.992
ECW_RS05430	ycbZ	0.217156	0.0521459	101.124	110.446	137.669	126.302
ECW_RS05435	matP	-0.00628888	0.983439	55.6694	45.2148	51.8422	55.6584
ECW_RS05440	ompA	-0.187707	7.24e-05	10662.8	10619.9	9800.04	10235.1
ECW_RS05445		3.35768	0.237204	0	0	1.40439	4.19235
ECW_RS05450	sulA	0.846788	0.00447501	35.5182	32.2581	70.9246	59.7164
ECW_RS05455	sxy	-0.115075	0.815	17.4701	13.2958	10.8041	19.5466
ECW_RS05460	yccS	-0.154785	0.256263	59.0433	57.1181	55.9992	55.8656
ECW_RS05465	yccF	-0.370114	0.248	57.1365	47.755	38.71	48.1482
ECW_RS05470	helD	0.130405	0.323735	58.096	60.8532	69.5581	70.115
ECW_RS05475	mgsA	-0.137564	0.383094	211.326	212.446	190.531	222.416
ECW_RS05480	yccT	0.526299	0.541	3.90662	3.05007	3.73379	6.96624
ECW_RS05490	yccU	0.308009	0.25231	64.7915	61.9913	76.1006	92.057
ECW_RS05495	hspQ	0.180417	0.451	154.251	105.942	173.614	141.872
ECW_RS05500	rlmI	-0.274288	0.0110563	183.737	194.548	167.803	167.75
ECW_RS05505	yccX	-0.166254	0.859251	6.93391	10.3116	6.62714	9.89156
ECW_RS05510	tusE	-0.38964	0.307	45.9719	54.1112	47.6775	34.4185
ECW_RS05515	yccA	-0.130732	0.264345	314.437	292.383	278.49	315.368
ECW_RS05525	hyaA	1.92634	0.449704	0	0.258481	0.830609	0.275501
ECW_RS05530	hyaB	-1.65151	0.292233	0.542435	0.968007	0.172812	0.343916
ECW_RS05535	hyaC	0.168885	0.887368	3.20164	0.816217	3.05999	1.73992
ECW_RS05540	hyaD	0.505278	0.624849	4.95363	0.982227	4.20842	4.71106
ECW_RS05545	hyaE	-2.15569	0.415635	3.23928	0	0.773992	0
ECW_RS05550	hyaF	1.31488	0.160736	3.02082	0.673853	6.13524	3.59112
ECW_RS05555	appC	0.0591125	0.909037	4.61812	4.86986	5.61757	4.99089
ECW_RS05560	appB	0.0183731	0.98	3.99151	2.54396	2.99744	4.06721
ECW_RS05570	appA	0.552827	0.177287	8.48662	7.127	10.9739	13.5309
ECW_RS05575	etk	-0.0133001	0.891071	137.155	127.689	136.063	145.152
ECW_RS05580	etp	-0.0173492	0.940889	85.3432	86.4753	85.7149	96.2964
ECW_RS05585	gfcE	0.148364	0.284	108.341	94.8941	119.854	121.425
ECW_RS05590	gfcD	0.250201	0.0464265	61.7296	65.2954	83.5443	78.5701
ECW_RS05595	gfcC	-0.119181	0.556	74.1391	70.7951	67.544	75.4567
ECW_RS05600	gfcB	0.161037	0.448	67.7583	72.999	91.6242	77.3284
ECW_RS05605	gfcA	0.0555676	0.765	209.814	191.917	212.624	234.635
ECW_RS05610	cspH	2.3502	0.557	0	0	2.88717	0
ECW_RS05615	cspG	0.9313	0.759629	0	1.34771	1.44359	1.43645
ECW_RS05620	ymcE	-2.60016	0.496418	2.78745	0	0	0
ECW_RS05625	gnsA	-0.942375	0.0671872	59.0433	57.6221	31.7425	33.3403
ECW_RS05630	yccM	0.510013	0.661104	0.905403	1.34645	1.73069	1.72214
ECW_RS05635	torS	-0.110633	0.846	2.00966	2.74251	2.59866	2.13611
ECW_RS05640	torT	-0.404543	0.455	8.18932	7.02611	6.32181	5.99101
ECW_RS05645	torR	0.303691	0.401683	19.1572	27.5165	24.5617	37.327
ECW_RS05650	torC	-0.752323	0.600611	0.829118	1.23301	0.792436	0.525679
ECW_RS05655	torA	-0.133187	0.823	2.80276	1.93247	2.31347	2.30204
ECW_RS05660	torD	-0.273667	0.76	2.15773	8.1825	5.67123	3.59112
ECW_RS05665	cbpM	0.159572	0.717	33.739	30.1046	39.3002	37.1005
ECW_RS05670	cbpA	0.0853736	0.627	72.1249	74.0874	80.7032	85.6578
ECW_RS05675	yccE	0.69467	0.65948	1.09094	0.324476	1.04268	1.38337
ECW_RS05685	agp	0.0313306	0.897901	30.5421	26.0874	29.9393	32.0256
ECW_RS05690	yccJ	1.03812	0.0228285	31.0619	27.7159	58.0259	71.1667
ECW_RS05695	wrbA	0.724114	0.00071667	65.056	55.6295	110.366	103.117
ECW_RS05700		0.234597	0.890181	2.71747	2.42474	2.59725	3.87661
ECW_RS05705	ymdF	-0.144733	0.950256	5.53531	0	0	5.26426
ECW_RS05710	rutG	-0.0392563	0.952312	3.65971	3.70088	2.79824	4.8727
ECW_RS05715	rutF	-0.129574	0.972	0.653396	0	0	0.621401
ECW_RS05725	rutD	1.76325	0.35425	0	0.721686	1.15954	1.53841
ECW_RS05730	rutC	-2.45984	0.538043	0	1.48975	0	0
ECW_RS05735	rutB	0.927689	0.774	0	0.416916	0.893154	0
ECW_RS05740	rutA	-1.08855	0.467	1.12854	1.00697	0.539307	0.53664
ECW_RS05745	rutR	-0.26928	0.44	34.9562	30.7386	36.799	21.6812
ECW_RS05750	putA	0.289186	0.0505	23.7513	24.0429	29.5107	33.1035
ECW_RS05755		-1.50641	0.762893	0	1.36678	0	0
ECW_RS05760	putP	0.13786	0.170392	192.994	170.287	207.462	220.743
ECW_RS05770		2.68641	2.62e-106	69.7816	70.2652	467.978	498.662
ECW_RS05775	efeO	3.51298	0	185.359	176.931	2193.47	2238.38
ECW_RS05780	efeB	3.32139	7.71e-232	55.0576	63.0005	654.361	614.279
ECW_RS05785		1.3594	0.785579	0	0	0	1.6969
ECW_RS05790	phoH	0.47837	0.00363694	64.8258	64.3603	91.6278	101.305
ECW_RS05795	pgaD	1.24948	0.0936662	6.24496	4.87572	16.4138	11.8783
ECW_RS05800	pgaC	0.584589	0.148293	6.11329	10.4731	14.2565	12.5581
ECW_RS05805	pgaB	0.824776	0.0186127	5.94523	6.30841	10.9037	12.3779
ECW_RS05810	pgaA	1.15553	3.78e-05	6.2913	9.55505	20.4696	17.5678
ECW_RS05815	ycdT	0.100476	0.680743	23.383	26.6125	30.1021	27.4572
ECW_RS05820		0.00696476	0.985061	11.4285	14.1769	13.0542	14.5803
ECW_RS05830		0.927689	0.774448	0	0.888825	1.90412	0
ECW_RS05835	ycdU	-0.35222	0.696	2.95515	2.63682	2.82441	1.87363
ECW_RS05850	ghrA	0.00483262	0.972228	125.961	130.868	130.613	145.721
ECW_RS05855	ycdX	0.122316	0.321095	198.353	226.715	243.264	253.329
ECW_RS05860	ycdY	0.143695	0.334476	183.649	163.866	209.514	201.825
ECW_RS05865	ycdZ	-0.69118	0.0191	55.876	65.6939	42.0948	38.7609
ECW_RS05870	csgG	0.490335	0.397	5.4382	6.58538	8.91017	9.23554
ECW_RS05875	csgF	-0.231845	0.836632	4.65019	3.45772	4.44445	2.94832
ECW_RS05880	csgE	-0.341799	0.748025	6.6273	3.69588	3.16705	5.51494
ECW_RS05885	csgD	-0.948159	0.11	11.4379	12.4245	7.6048	5.6754
ECW_RS05895	csgB	0.5516	0.754593	0	2.53063	2.71066	1.34863
ECW_RS05900	csgA	0.376841	0.501	12.7626	12.0205	14.9086	19.5551
ECW_RS05905	csgC	2.94182	0.35	0	0	0.92648	1.8438
ECW_RS05910	ymdA	-1.05801	0.618875	1.0342	2.76838	0.988442	0.983556
ECW_RS05915	ymdB	0.676057	0.132104	12.7229	17.8395	29.5316	23.0475
ECW_RS05920	clsC	0.524606	0.121197	9.80599	12.0054	14.8211	18.8685
ECW_RS05925	opgC	-0.690762	0.00838622	34.1535	30.974	21.94	21.2991
ECW_RS05935		-1.58941	0.75	2.01701	0	0	0
ECW_RS05940	opgG	0.140976	0.0695095	289.899	290.134	340.439	345.383
ECW_RS05945	opgH	-0.0570417	0.427	235.582	234.56	240.763	243.818
ECW_RS05950	yceK	-1.33852	0.423827	7.05952	2.51963	2.69888	1.34277
ECW_RS05955	msyB	1.21491	7.95e-06	44.7914	50.7267	125.136	113.049
ECW_RS05965	mdtG	-0.00286953	0.995	5.81305	8.72336	9.5965	6.03098
ECW_RS05970	waaM	0.0584745	0.745273	72.8286	68.4366	75.9955	81.6426
ECW_RS05975	yceA	-0.161122	0.0809946	308.424	325.736	296.25	312.057
ECW_RS05980	yceI	1.13049	7.21e-17	140.458	140.367	342.589	316.851
ECW_RS05985	yceJ	0.217904	0.52	34.8137	25.9712	40.91	34.7373
ECW_RS05995	solA	0.0051357	0.96	229.142	216.865	228.417	251.257
ECW_RS06000	bssS	-0.844627	0.436	12.6357	5.63729	3.62301	7.21019
ECW_RS06005	dinI	0.0388611	0.935454	45.83	29.2094	47.5568	34.8686
ECW_RS06010	pyrC	0.140824	0.112	311.736	308.816	380.493	353.292
ECW_RS06015	yceB	-0.160874	0.490353	74.9839	68.4506	68.9101	68.5694
ECW_RS06020	grxB	0.58444	0.00323	79.9355	63.7465	113.166	117.358
ECW_RS06025	mdtH	0.500365	0.29409	6.16761	6.46031	11.2769	7.90581
ECW_RS06030	rimJ	0.31472	0.146489	66.386	69.6009	87.771	93.6506
ECW_RS06035	yceH	0.36739	0.0973654	59.452	55.2767	81.1739	77.4467
ECW_RS06040	yceM	-0.0141302	0.955634	36.4716	34.4204	34.8581	40.3555
ECW_RS06045	murJ	-0.356628	0.040622	56.164	53.5052	42.1765	49.5986
ECW_RS06050	flgN	-0.247436	0.64	15.5006	22.821	17.7778	16.9528
ECW_RS06055	flgM	-0.311424	0.758156	7.67961	6.85236	7.33985	5.21683
ECW_RS06060	flgA	0.152228	0.774745	10.3014	10.5048	10.3144	14.4621
ECW_RS06065	flgB	0.421712	0.358	21.7009	17.9801	28.8889	28.009
ECW_RS06070	flgC	0.099601	0.877	9.57458	13.5267	12.9639	13.6586
ECW_RS06075	flgD	0.222367	0.54	19.0749	22.0016	24.9008	26.5475
ECW_RS06080	flgE	0.548547	0.0181	26.8157	27.2769	46.389	38.5089
ECW_RS06085	flgF	0.348881	0.437197	9.42511	15.2906	16.7879	17.1123
ECW_RS06090	flgG	0.449791	0.1867	21.5113	17.3485	27.6764	29.1132
ECW_RS06095	flgH	1.02224	0.195202	2.31625	4.13348	6.19856	7.93018
ECW_RS06100	flgI	0.257642	0.632623	5.01868	6.58538	7.90035	7.01901
ECW_RS06105	flgJ	0.594639	0.306381	4.47203	5.83197	7.562	9.1604
ECW_RS06110	flgK	-0.531086	0.0375573	23.2801	24.1171	15.8391	19.3257
ECW_RS06115	flgL	0.0644758	0.821025	29.8922	23.6413	30.5176	29.3976
ECW_RS06120	rne	-0.283473	1.71e-06	389.624	387.554	347.756	337.027
ECW_RS06125	yceQ	2.20826	0.358	1.00538	0	3.8436	0.95615
ECW_RS06130	rluC	-0.174152	0.210595	128.95	134.035	132.924	117.178
ECW_RS06135	yceF	0.151844	0.383	112.856	115.508	141.703	130.479
ECW_RS06140	yceD	-0.591306	8.37e-26	3306.25	3362.62	2360.95	2385.82
ECW_RS06145	rpmF	-0.793673	0.00131	241.708	258.476	160.476	149.154
ECW_RS06150	plsX	-0.299343	0.00646327	221.233	239.529	189.751	211.839
ECW_RS06155	fabH	0.0714638	0.433361	354.29	344.617	376.601	410.597
ECW_RS06160	fabD	0.182534	0.0142	563.762	558.062	705.661	659.757
ECW_RS06165	fabG	-0.357375	4.18e-08	1323.19	1401.61	1155.57	1125.97
ECW_RS06170	acpP	-0.687484	2.23e-15	2335.67	2127.71	1434.98	1535.14
ECW_RS06175	fabF	-0.356281	1.11e-09	1079.41	1107.55	921.133	911.117
ECW_RS06180	pabC	0.106572	0.687	37.1929	40.3233	52.3655	37.2734
ECW_RS06185	yceG	-0.480772	0.0323	44.6713	52.2976	37.8501	36.7591
ECW_RS06190	tmk	-0.361194	0.0637692	114.465	95.3858	93.0149	82.0047
ECW_RS06195	holB	-0.243398	0.189783	68.6884	64.7421	62.8755	57.9643
ECW_RS06200	ycfH	-0.142716	0.338051	133.143	136.186	123.372	138.204
ECW_RS06205	ptsG	-0.28637	1.99e-08	2103.56	2156.23	1852.07	1893.45
ECW_RS06210	fhuE	6.13599	1.04e-192	3.70367	4.36222	304.849	306.019
ECW_RS06215	hinT	-0.229073	0.132414	291.546	300.163	252.927	288.361
ECW_RS06220	ycfL	-0.452813	0.0157186	217.916	183.004	147.835	165.796
ECW_RS06225	lpoB	-0.062612	0.679917	153.292	153.877	150.366	164.969
ECW_RS06230	thiK	-0.228887	0.316794	49.0837	56.7601	48.0381	48.9209
ECW_RS06235	nagZ	-0.414043	0.0043	114.037	117.538	94.1982	92.2303
ECW_RS06240	ycfP	-0.568593	0.00114504	167.434	162.689	108.772	129.768
ECW_RS06245	ndh	0.643317	4.31e-06	70.0659	72.0513	113.747	124.291
ECW_RS06250	ycfJ	-0.775665	0.450889	3.59488	6.41528	1.14528	5.12828
ECW_RS06255	ycfQ	0.0549046	0.861892	36.8207	31.9417	44.9671	31.6132
ECW_RS06260	bhsA	0.856041	0.110139	17.4859	22.289	37.0058	40.3863
ECW_RS06265	ycfS	-0.119919	0.607	39.0359	44.7397	43.0981	39.6847
ECW_RS06270	mfd	0.179977	0.0372059	104.888	98.966	127.604	119.989
ECW_RS06275	ycfT	-0.312052	0.818856	1.81081	0.538582	1.44224	0.574045
ECW_RS06280	lolC	0.186518	0.153201	137.514	163.681	204.762	163.411
ECW_RS06285	lolD	0.0181862	0.919	94.1002	93.0186	100.518	102.653
ECW_RS06290	lolE	0.149235	0.221034	124.739	115.717	140.376	145.379
ECW_RS06295	nagK	0.144962	0.362341	88.8233	87.1807	105.268	103.396
ECW_RS06300	cobB	-0.170647	0.323398	92.6134	116.043	103.959	95.1996
ECW_RS06305	ycfZ	-0.88742	0.196004	9.0319	5.86108	5.10091	3.51394
ECW_RS06310	ymfA	-0.304982	0.559	16.0969	19.9832	13.3781	17.9711
ECW_RS06315	potD	-0.286826	0.000441	619.757	611.832	505.647	576.455
ECW_RS06320	potC	-0.0565852	0.721903	107.159	110.159	114.101	110.05
ECW_RS06325	potB	-0.315968	0.104897	74.01	69.4069	61.7133	61.7673
ECW_RS06330	potA	-0.211123	0.0764127	162.512	157.725	141.697	154.825
ECW_RS06335		-0.64939	0.785026	1.2785	2.28155	0	2.43178
ECW_RS06340	pepT	-0.0794309	0.721423	35.0569	35.514	34.0098	37.6018
ECW_RS06345	ycfD	0.134564	0.192496	190.682	201.335	227.808	233.825
ECW_RS06350	phoQ	-0.0768	0.536712	106.766	112.892	118.59	104.916
ECW_RS06355	phoP	-0.171917	0.174627	238.976	223.121	212.286	227.274
ECW_RS06360	purB	-0.028213	0.65517	648.293	641.77	682.68	673.907
ECW_RS06365	hflD	0.304743	0.0537098	156.318	199.77	266.514	206.211
ECW_RS06370	mnmA	0.0230527	0.802533	278.179	263.89	298.057	292.406
ECW_RS06375	nudJ	0.299222	0.466114	30.7941	19.9832	29.4317	37.2734
ECW_RS06380	rluE	0.447985	0.0797629	45.0475	40.1949	68.1302	56.4945
ECW_RS06385	icd	0.0571606	0.330834	4284.83	4024.68	4420.99	4846.49
ECW_RS06390	iraM	-0.0936809	0.827	40.8413	30.22	35.2261	35.9993
ECW_RS06400	ycgX	-0.70808	0.328863	15.1598	9.25513	9.15098	6.82931
ECW_RS06405	bluR	-0.143903	0.5	63.2664	67.8994	64.6958	62.693
ECW_RS06410	bluF	0.262069	0.173433	43.0666	44.1557	59.8244	52.4055
ECW_RS06415	ycgZ	0.458337	0.691	4.07621	7.27423	12.9862	3.87661
ECW_RS06420	ymgA	-0.543466	0.646867	5.90433	6.32197	5.64311	3.36912
ECW_RS06425	ariR	-0.655329	0.691447	2.41441	4.30865	3.46139	1.14809
ECW_RS06430	ymgC	-0.412335	0.738484	6.46888	5.77205	7.41922	2.46085
ECW_RS06435	ycgG	0.448983	0.592637	1.27682	1.8988	2.23727	2.4286
ECW_RS06440	ymgF	1.35353	0.786501	0	0	1.40439	0
ECW_RS06455		-0.221393	0.628083	4.7509	4.23913	3.87296	4.38537
ECW_RS06460	ymgD	-0.670769	0.081	51.8407	50.6202	34.5895	34.4185
ECW_RS06465	ymgG	-0.0498848	0.911887	33.6904	25.8861	28.6221	32.9307
ECW_RS06470	ymgI	0.927689	0.774	0	1.64635	3.52694	0
ECW_RS06475	ypjA	-1.10092	0.492902	3.64056	1.94904	0	2.76983
ECW_RS06480	minE	0.117985	0.595564	177.459	145.417	201.914	173.362
ECW_RS06485	minD	-0.16022	0.0447699	655.851	611.867	595.607	620.325
ECW_RS06490	minC	0.267811	0.0158995	246.112	246.169	323.711	311.934
ECW_RS06495	ycgJ	-0.013508	0.974729	33.2616	28.1166	29.2803	35.7951
ECW_RS06500	pliG	0.15132	0.358937	3340.62	2888.96	3389.5	4024.81
ECW_RS06510	ycgL	0.12328	0.577122	134.942	139.005	160.428	159.635
ECW_RS06515	ycgM	0.399953	0.00625	146.181	142.69	220.823	188.008
ECW_RS06520	ycgN	0.24019	0.229	106.38	101.79	131.774	131.788
ECW_RS06530	hlyE	0.753032	0.566374	3.08101	0.549823	2.35576	4.10219
ECW_RS06535	umuD	0.756803	0.254161	6.92569	9.61279	16.1805	13.905
ECW_RS06540	umuC	0.864615	0.079239	4.34347	5.24344	9.03519	9.71948
ECW_RS06545	dsbB	-0.456868	0.0224	113.323	114.163	89.6756	88.0734
ECW_RS06550	nhaB	-0.0289509	0.76316	188.239	191.232	191.369	207.424
ECW_RS06555	fadR	-0.174413	0.301941	106.597	122.404	108.329	109.504
ECW_RS06560	ycgB	0.738492	0.00369	15.0205	17.1778	28.3074	29.3747
ECW_RS06565	dadA	-0.163284	0.587	19.4693	17.5948	16.938	18.5159
ECW_RS06570	dadX	-0.269763	0.505968	10.2899	17.8229	12.1487	12.9521
ECW_RS06575	cvrA	-0.4146	0.0281	39.5885	38.3232	31.9473	30.7238
ECW_RS06580	ldcA	0.137143	0.502	52.7655	51.1893	60.9234	61.6326
ECW_RS06585	emtA	-0.211119	0.321051	85.1512	87.3046	89.4717	70.4187
ECW_RS06590	ycgR	0.0887524	0.823074	18.9467	15.7263	21.8986	17.5999
ECW_RS06595	ymgE	-0.692713	0.759	2.52714	1.12746	1.20767	1.2017
ECW_RS06600	ycgY	-0.285884	0.842	1.46609	3.27039	2.10183	2.09144
ECW_RS06605	treA	0.504622	0.0664506	13.7536	12.9538	20.9957	19.6202
ECW_RS06610	dhaM	-0.234394	0.0485	125.233	126.221	111.393	117.797
ECW_RS06615	dhaL	-0.114601	0.589	81.3123	74.3785	72.8272	81.2216
ECW_RS06620	dhaK	-0.0433346	0.743148	118.031	126.38	129.586	124.916
ECW_RS06625	dhaR	0.037214	0.883347	15.5442	17.9402	17.9246	18.9608
ECW_RS06630	ycgV	-0.335003	0.328	7.08396	6.42121	5.48093	5.98852
ECW_RS06640	ychF	-0.0496086	0.532277	404.884	407.09	427.256	414.134
ECW_RS06645	pth	-0.07007	0.609	204.137	206.828	207.266	212.555
ECW_RS06650	ychH	-0.510768	0.566	12.7122	9.28047	11.0452	5.49531
ECW_RS06655	dauA	0.275695	0.122	34.752	38.7606	48.8991	46.6376
ECW_RS06660	prs	-0.37268	6.09e-10	1463.37	1500.33	1201.63	1252.9
ECW_RS06665	ispE	0.0434034	0.791	101.908	94.663	117.389	99.8113
ECW_RS06670	lolB	0.0785623	0.642	117.238	113.866	130.891	130.737
ECW_RS06675	hemA	-0.265059	0.0441599	111.169	115.535	105.018	97.3853
ECW_RS06680	prfA	-0.0261964	0.849	112.237	128.187	120.716	132.643
ECW_RS06685	prmC	0.0245203	0.909	56.7126	52.3365	62.3712	56.5215
ECW_RS06690	ychQ	-0.642789	0.112	35.3512	43.2801	25.9297	28.1471
ECW_RS06695	ychA	-0.191586	0.224829	125.176	117.402	106.26	121.329
ECW_RS06700	kdsA	0.0969486	0.254485	416.816	441.228	489.278	495.147
ECW_RS06720	chaA	0.226163	0.071	158.394	131.349	177.556	185.358
ECW_RS06725	chaB	1.58208	0.185922	4.18118	2.48718	10.6565	10.6038
ECW_RS06730		0.429887	0.227443	22.3636	18.2917	32.0613	26.5856
ECW_RS06735	ychN	-0.450595	0.0436	142.301	132.67	113.338	102.367
ECW_RS06740	ychO	-0.495119	0.15807	12.3201	18.4598	12.8858	10.6114
ECW_RS06745	narL	0.330067	0.118	61.6654	74.547	97.9118	86.0769
ECW_RS06750	narX	0.298204	0.102	34.1164	35.9176	51.2397	41.2011
ECW_RS06760	narK	0.577819	0.612832	0.465908	1.45502	2.22648	0.886188
ECW_RS06765	narG	-0.153073	0.797	1.47372	1.77907	1.32566	1.81378
ECW_RS06770	narH	0.0839757	0.877033	5.47903	3.5726	4.43099	5.81198
ECW_RS06775	narJ	0.104914	0.911405	3.18817	2.84474	3.04712	3.89836
ECW_RS06780	narI	0.0873415	0.925	3.82045	2.98279	5.02071	2.72503
ECW_RS06800	purU	-0.0306571	0.744623	367.396	349.08	366.201	385.589
ECW_RS06805	ychJ	-0.694461	0.0131455	72.5553	70.3965	45.1081	49.5746
ECW_RS06810	rssA	-0.0109604	0.956508	55.792	69.2481	70.4145	62.9237
ECW_RS06815	rssB	-0.040938	0.837182	61.3678	50.4793	58.9583	57.4509
ECW_RS06820	galU	-0.548473	7.43e-08	430.964	417.619	283.115	338.669
ECW_RS06825	hns	-0.01598	0.794967	4426.9	4285.76	4880.13	4362.31
ECW_RS06830	tdk	-0.0994212	0.549	147.703	130.391	148.177	130.01
ECW_RS06835	adhE	0.343067	2.7e-10	636.258	622.144	844.422	867.002
ECW_RS06840	ychE	0.00347662	0.992433	21.4827	25.4095	26.7396	23.7567
ECW_RS06845	oppA	-0.223578	8.34e-06	5246.49	4885.08	4645.12	4659.01
ECW_RS06850	oppB	-1.09026	7.76e-50	1173.35	1157.46	554.834	618.677
ECW_RS06855	oppC	-1.02671	2.25e-39	808.815	867.044	427.91	454.271
ECW_RS06860	oppD	-1.0159	1.12e-52	1065.31	1100.85	567.893	580.892
ECW_RS06865	oppF	-1.14363	5.1e-66	1267.99	1306.93	605.023	644.662
ECW_RS06870	yciU	0.229734	0.329	116.397	104.731	154.251	123.721
ECW_RS06875	clsA	-0.0921839	0.484255	103.437	90.71	97.1633	97.9495
ECW_RS06880	yciY	-0.131736	0.739144	45.2596	49.4707	43.2573	49.4999
ECW_RS06885	kch	0.060792	0.783224	38.2653	37.3731	36.0781	48.4401
ECW_RS06890	yciI	0.252961	0.239109	212.872	169.59	199.302	288.178
ECW_RS06895	tonB	2.24577	2.19e-79	95.3524	103.542	518.431	494.481
ECW_RS06900	yciA	-0.451046	0.00909728	200.026	216.053	164.86	161.735
ECW_RS06905	yciB	0.0936467	0.599167	129.416	114.94	139.724	139.603
ECW_RS06910	yciC	0.165363	0.235497	151.922	140.217	178.484	172.634
ECW_RS06915	ompW	-0.162302	0.666789	27.8636	22.1499	20.3363	27.4628
ECW_RS06920	yciE	1.08003	0.0248	14.0358	9.67754	26.2199	27.3038
ECW_RS06925	yciF	1.29686	0.030808	7.10162	6.91269	21.5964	15.3497
ECW_RS06930	yciG	2.93857	0.350977	0	0	3.41067	1.6969
ECW_RS06935	trpA	0.881606	6.28e-35	555.948	551.935	1078.82	1109.75
ECW_RS06940	trpB	0.997702	1.52e-46	417.598	450.868	947.981	912.823
ECW_RS06945	trpC	0.705359	8.43e-19	277.837	261.291	463.736	478.425
ECW_RS06950	trpD	0.811105	7.68e-32	307.871	314.78	594.521	577.281
ECW_RS06955	trpE	0.717638	6.03e-28	403.588	408.807	734.974	697.99
ECW_RS06960	yciV	0.271502	0.145018	63.1843	66.867	90.5834	77.9078
ECW_RS06965	yciO	0.207275	0.216	119.366	111.159	147.962	137.316
ECW_RS06970	rluB	-0.729459	3.27e-07	233.811	210.281	123.794	163.066
ECW_RS06975	btuR	-0.137898	0.441113	112.809	128.021	116.193	118.743
ECW_RS06980	yciK	0.00726074	0.96	141.246	135.169	149.272	148.534
ECW_RS06990	sohB	0.102215	0.377	161.443	156.447	180.853	184.95
ECW_RS06995	yciN	-0.732052	0.0533	80.5452	65.0242	51.3212	42.5562
ECW_RS07000		-1.15248	0.715289	3.02082	0	1.44359	0
ECW_RS07005	topA	-0.153197	0.0175752	356.962	352.166	336.633	347.085
ECW_RS07010	cysB	-0.299837	0.00748723	211.395	207.012	181.712	182.71
ECW_RS07015	ymiA	-0.126723	0.918213	15.5563	3.47014	14.8681	3.69864
ECW_RS07020	yciX	0.513498	0.494318	13.3716	22.1579	23.7342	30.8836
ECW_RS07035	acnA	-0.94682	2.17e-21	141.755	150.397	76.4917	86.0314
ECW_RS07040	ribA	0.0677801	0.645498	169.762	172.486	204.123	180.719
ECW_RS07045	pgpB	-0.342307	0.198318	39.7984	46.4669	37.2283	35.8363
ECW_RS07050	yciS	-0.321178	0.376762	77.2688	48.4481	47.9029	59.5826
ECW_RS07055	yciM	-0.134903	0.352	91.1594	102.602	95.3358	94.0739
ECW_RS07060	pyrF	-0.252634	0.05411	204.497	190.3	184.545	170.695
ECW_RS07065	yciH	-0.290422	0.27	99.6916	103.044	97.1678	80.7293
ECW_RS07070	osmB	0.297605	0.802724	10.2858	2.62223	4.21318	12.5771
ECW_RS07075	yciT	-0.172753	0.250738	132.141	143.337	134.136	128.134
ECW_RS07080	yciZ	-1.19521	0.261476	5.53531	27.9879	8.81736	7.01901
ECW_RS07085	gmr	0.133463	0.271	83.7981	97.363	113.657	99.7349
ECW_RS07095	rnb	-0.135327	0.0237	676.803	706.067	665.447	684.797
ECW_RS07100	yciW	-0.41272	5.66e-05	240.536	266.935	204.076	204.98
ECW_RS07105	fabI	-0.30298	7.71e-07	1558.82	1495.67	1316.82	1337.64
ECW_RS07115	ycjD	-0.324003	0.835432	3.64874	2.44177	5.23097	0
ECW_RS07120	sapF	-0.0282309	0.902	46.9646	53.0087	53.327	51.9181
ECW_RS07125	sapD	0.0679058	0.669	80.9397	89.9848	96.3865	95.91
ECW_RS07130	sapC	-0.338968	0.237657	28.7282	35.3679	27.4572	26.9756
ECW_RS07135	sapB	-0.434446	0.0485046	49.65	53.8804	39.7583	42.4331
ECW_RS07140	sapA	-0.184704	0.207746	72.4051	67.2461	62.225	69.4225
ECW_RS07145		0.931712	0.603141	1.59969	2.85475	1.52892	7.60681
ECW_RS07150	ymjA	0.321906	0.5682	22.2603	23.3675	27.5329	33.6233
ECW_RS07155	puuP	-1.32831	0.000550815	17.0792	13.7781	6.93191	6.23013
ECW_RS07160	puuA	-1.8656	9.42e-29	96.6672	95.838	29.0495	27.6019
ECW_RS07165	puuD	-2.75964	6.14e-11	34.7177	36.6446	5.26052	6.03983
ECW_RS07170	puuR	-0.658387	0.0281	51.0302	50.7075	32.1456	36.9501
ECW_RS07175	puuC	-1.6915	0.000325	9.58958	11.6681	3.12454	3.93818
ECW_RS07180	puuB	-1.25232	0.0592945	5.06217	5.64608	2.90292	1.92571
ECW_RS07185	puuE	-1.45633	0.0161	6.65866	7.08396	2.44772	2.92274
ECW_RS07190	pspF	0.127815	0.710065	22.2015	15.6705	18.6856	25.5263
ECW_RS07195	pspA	0.119045	0.541427	82.2734	94.5704	114.712	91.5923
ECW_RS07200	pspB	-0.552448	0.68108	1.43056	11.4882	4.10182	5.44205
ECW_RS07205	pspC	0.661077	0.368404	8.97066	7.2039	14.5754	12.7971
ECW_RS07210	pspD	-0.0762811	0.962337	2.89945	3.88067	2.77117	4.1362
ECW_RS07215	pspE	-0.360637	0.247721	73.7575	75.867	66.578	58.4548
ECW_RS07220	ycjM	0.373306	0.733848	1.35147	0.516808	1.84525	0.734451
ECW_RS07225	ycjN	-0.443595	0.799	1.00305	0.223751	0.239669	0.715451
ECW_RS07230	ycjO	2.93857	0.350977	0	0	0.702197	0.349363
ECW_RS07235	ycjP	2.35523	0.523472	0	0	0.367303	0.365487
ECW_RS07240	ycjQ	0.88346	0.527	1.23123	0.274651	0.882571	2.04915
ECW_RS07245	ycjR	0.134172	0.894279	2.46325	2.1979	2.74665	2.73307
ECW_RS07250	ycjS	1.01147	0.341	0.920807	1.36936	2.64021	2.33525
ECW_RS07255	ycjT	0.128748	0.854	1.14445	2.55292	2.32436	2.04077
ECW_RS07260	ycjU	1.35353	0.787	0	0	0.468838	0
ECW_RS07265	ugpC	2.08224	0.224208	0.299298	0.267057	1.43028	1.13857
ECW_RS07270	ompG	-0.550893	0.686	0.357641	2.87204	0.683636	1.70064
ECW_RS07275	ycjW	0.240669	0.208	53.5282	52.6831	65.4228	69.1103
ECW_RS07280	ycjX	0.322739	0.0837361	39.8964	45.1193	52.098	61.9879
ECW_RS07285	ycjF	0.135047	0.574	31.1309	34.041	40.5466	36.2825
ECW_RS07290	tyrR	-0.0114584	0.926982	99.2722	93.6455	100.107	105.012
ECW_RS07295	tpx	-0.296473	8.05e-07	2647.03	2618.63	2251.87	2345.09
ECW_RS07300	ycjG	0.402155	0.191	23.1476	17.3615	28.5362	28.7141
ECW_RS07305	mpaA	0.393743	0.258	18.2138	22.5939	27.1734	30.4189
ECW_RS07310		-0.470622	0.407001	9.44873	13.7557	10.4566	7.5672
ECW_RS07315		-0.782909	0.340619	4.16776	4.33861	1.65974	3.63337
ECW_RS07320	ycjY	-0.0725364	0.904099	4.9256	7.84824	7.39779	5.68821
ECW_RS07325	ycjZ	0.279912	0.321708	25.9214	26.0203	32.0005	35.6086
ECW_RS07335	mppA	0.0391636	0.729787	117.959	110.811	123.111	128.809
ECW_RS07340	ynaI	0.099242	0.601295	54.3324	54.3644	61.834	63.0218
ECW_RS07345	ynaJ	-0.568934	0.00198493	304.754	281.956	218.453	205.495
ECW_RS07350	uspE	0.214078	0.100821	134.257	145.335	164.467	183.422
ECW_RS07355	fnr	0.0572803	0.48	627.97	581.049	663.906	684.349
ECW_RS07360	ogt	-0.230142	0.558386	23.8225	33.5626	24.566	28.0218
ECW_RS07365	abgT	-0.0886965	0.714028	23.3624	25.5835	26.7946	22.6224
ECW_RS07375	abgB	-0.583831	0.509044	1.3456	3.40184	2.35779	1.06642
ECW_RS07380	abgA	-1.09892	0.342714	1.9786	1.3241	1.18192	0.470429
ECW_RS07385	abgR	-0.513519	0.108277	24.9524	27.0355	20.4416	18.6455
ECW_RS07390	smrA	-0.257363	0.383251	56.2267	40.955	43.3203	43.6518
ECW_RS07395	ydaM	0.47084	0.0682	21.2986	20.8813	30.9114	31.7589
ECW_RS07400	ydaN	0.204395	0.455209	25.0305	27.0361	30.8482	33.5147
ECW_RS07405		-0.0676391	0.986	0	1.64635	1.76347	0
ECW_RS07410	dbpA	-0.0722867	0.708742	44.6043	47.5909	41.9542	52.0713
ECW_RS07415	ttcA	-0.268348	0.0504314	151.637	141.789	123.42	137.626
ECW_RS07425	ydaQ	-1.58941	0.749979	1.48962	0	0	0
ECW_RS07430	rcbA	1.35353	0.786501	0	0	1.46401	0
ECW_RS07440	recT	-0.0166818	0.978965	7.99847	4.99581	8.02683	5.70511
ECW_RS07445	recE	0.241898	0.596766	3.74266	3.11686	4.17325	4.50856
ECW_RS07450	racC	-0.0882066	0.972	1.16812	1.04229	1.11644	1.11092
ECW_RS07460	kilR	-1.05348	0.635618	1.37601	3.68335	0	2.61726
ECW_RS07475		-0.0285654	0.988261	0	4.50984	2.41534	2.4034
ECW_RS07480	ydaT	1.90044	0.191074	1.52818	0.681781	3.65142	5.08672
ECW_RS07485	ydaU	0.441742	0.623145	1.88801	3.03234	3.60896	3.59112
ECW_RS07490	ydaV	0.291297	0.787689	2.16781	1.93429	2.0719	3.29865
ECW_RS07495		-0.0802022	0.930566	2.78916	3.19977	2.28494	3.7894
ECW_RS07500		0.735948	0.482652	3.82045	2.72712	6.57256	5.08672
ECW_RS07505		0.100052	0.254	437.678	391.3	452.098	499.878
ECW_RS07510		0.0664913	0.426678	376.719	352.816	402.477	416.318
ECW_RS07515		0.0618496	0.552071	224.666	232.397	266.032	245.809
ECW_RS07525	hokD	0.434764	0.698571	10.2765	7.33562	17.6794	7.81864
ECW_RS07530		-3.54133	0.0705721	2.69716	2.88794	0	0.513017
ECW_RS07535	ybcO	-1.50641	0.762893	0	0.988931	0	0
ECW_RS07540		-4.82599	0.0213027	1.80745	3.76308	0	0
ECW_RS07555		1.3594	0.785579	0	0	0	0.781864
ECW_RS07560		1.51118	0.605	0	1.04229	3.34933	0
ECW_RS07565		3.68011	0.163376	0	0	0.816766	3.25091
ECW_RS07570	ynaK	0.245158	0.846	1.23162	1.83159	3.13902	0.780876
ECW_RS07575		-0.756345	0.536798	2.43119	1.2396	0.995842	1.32123
ECW_RS07585		-0.30123	0.832935	0.890506	1.05944	0.567406	1.1292
ECW_RS07590		0.418954	0.738	0.975922	0.653096	1.16593	1.16017
ECW_RS07595		0.279321	0.599	5.41606	4.0272	7.33329	4.93623
ECW_RS07600		0.877872	0.770294	0.449776	0	0.429877	0.427751
ECW_RS07605		0.427705	0.37645	4.65662	7.43527	10.3067	7.22561
ECW_RS07610		-0.282961	0.772282	3.14263	4.20615	3.00359	3.48686
ECW_RS07615		0.423662	0.276835	11.969	10.3986	16.5571	15.5766
ECW_RS07620		0.187132	0.904104	1.3731	1.83778	1.31235	2.61172
ECW_RS07625		1.92634	0.449704	0	0.654079	2.10183	0.697148
ECW_RS07630		1.45934	0.613671	0.733043	0	2.10183	0
ECW_RS07635		0.891813	0.447025	1.71456	0.611947	1.63871	2.93509
ECW_RS07640		-0.0330217	0.95676	3.15044	6.05462	6.25374	3.45712
ECW_RS07645		-0.0842626	0.93915	3.74122	4.00586	5.00598	2.84642
ECW_RS07650		-0.561719	0.455267	8.38033	6.07555	7.00838	3.48686
ECW_RS07655		-0.0366705	0.926051	6.68722	6.84007	8.10612	6.04953
ECW_RS07660		-0.115945	0.84581	7.74338	9.93206	9.71355	7.82447
ECW_RS07665		-0.0882539	0.960654	2.41441	2.15433	2.30759	2.29618
ECW_RS07670		0.419249	0.194	15.1116	19.2215	25.813	23.545
ECW_RS07675		0.123599	0.813659	9.07089	10.5219	10.837	12.0774
ECW_RS07685		0.516654	0.634117	2.78347	5.79514	9.75451	3.52956
ECW_RS07695		0.740405	0.278493	7.78892	5.34607	8.01696	15.3848
ECW_RS07705		0.145604	0.869	5.16277	2.76398	4.93435	4.41896
ECW_RS07710		0.316824	0.687	1.6696	2.04841	2.19414	2.77873
ECW_RS07715		0.270452	0.859891	3.55552	0	1.13274	3.38142
ECW_RS07720	stfR	0.416284	0.391909	2.68635	2.21259	2.86375	4.12699
ECW_RS07725		-0.0828161	0.939766	2.82381	3.02355	2.69888	3.22264
ECW_RS07730	uspF	0.11785	0.480763	171.658	165.765	192.473	200.002
ECW_RS07735	ompN	-0.660242	0.322658	6.28894	4.59122	2.18571	5.1654
ECW_RS07740	ydbK	-0.490349	9.13e-15	290.303	290.743	222.988	220.572
ECW_RS07745	ydbJ	-0.751677	0.161017	32.5945	43.0865	33.4601	14.9252
ECW_RS07750	hslJ	0.132452	0.738	26.7431	32.0437	32.8628	36.3337
ECW_RS07755	ldhA	0.593712	0.0576	16.6952	17.2335	28.1587	26.7741
ECW_RS07760	ydbH	-0.16212	0.291059	36.0137	38.1663	36.6524	34.484
ECW_RS07765	ynbE	-1.14842	0.716	3.45466	0	0	1.64275
ECW_RS07770	ydbL	0.173792	0.678609	31.5855	35.2288	45.2821	35.6711
ECW_RS07775	feaR	0.0859372	0.795737	19.6702	21.0616	20.5091	25.8497
ECW_RS07780	feaB	0.107143	0.795788	6.0537	10.9961	10.3319	9.45837
ECW_RS07785	tynA	0.32504	0.535246	3.70966	2.29157	3.95464	4.07078
ECW_RS07790	paaZ	0.660851	0.133989	4.59834	3.53707	7.12277	6.63516
ECW_RS07795	paaA	-1.00432	0.182745	5.92333	4.66347	2.33111	3.3137
ECW_RS07800	paaB	-1.15312	0.487874	8.95829	0	2.14049	2.12991
ECW_RS07805	paaC	-0.555992	0.558682	3.4685	5.02916	0.828761	5.36031
ECW_RS07810	paaD	1.51627	0.579556	0	0.579514	0.620742	1.23535
ECW_RS07815	paaE	0.418827	0.486432	4.53967	4.3207	6.36362	6.33215
ECW_RS07820	paaF	-0.21013	0.874714	0.421738	3.01046	1.20924	2.00543
ECW_RS07825	paaG	0.264668	0.797619	2.05271	2.1979	2.74665	2.73307
ECW_RS07830	paaH	1.21515	0.086367	2.04381	1.62102	3.68972	5.39924
ECW_RS07835	paaI	0.49557	0.827317	0.764089	0.681781	1.46057	0.726674
ECW_RS07840	paaJ	-0.174522	0.694412	9.94644	8.15541	8.7356	8.43676
ECW_RS07845	paaK	-0.106879	0.786355	11.351	9.46774	11.0847	9.6218
ECW_RS07850	paaX	-0.161379	0.498972	39.5274	40.7423	39.7327	37.2678
ECW_RS07855	paaY	0.0392426	0.895625	42.1666	35.1813	43.4415	41.6643
ECW_RS07860	ydbC	0.557394	0.0631977	21.8248	21.1526	34.5256	33.2813
ECW_RS07865	ydbD	0.183966	0.492339	10.8293	12.8	14.3827	14.4454
ECW_RS07870	ynbA	-2.31948	0.0935	4.27287	2.85944	0.510478	1.01591
ECW_RS07875	ynbB	-0.812312	0.655	0.722443	0.966931	0.34524	0.687067
ECW_RS07880	ynbC	-0.327312	0.522	5.53531	4.7744	3.35059	5.43973
ECW_RS07885	ynbD	-0.0185345	0.969	7.52289	6.71252	8.62807	6.43906
ECW_RS07890	azoR	-0.108531	0.637	66.2294	72.4392	63.8098	74.1614
ECW_RS07895	hrpA	-0.000381796	0.997	73.5962	75.7597	80.0367	80.1156
ECW_RS07900	ydcF	0.152612	0.635	21.4335	26.3415	30.1481	26.9222
ECW_RS07905	aldA	-0.498424	0.0091594	45.4903	50.0343	37.2359	35.3384
ECW_RS07910	gapA	0.727231	0.000287	41.4009	39.2499	69.5552	73.5178
ECW_RS07915	cybB	-0.341232	0.0203657	243.097	251.703	188.086	230.613
ECW_RS07920	ydcA	-1.02531	0.751792	0	3.29269	1.76347	0
ECW_RS07925	hokB	-1.58941	0.75	2.13643	0	0	0
ECW_RS07930	trg	-0.495377	0.225602	8.69657	8.64156	6.98948	6.20305
ECW_RS07935	ydcI	-0.552316	0.000128296	135.717	137.681	98.2059	101.723
ECW_RS07940	ydcJ	0.690761	0.227	4.10145	3.22909	5.30351	7.34232
ECW_RS07945	opgD	0.160555	0.0823	190.377	191.54	242.793	215.142
ECW_RS07955	ydcH	0.679072	0.123	40.0558	33.188	57.4255	68.0257
ECW_RS07960	rimL	0.028641	0.942	22.2918	29.0294	33.398	22.9192
ECW_RS07965	ydcK	-0.160649	0.789241	5.94637	6.19013	6.94625	4.71266
ECW_RS07970	tehA	-0.0425483	0.907884	15.3394	15.1431	16.5323	15.209
ECW_RS07975	tehB	0.513207	0.0389	49.0376	44.7276	71.3436	72.0273
ECW_RS07980	ydcL	-0.0424362	0.769161	166.967	160.64	162.818	178.122
ECW_RS07995	insQ	0.0825657	0.926217	2.14525	1.91417	1.79405	2.80529
ECW_RS08000	ydcO	0.0488993	0.884213	13.3417	16.1902	16.5769	16.2412
ECW_RS08005	ydcN	0.329177	0.418597	16.8695	26.8791	27.0639	32.0869
ECW_RS08010	ydcP	-0.260515	0.00712257	153.606	149.009	132.113	138.693
ECW_RS08015	yncJ	0.877872	0.770294	1.39373	0	1.33206	1.32548
ECW_RS08020	hicA	0.49557	0.827317	1.81418	1.61875	3.46783	1.72534
ECW_RS08025	hicB	0.350402	0.380905	24.026	30.4279	40.0001	34.6428
ECW_RS08030	ydcR	0.181525	0.271901	52.3176	53.8796	67.8454	61.3728
ECW_RS08035	ydcS	0.0677842	0.888206	5.94033	9.59126	9.19217	8.33966
ECW_RS08040	ydcT	-0.589452	0.368847	5.11398	5.98907	3.97128	3.95165
ECW_RS08045	ydcU	0.304352	0.720738	2.75202	2.45557	3.28783	3.59873
ECW_RS08050	ydcV	-0.216731	0.856285	1.22235	2.54492	1.5577	1.93749
ECW_RS08055	patD	-0.13898	0.839	3.64107	3.0458	4.34998	2.16424
ECW_RS08065	ydcX	-0.224305	0.699856	26.095	31.0454	24.9405	27.5747
ECW_RS08070	ydcY	-0.632038	0.1528	77.0565	46.6558	34.1934	51.0365
ECW_RS08075	ydcZ	-0.100109	0.827	19.3981	25.0011	23.3465	21.1813
ECW_RS08080	mnaT	0.325093	0.193	57.9667	56.1717	81.6138	71.7259
ECW_RS08085	curA	0.254456	0.416733	24.3553	19.5029	21.7856	34.1502
ECW_RS08090	mcbR	0.100534	0.734024	31.5988	36.4365	39.9579	38.3734
ECW_RS08095	yncD	-0.0998175	0.503	47.3608	48.4534	47.9195	47.976
ECW_RS08100	yncE	5.30162	0	94.6135	92.8638	3934.18	3991.65
ECW_RS08105	ansP	-2.23175	4.55e-29	72.8606	69.8349	15.7045	16.8606
ECW_RS08110	yncG	0.635753	0.328	5.23771	7.01025	11.0132	9.46434
ECW_RS08115	yncH	-1.58941	0.749979	1.51041	0	0	0
ECW_RS08120		-0.430131	0.586146	1.99981	1.50987	1.32323	1.46299
ECW_RS08125	rhsD	0.410583	0.240866	3.39313	3.71571	5.82268	4.32708
ECW_RS08130		-1.58941	0.75	1.53178	0	0	0
ECW_RS08140		-2.67235	0.234767	0.855324	0.763188	0	0.271147
ECW_RS08145	pptA	0.162084	0.477696	166.605	159.996	192.97	198.73
ECW_RS08150	yddH	-0.35067	0.654888	6.81268	6.07882	4.34085	6.47909
ECW_RS08155	nhoA	0.259978	0.489	14.5519	16.4013	20.4962	19.3023
ECW_RS08160	yddE	-0.424814	0.192	22.8331	28.1349	19.0518	21.7151
ECW_RS08165	narV	-0.488046	0.62	2.85275	4.24241	2.27211	3.16523
ECW_RS08170	narW	-0.793535	0.482005	3.25668	2.49075	1.77863	1.76984
ECW_RS08175	narY	0.0722353	0.903181	2.72889	4.86986	3.81192	4.79126
ECW_RS08180	narZ	-0.721338	0.0632	4.77173	4.64478	2.57053	3.54795
ECW_RS08185	narU	-0.249761	0.786	1.86765	2.08308	0.892512	2.6643
ECW_RS08190		1.35353	0.786501	0	0	0.239115	0
ECW_RS08200	yddG	-0.327021	0.205583	38.2045	43.2669	31.5988	38.0805
ECW_RS08205	fdnG	-0.101393	0.930874	3.30242	1.96445	3.68237	1.57035
ECW_RS08210	fdnG	-0.0852223	0.923199	1.07618	1.08029	1.15714	1.02348
ECW_RS08215	fdnH	-0.873165	0.51	2.56276	1.63335	0	2.43727
ECW_RS08220	fdnI	-0.609222	0.301149	10.8906	10.6009	7.0969	8.00338
ECW_RS08225	yddM	0.603086	0.333426	13.5779	16.1537	29.1987	19.3695
ECW_RS08230	adhP	1.17742	2.16e-07	23.7222	31.1782	67.0989	66.4623
ECW_RS08235	maeA	0.298054	0.000642	184.719	191.751	243.55	252.883
ECW_RS08240	sra	4.81512	0.0188	0	0	11.0847	13.2358
ECW_RS08250	osmC	0.879398	0.00443	32.1745	41.3938	73.6595	71.8721
ECW_RS08255	ddpF	0.634142	0.319373	3.14601	5.61424	7.35001	7.31367
ECW_RS08260	ddpD	-0.39053	0.506418	5.9103	8.20343	7.21793	4.3718
ECW_RS08265	ddpC	-0.413355	0.563645	5.77954	4.51234	3.10716	5.153
ECW_RS08270	ddpB	-2.17413	0.0214024	3.80181	5.08841	0.605602	1.50652
ECW_RS08275	ddpA	0.0128848	0.978	5.43669	6.34368	5.59587	7.15912
ECW_RS08280	ddpX	0.202596	0.874371	3.33635	0.992318	4.25166	1.05766
ECW_RS08285	dosP	0.466236	0.00429178	27.7149	29.0722	42.382	41.7868
ECW_RS08290	dosC	0.255963	0.0705543	72.9195	74.0606	91.2065	96.9992
ECW_RS08295	yddW	-0.164887	0.375096	48.637	49.5348	45.5461	48.3579
ECW_RS08300	gadC	0.830815	0.0204022	6.96772	9.23153	17.5567	13.4539
ECW_RS08305	gadB	1.00649	0.00170092	10.1842	9.50023	20.3522	22.0126
ECW_RS08315	pqqL	3.15333	9.05e-151	20.4267	17.2943	177.814	181.019
ECW_RS08320	yddB	3.79831	3.68e-174	14.0834	13.5423	203.081	208.708
ECW_RS08325	yddA	3.95904	6.98e-81	7.69521	7.03793	121.354	123.864
ECW_RS08330	ydeM	0.194422	0.756	4.75909	3.74686	4.28098	6.12348
ECW_RS08335	ydeN	0.179115	0.541	14.2615	12.5533	16.9461	15.5793
ECW_RS08340	ydeO	1.25607	0.0270455	6.80079	4.17189	16.656	11.3186
ECW_RS08345	safA	1.3594	0.785579	0	0	0	1.54418
ECW_RS08350	ydeP	0.962042	3.55e-06	15.0842	15.237	33.322	30.0446
ECW_RS08355	ydeQ	-0.413048	0.5	7.43675	6.00369	5.07695	5.72543
ECW_RS08360	ydeR	-0.195642	0.857957	2.5671	4.58114	4.29367	2.44139
ECW_RS08365	ydeS	-0.866636	0.466	3.65559	3.2618	2.32924	1.73829
ECW_RS08370	fimD	-0.64159	0.0683148	6.9744	8.95255	5.02862	5.93469
ECW_RS08375	fimC	-1.30233	0.0151164	13.4933	16.053	6.87803	5.98852
ECW_RS08380	fimA	-1.9486	1.09e-32	293.756	273.375	87.7374	69.8429
ECW_RS08390	hipA	0.374792	0.0897573	29.1651	27.3356	38.65	39.8574
ECW_RS08395	hipB	0.743227	0.306753	13.2792	8.61731	20.7683	18.3695
ECW_RS08400		0.289311	0.399	3.94709	2.56139	3.77246	4.7207
ECW_RS08405	lsrK	0.484717	0.300358	6.71872	3.81498	7.58901	8.13237
ECW_RS08410	lsrR	0.323448	0.368	14.2667	15.1547	21.1026	18.4139
ECW_RS08415	lsrA	-0.340394	0.699	2.11143	1.69559	2.01802	1.20482
ECW_RS08420	lsrC	-0.263023	0.825653	2.20482	0.843134	1.20415	1.49775
ECW_RS08425	lsrD	-0.621574	0.583427	2.28459	1.74728	0.623861	2.17272
ECW_RS08430	lsrB	0.233897	0.761962	3.16818	2.8269	3.63361	3.91695
ECW_RS08435	lsrF	0.552114	0.265	6.28764	9.57056	12.3724	12.663
ECW_RS08440	lsrG	-0.653149	0.569651	11.0832	2.96679	6.35572	3.16215
ECW_RS08445	tam	0.368463	0.360439	17.4957	12.565	22.4315	19.074
ECW_RS08450	yneE	0.298448	0.247	28.6846	33.1783	42.6464	39.0676
ECW_RS08455		0.232962	0.890963	3.19939	2.85475	4.58676	3.04272
ECW_RS08460	uxaB	0.214882	0.633897	6.25355	6.57633	7.04418	8.921
ECW_RS08465	yneF	-0.385731	0.25507	27.3464	19.2155	21.2359	16.9047
ECW_RS08470	yneG	0.226656	0.705509	10.7648	22.4121	27.4361	14.5034
ECW_RS08475	glsB	0.00862923	0.962987	76.2033	64.5637	72.1637	79.4531
ECW_RS08480	sad	0.0558874	0.863823	16.342	12.0819	16.2883	15.3197
ECW_RS08485	yneJ	0.459559	0.22401	12.8573	14.4223	20.7148	19.5643
ECW_RS08490	yneK	-0.871441	0.585049	1.40884	3.1427	2.01977	0.669927
ECW_RS08495	yneK	0.558953	0.827598	0	0.816217	0	1.30494
ECW_RS08500	ydeA	0.283552	0.250373	25.0427	26.2311	33.5606	33.3947
ECW_RS08505	marC	0.119495	0.747751	20.9038	21.2546	26.0191	23.1165
ECW_RS08510	marR	0.614617	0.140482	20.807	21.881	36.932	33.2158
ECW_RS08515	marA	0.843608	0.0275	29.4451	24.0213	52.2645	50.4059
ECW_RS08520	marB	0.0900564	0.921	10.2858	11.8001	8.42636	16.7694
ECW_RS08525	bglA	0.205924	0.641106	6.53079	6.83199	7.74851	8.78106
ECW_RS08530	bglH	1.52439	0.22	0.193758	0.691544	1.2963	1.47416
ECW_RS08535	chbA	-2.45984	0.538043	0	1.84559	0	0
ECW_RS08540	chbC	0.132393	0.927	0.735256	0.656053	1.17121	0.466168
ECW_RS08545		1.3594	0.785579	0	0	0	0.983556
ECW_RS08550	yidP	0.483403	0.481	6.94874	3.72013	7.96958	7.93018
ECW_RS08555	eamA	0.0843959	0.693	56.5231	46.5795	60.5602	56.4945
ECW_RS08560	ydeE	-0.0994328	0.825701	11.4613	7.0613	9.911	8.56437
ECW_RS08570	ydeH	0.247017	0.400586	21.8189	31.1497	32.6706	34.93
ECW_RS08575	ydeI	0.259175	0.77973	7.39909	3.66781	6.28599	7.81864
ECW_RS08580	ydeJ	1.39326	0.324926	0.623297	1.66847	4.17005	2.37111
ECW_RS08585	dcp	0.168031	0.121556	113.531	99.321	132.756	123.504
ECW_RS08590	ydfG	-0.215673	0.029477	434.863	393.822	368.799	395.838
ECW_RS08595	ydfH	-0.00694183	0.967918	107.932	104.716	120.274	106.681
ECW_RS08600	ydfZ	0.435778	0.731744	4.72919	5.62635	4.51996	10.4944
ECW_RS08605	ydfI	0.666576	0.0280767	11.9862	11.8834	21.2147	19.421
ECW_RS08610	shiA	-0.586642	0.470289	3.03021	2.7038	2.41346	1.68107
ECW_RS08615	ydfK	-0.0646814	0.976553	1.37601	2.45557	0	3.92589
ECW_RS08620	pinQ	0.384309	0.546991	6.57143	8.30669	12.5614	8.33286
ECW_RS08625	tfaQ	-0.218353	0.857	1.68549	3.50917	3.22184	1.60296
ECW_RS08645		-0.667441	0.481818	4.31545	4.81324	3.60896	2.56509
ECW_RS08650		0.409624	0.523501	1.61608	1.18753	2.8166	1.17531
ECW_RS08655		1.35353	0.786501	0	0	0.460491	0
ECW_RS08660		1.63352	0.288593	0.870611	0.388414	2.91233	1.24197
ECW_RS08665		1.18363	0.434764	1.853	0	2.65653	1.76226
ECW_RS08670		1.3594	0.785579	0	0	0	0.93023
ECW_RS08675		-0.114052	0.847852	2.02645	2.71223	2.78414	1.92722
ECW_RS08680		0.665054	0.716	0.743107	1.32612	2.13069	1.41344
ECW_RS08685		-3.49706	0.213	0.764089	2.04534	0	0
ECW_RS08690		-1.38547	0.333532	1.31119	2.72988	0.835453	0.831323
ECW_RS08695		-0.151959	0.956026	1.63185	0	1.55965	0
ECW_RS08700		-0.0676391	0.985901	0	0.498721	0.534201	0
ECW_RS08705		-0.144733	0.950256	2.73656	0	0	2.60255
ECW_RS08715		0.450302	0.723825	0.631786	1.40932	1.20767	1.80255
ECW_RS08720		-0.472772	0.808609	0.969367	2.59484	0.92648	1.8438
ECW_RS08725		-0.803867	0.458543	1.22821	2.19181	0.704321	1.40168
ECW_RS08730		0.0967422	0.915892	1.41719	1.44517	1.35449	1.92541
ECW_RS08740		-0.104575	0.915277	1.51589	0.751444	1.12687	1.12129
ECW_RS08745	nohD	-0.334316	0.816	2.96294	1.05751	1.13274	2.25428
ECW_RS08765	ydfO	-0.331877	0.613	13.3669	14.7334	17.2846	6.73009
ECW_RS08770	gnsB	-0.817525	0.0357419	92.2551	107.012	59.958	61.4163
ECW_RS08785	rzpQ	1.35353	0.786501	0	0	0.620742	0
ECW_RS08790	rrrQ	-2.08983	0.403	1.21171	1.08118	0.57905	0
ECW_RS08795	ydfR	1.76515	0.358134	0	1.84559	1.97688	4.91778
ECW_RS08805	cspB	-0.537904	0.792742	4.46887	1.32916	4.27116	0
ECW_RS08810	cspF	-2.11882	0.398136	4.53123	1.34771	0	1.43645
ECW_RS08815	quuQ	-0.270852	0.72	5.1614	4.98919	4.93305	4.09055
ECW_RS08820	ydfU	0.962759	0.664201	0	0.550869	0.590059	0.587142
ECW_RS08825		1.88419	0.456389	1.15565	0	3.31357	1.09906
ECW_RS08830	rem	0.549745	0.819098	0	2.28155	2.44387	1.21589
ECW_RS08835	hokD	0.510013	0.661104	6.16591	9.16952	11.7862	11.728
ECW_RS08840	relE	-0.00758376	0.985623	50.3904	34.9707	38.5288	52.1827
ECW_RS08845	relB	0.169114	0.777597	24.1541	21.5522	20.5204	34.457
ECW_RS08850	flxA	-0.460873	0.434647	21.3261	19.0288	17.6031	13.8285
ECW_RS08855		0.150316	0.375754	56.7551	54.1643	70.5174	61.4857
ECW_RS08865		-1.08509	0.619655	3.56855	3.18414	0	3.39381
ECW_RS08870		2.3502	0.557497	0	0	1.72909	0
ECW_RS08875		0.887586	0.55976	2.29227	0.681781	2.92114	2.9067
ECW_RS08880		0.212239	0.733	6.35495	3.68575	7.28855	5.1372
ECW_RS08885		0.760296	0.475	1.85919	3.31783	3.55387	5.89383
ECW_RS08890	dicC	-0.657005	0.783	1.39373	2.48718	2.66413	0
ECW_RS08895	dicA	0.0848357	0.599648	220.98	236.753	292.203	228.991
ECW_RS08905	ydfC	-2.11882	0.398136	4.40821	1.31112	0	1.39745
ECW_RS08915	dicB	1.35353	0.786501	0	0	1.62498	0
ECW_RS08925	recE	0.139653	0.764947	3.92828	3.27145	3.87964	4.60764
ECW_RS08930		1.51627	0.579556	0	1.14078	1.22193	2.43178
ECW_RS08935	intR	0.212852	0.672	7.25532	4.6879	7.89079	6.90004
ECW_RS08940	rspB	0.51808	0.477435	3.49522	2.83519	3.64428	6.04377
ECW_RS08945	rspA	0.214172	0.733	3.46885	4.28564	5.10059	4.56784
ECW_RS08950	ynfA	0.0273514	0.976	2.96114	14.0915	8.49039	10.3258
ECW_RS08955	ynfB	0.503103	0.0121	131.217	122.978	196.689	189.432
ECW_RS08960	speG	-0.0417784	0.756	216.3	228.512	230.987	232.587
ECW_RS08965	ynfC	0.334523	0.157835	59.2089	43.4839	72.6956	65.8389
ECW_RS08970	ynfD	0.0673541	0.915	20.0325	13.1708	22.1694	15.0407
ECW_RS08975	ynfE	-0.899216	0.307546	1.20323	1.67007	1.02222	0.635728
ECW_RS08980	ynfF	-1.44248	0.000692755	6.2913	10.1522	3.83806	2.67336
ECW_RS08985	ynfG	-0.521249	0.573	4.19017	5.14085	5.00598	1.99249
ECW_RS08990	ynfH	-0.777546	0.105515	14.778	11.8337	7.96751	8.64886
ECW_RS08995	dmsD	-0.473554	0.127711	36.3159	58.2332	39.2365	34.0371
ECW_RS09000	clcB	0.591885	0.236	4.51373	5.81751	7.42973	9.30087
ECW_RS09005	ynfK	0.391923	0.282	18.6096	19.5109	28.0134	25.6626
ECW_RS09010	mlc	0.125204	0.420239	76.4714	68.4708	83.4931	85.858
ECW_RS09015	ynfL	0.365504	0.443416	9.78563	7.76135	12.1239	12.0639
ECW_RS09020	ynfM	3.00444	1.73e-54	13.4446	17.7638	139.617	130.321
ECW_RS09025	asr	0.390939	0.607	10.5684	7.71542	15.6104	10.0509
ECW_RS09035	ydgD	-0.112165	0.635001	45.3214	48.1756	45.5763	47.225
ECW_RS09040	mdtI	-1.08857	0.25491	9.78126	8.72762	4.67426	4.65115
ECW_RS09045	mdtJ	-1.02507	0.0770657	19.4137	26.771	13.4944	10.91
ECW_RS09050	tqsA	-0.277504	0.536311	10.6471	10.6179	8.67961	10.1258
ECW_RS09055	pntB	0.0604987	0.342	2275.5	2207.44	2350.65	2660.3
ECW_RS09060	pntA	0.131344	0.00953201	2623.29	2637.64	3014.14	3164.22
ECW_RS09065	ydgH	0.116944	0.236	318.908	278.742	347.733	346.666
ECW_RS09070	ydgI	-0.842655	0.00609135	19.9298	21.5487	11.6529	13.1562
ECW_RS09075	folM	-0.123286	0.695	26.4269	37.1688	30.3949	32.3746
ECW_RS09080	ydgC	-0.329176	0.516872	24.0191	27.4326	22.0382	21.9292
ECW_RS09085	rstA	0.270973	0.0664622	122.789	136.451	171.091	164.684
ECW_RS09090	rstB	0.358771	0.0342	49.5574	61.7733	77.1167	76.2618
ECW_RS09095		0.228787	0.456	22.6724	21.7862	31.3371	24.5477
ECW_RS09100	fumC	-0.222645	0.108	91.0005	86.1439	81.6766	81.0531
ECW_RS09105	fumA	-2.67946	3.28e-219	549.829	587.245	94.1088	96.2656
ECW_RS09110	manA	0.325895	0.00697301	129.289	117.083	166.515	164.381
ECW_RS09115	ydgA	-0.0104201	0.893	315.067	308.55	337.896	326.005
ECW_RS09120	uidC	0.627148	0.517	1.28051	1.37109	2.20295	2.19206
ECW_RS09125	uidB	0.419523	0.696592	0.708004	1.47405	1.35336	1.79556
ECW_RS09130	uidA	0.323039	0.774213	0.358035	1.27787	1.36878	0.851258
ECW_RS09135	uidR	-0.0726	0.785325	54.2143	50.3288	47.6286	58.8508
ECW_RS09140	hdhA	-0.0756508	0.581255	172.491	167.081	161.232	184.099
ECW_RS09145	malI	0.03517	0.948637	7.2444	5.90194	6.32181	8.08786
ECW_RS09150	malX	-0.192546	0.658466	8.55109	6.17664	6.61606	7.16423
ECW_RS09155	malY	-0.139543	0.44408	63.2894	56.4718	54.9423	61.5045
ECW_RS09160	add	-0.201593	0.469631	30.0803	29.1489	24.1125	31.0682
ECW_RS09165	ydgJ	0.0488019	0.698913	158.788	141.128	176.165	156.343
ECW_RS09170	blr	1.3594	0.785579	0	0	0	2.41278
ECW_RS09175	cnu	1.0413	0.433278	4.46887	2.65832	5.69488	9.91677
ECW_RS09180	ydgK	0.410761	0.106912	65.2408	62.7916	83.3728	98.995
ECW_RS09185	rsxA	0.0390551	0.832671	116.772	125.032	151.465	115.285
ECW_RS09190	rsxB	0.0383897	0.851228	89.4287	85.2813	103.635	88.7705
ECW_RS09195	rsxC	0.191072	0.0799515	85.6724	86.6015	110.339	100.632
ECW_RS09200	rsxD	-0.161452	0.347201	71.3138	81.9294	70.2064	76.8453
ECW_RS09205	rsxG	0.053938	0.84733	37.5299	58.1374	52.8079	54.034
ECW_RS09210	rsxE	-0.18643	0.420889	62.8075	57.2872	60.0288	53.0951
ECW_RS09215	nth	0.124031	0.603339	60.5702	58.5872	79.7819	59.5406
ECW_RS09220		-0.129574	0.972415	1.59969	0	0	1.52136
ECW_RS09225	dtpA	-0.954468	9.82e-05	31.287	30.8047	16.9106	17.4426
ECW_RS09230	gstA	0.305416	0.0508	128.72	132.488	177.647	168.641
ECW_RS09235	pdxY	-0.0553407	0.754	95.2465	80.3021	85.2982	95.5753
ECW_RS09240	tyrS	0.0965257	0.133	634.472	635.332	724.28	731.582
ECW_RS09245	pdxH	-0.123292	0.454503	123.686	124.433	123.866	120.442
ECW_RS09250	mliC	0.0643728	0.927559	12.7156	13.0914	8.41367	20.4651
ECW_RS09255	anmK	0.240751	0.233067	42.3444	42.4734	52.7519	54.7129
ECW_RS09260	slyB	-0.0186051	0.829636	760.716	764.465	793.757	820.716
ECW_RS09265	slyA	0.301117	0.0337399	222.189	228.092	305.399	289.755
ECW_RS09270	ydhI	-1.06701	0.541	2.71747	4.84949	1.29862	2.58441
ECW_RS09275	ydhJ	-0.225972	0.535273	16.9921	22.5741	18.0448	18.3147
ECW_RS09280	ydhK	-0.454287	0.234306	7.89685	9.347	8.1636	5.3644
ECW_RS09285	sodC	-0.183925	0.702667	19.2116	17.1421	14.2155	20.039
ECW_RS09290	ydhF	-0.174425	0.374673	63.2137	65.7513	63.8694	58.7442
ECW_RS09295	ydhL	1.34019	0.327009	0	5.98671	8.97767	7.6571
ECW_RS09300	nemR	-0.391106	0.447896	15.6435	13.9584	9.79576	14.3645
ECW_RS09305	nemA	0.131875	0.583559	30.1121	32.1367	35.5516	37.6219
ECW_RS09310	gloA	0.103233	0.459089	268.503	280.569	332.324	300.551
ECW_RS09315	rnt	0.344964	0.0793824	81.4343	85.5897	128.923	98.8277
ECW_RS09320	lhr	0.300583	0.0817608	13.7797	14.4283	18.0081	19.2563
ECW_RS09325	grxD	-1.01675	5.29e-13	500.096	548.882	309.484	247.069
ECW_RS09330	ydhO	0.132987	0.366	120.685	116.895	144.562	134.786
ECW_RS09335	sodB	-5.31355	2.75e-186	810.177	840.99	22.8527	21.682
ECW_RS09340	ydhP	-0.0170725	0.945465	29.6476	35.6015	29.3952	39.7904
ECW_RS09350	purR	-0.233443	0.00415933	426.455	428.998	390.681	389.651
ECW_RS09355	ydhB	0.195283	0.527058	23.6173	20.1435	25.228	28.4063
ECW_RS09360	ydhC	0.261565	0.425	13.6422	17.4236	23.265	16.7901
ECW_RS09365	cfa	0.405518	1.73e-05	255.05	236.136	334.37	362.769
ECW_RS09370	ribC	-0.153456	0.217	303.055	255.562	264.586	273.349
ECW_RS09375	mdtK	-0.680082	0.0273611	25.9602	18.531	12.8569	16.8334
ECW_RS09380	ydhQ	0.330599	0.0543557	55.9715	49.7121	73.9565	68.4395
ECW_RS09395	ydhR	0.335459	0.0477075	241.445	214.495	292.232	323.877
ECW_RS09400	ydhS	0.646401	0.051083	8.89139	9.91701	14.2921	17.2964
ECW_RS09405	ydhT	0.868524	0.39402	0.796903	2.84424	4.18906	3.03152
ECW_RS09410	ydhU	0.417023	0.641	2.06052	3.67712	2.7571	5.48694
ECW_RS09415	ydhX	-0.0833593	0.945564	1.93584	2.15914	2.7753	1.38079
ECW_RS09420	ydhW	-1.24111	0.356316	3.49718	1.78312	0.477494	1.90053
ECW_RS09425	ydhV	0.207337	0.75778	1.5427	2.47773	2.80145	2.20073
ECW_RS09430	ydhY	-0.0558897	0.974	0.516277	1.84265	1.97374	0.490996
ECW_RS09435	ydhZ	-1.73819	0.000442159	73.5256	62.8718	24.8882	18.9381
ECW_RS09440	pykF	0.355235	2e-08	726.357	672.687	955.899	962.522
ECW_RS09445	lpp	-1.17917	3.11e-16	4963.46	4868.89	2105.07	2548.22
ECW_RS09450	ynhG	1.07333	2.05e-05	22.2512	22.4439	46.8484	53.9774
ECW_RS09455	sufE	3.99946	1.1e-25	5.42522	12.4478	178.519	133.411
ECW_RS09460	sufS	4.0093	1.14e-121	14.6039	15.8738	272.558	254.796
ECW_RS09465	sufD	3.87379	8.28e-159	22.4309	22.289	368.84	334.29
ECW_RS09470	sufC	3.43643	4.54e-76	24.713	24.3721	272.248	297.291
ECW_RS09475	sufB	3.4551	4e-149	24.1919	26.0587	291.207	300.546
ECW_RS09480	sufA	4.2711	9.15e-17	5.25183	4.6861	112.938	92.4012
ECW_RS09485	ydiH	0.44684	0.237188	48.9495	41.546	61.6178	70.3965
ECW_RS09490	ydiI	-1.08487	3.32e-07	159.617	162.067	87.1744	75.5266
ECW_RS09495	ydiJ	-1.09237	7.83e-46	237.476	240.596	125.102	115.397
ECW_RS09500	ydiK	-0.198913	0.252168	70.19	66.0074	62.6309	64.5371
ECW_RS09505	ydiL	1.88709	0.451232	0.904563	0	1.72909	1.72054
ECW_RS09510	ydiM	0.74958	0.590236	0.800504	0.476182	1.27515	1.01507
ECW_RS09515	ydiN	-1.77591	0.184605	1.28051	1.82812	0.734316	0.243562
ECW_RS09520	ydiB	-0.44962	0.421355	8.22121	9.0028	7.50033	6.04168
ECW_RS09525	aroD	0.241741	0.201994	69.5562	71.5825	89.7261	89.2825
ECW_RS09530	ydiF	-0.22734	0.683	4.0643	5.43974	3.10759	5.60467
ECW_RS09535	ydiO	0.0675071	0.892482	7.59785	6.27723	6.99276	8.56392
ECW_RS09540	ydiP	-0.117535	0.739774	16.6988	20.9234	19.0162	18.2464
ECW_RS09550	ydiQ	0.477826	0.723733	1.69355	0.755559	2.42793	1.20797
ECW_RS09555	ydiR	1.61576	0.189	0.345099	1.2317	3.29831	1.9692
ECW_RS09560	ydiS	0.344528	0.703323	2.01076	1.34562	2.40225	2.15134
ECW_RS09565	ydiT	-0.129574	0.972415	1.09709	0	0	1.04337
ECW_RS09570	fadK	-0.510958	0.537	1.7756	2.46452	1.31992	1.87628
ECW_RS09575	ppsA	0.167533	0.00192929	890.881	916.732	1067.33	1109.66
ECW_RS09580		1.3594	0.785579	0	0	0	1.81669
ECW_RS09585	ppsR	0.263626	0.123	81.1845	80.7576	109.892	98.6356
ECW_RS09590	aroH	0.0402388	0.703994	204.006	199.709	218.354	226.696
ECW_RS09595	ydiE	5.24495	5.23e-06	0	2.98718	67.1937	60.4937
ECW_RS09600	ydiU	0.354815	0.00797232	75.3735	81.5508	111.294	104.09
ECW_RS09605	ydiV	0.271024	0.139997	84.8128	77.7002	109.67	100.501
ECW_RS09610	nlpC	-0.318938	0.0679101	205.83	188.621	148.207	190.46
ECW_RS09615	btuD	0.270547	0.257463	43.6151	47.0084	63.9727	53.3893
ECW_RS09620	btuE	0.418091	0.0364489	79.7191	93.6218	117.65	131.005
ECW_RS09625	btuC	0.2511	0.333833	27.4194	32.7192	35.047	41.7856
ECW_RS09630	ihfA	-0.48438	5.05e-06	1101.1	988.244	749.207	850.834
ECW_RS09635	pheT	0.206214	0.000299	609.665	613.945	741.384	772.22
ECW_RS09640	pheS	0.18593	0.033	339.229	348.237	408.267	430.366
ECW_RS09650	rplT	-0.601596	2.95e-19	3797.35	3983.15	2910.05	2591.13
ECW_RS09655	rpmI	-0.458176	0.106608	162.369	176.752	105.526	159.051
ECW_RS09660	infC	-0.133828	0.0122222	5219.64	5102.38	5230.75	4859.22
ECW_RS09665	thrS	0.0805459	0.106083	1444.42	1439.03	1669.51	1600.48
ECW_RS09670	arpA	0.194895	0.865575	1.45232	1.0367	1.66568	1.3812
ECW_RS09675	arpA	-0.231657	0.83453	3.4004	1.51705	1.21873	3.23389
ECW_RS09685	ydiY	0.0207725	0.919	69.9829	65.4904	69.3338	77.9193
ECW_RS09690	pfkB	0.528192	1.7e-05	143.205	173.17	244.767	245.213
ECW_RS09695	ydiZ	0.782371	0.0999	25.4914	27.6901	65.6758	32.6755
ECW_RS09700	yniA	0.280081	0.391	29.3506	18.4665	35.6045	26.4819
ECW_RS09705	yniB	-0.16907	0.396958	98.8071	112.355	101.921	99.6986
ECW_RS09710	yniC	0.0720815	0.59632	206.167	175.754	216.936	213.102
ECW_RS09715	ydjM	0.489276	0.484289	3.28571	9.77258	10.9912	8.85366
ECW_RS09720	ydjN	-0.837019	3.3e-42	1559.39	1543.78	890.146	972.148
ECW_RS09730	ydjO	-1.00141	0.367391	7.2365	5.64986	5.18726	1.72054
ECW_RS09735	cedA	-0.0328394	0.95221	30.5205	22.8755	33.8374	22.0597
ECW_RS09740	katE	0.0814203	0.61	35.7154	36.3476	40.9898	40.7871
ECW_RS09745	chbG	-0.272504	0.535	19.6294	12.565	13.4589	15.0157
ECW_RS09750	chbF	0.0034664	0.994	7.18977	6.84297	8.01696	7.06563
ECW_RS09755	chbR	0.108423	0.812584	11.5292	10.973	15.0594	10.9646
ECW_RS09760	chbA	0.849347	0.432681	2.75981	4.92505	3.51695	11.3736
ECW_RS09765	chbC	-0.496132	0.611171	1.67022	1.9161	1.36828	1.36151
ECW_RS09770	chbB	-0.0302405	0.969	12.0646	8.9708	13.4526	8.60535
ECW_RS09775	osmE	-0.257748	0.291215	114.277	110.465	108.311	93.2849
ECW_RS09780	nadE	0.304381	0.00408	243.749	226.918	314.484	308.464
ECW_RS09790	cho	0.100247	0.709	31.744	30.6035	38.3604	33.3127
ECW_RS09795	ves	-0.0782079	0.940907	2.80915	3.50917	2.68487	3.74023
ECW_RS09800	spy	2.2931	2.86e-08	8.65081	12.469	59.1486	52.5275
ECW_RS09805	astE	0.00389414	0.995509	5.35099	3.58093	3.83569	5.72508
ECW_RS09810	astB	0.168133	0.761147	5.06649	4.30545	4.84234	6.42453
ECW_RS09815	astD	-0.339012	0.507253	5.92027	5.67384	4.82007	5.00478
ECW_RS09820	astA	-0.119493	0.844	5.32357	6.14721	7.18313	4.16944
ECW_RS09825	astC	-0.533113	0.402716	4.77946	5.44923	5.07557	2.52524
ECW_RS09830	xthA	-0.187886	0.18267	148.119	161.891	139.264	152.7
ECW_RS09835	ydjX	0.31358	0.569	13.6636	5.68948	13.9297	11.6951
ECW_RS09840	ydjY	0.0666305	0.910062	7.16334	10.2267	7.75927	11.8085
ECW_RS09845	ydjZ	-0.293812	0.562658	11.4344	13.4676	9.17998	12.6144
ECW_RS09850	ynjA	0.0533341	0.916494	13.5553	14.1986	16.8986	14.0125
ECW_RS09855	ynjB	-0.00928112	0.968	36.3907	34.9493	42.2147	33.8161
ECW_RS09860	ynjC	-0.105873	0.771683	9.29029	11.6807	10.0901	10.8434
ECW_RS09865	ynjD	0.334282	0.769	1.98011	2.20851	1.89251	3.7663
ECW_RS09870	ynjE	-0.115902	0.553077	43.8768	48.2191	49.5172	41.7283
ECW_RS09875	ynjF	-0.555526	0.189214	29.7112	18.1389	16.4402	18.3418
ECW_RS09880	nudG	-0.237431	0.577244	25.3454	36.7497	25.7381	30.8836
ECW_RS09885	ynjH	1.11852	0.503261	2.36173	1.05366	4.51449	3.36912
ECW_RS09890	gdhA	1.7592	5.59e-229	961.427	935.575	3360.81	3523.4
ECW_RS09895	ynjI	-0.0597161	0.915366	7.16105	5.55622	7.43938	5.62598
ECW_RS09900	topB	-0.0162225	0.887442	88.7904	93.8317	98.6107	95.1355
ECW_RS09905	selD	0.114367	0.285	198.692	209.423	227.882	245.947
ECW_RS09910		-0.143435	0.958	4.27287	0	0	4.06364
ECW_RS09915	ydjA	0.163687	0.391994	94.9595	103.559	117.089	121.528
ECW_RS09920		-0.0676391	0.985901	0	1.73507	1.85851	0
ECW_RS09925	sppA	-0.0735148	0.436848	153.547	153.373	155.269	157.492
ECW_RS09930	ansA	-0.0264449	0.822775	173.682	161.229	180.009	172.451
ECW_RS09935	pncA	-0.0855802	0.606	123.037	131.83	123.859	133.797
ECW_RS09940	ydjE	-0.085347	0.899351	3.34043	3.4064	4.10483	2.72303
ECW_RS09945	ydjF	-0.116575	0.657877	45.6596	40.3604	47.718	37.3363
ECW_RS09950	ydjG	-0.936214	0.0432163	12.8838	12.9698	6.94625	7.54026
ECW_RS09955	ydjH	-0.355725	0.617393	4.44378	4.88012	4.24718	3.576
ECW_RS09960	ydjI	0.334579	0.644081	8.12812	2.07216	5.17901	8.46632
ECW_RS09965	ydjJ	-0.797333	0.273335	4.03594	5.54029	2.37377	3.54306
ECW_RS09970	ydjK	-0.572474	0.56	3.75963	0.628995	1.79665	1.34082
ECW_RS09975	ydjL	0.531211	0.628	1.80577	0.805626	2.30117	1.71735
ECW_RS09980	yeaC	-1.13747	6.53e-05	139.342	126.439	65.46	64.0134
ECW_RS09985	msrB	-0.749746	0.000219048	181.884	158.113	98.4831	118.041
ECW_RS09990	gapA	0.265683	3.09e-09	8014.32	7929.12	10210.2	10342.6
ECW_RS09995	yeaD	0.421107	0.00590679	102.876	89.1811	134.016	141.361
ECW_RS10000	yeaE	-0.0110884	0.968	34.4821	31.1058	33.3187	36.3973
ECW_RS10005	mipA	-0.118598	0.109	776.076	762.111	749.2	769.823
ECW_RS10010	yeaG	0.637465	4.82e-05	36.2124	37.248	64.2533	58.3553
ECW_RS10015	yeaH	0.856848	0.0126	11.1108	9.01266	20.7558	18.2516
ECW_RS10020	yeaI	1.09812	0.32173	0.878858	0.58814	1.67995	1.67165
ECW_RS10025	yeaJ	-0.095659	0.727185	25.6658	17.8551	19.9569	23.5816
ECW_RS10030	yeaK	0.197463	0.314334	101.4	99.6397	127.583	119.628
ECW_RS10040	yeaL	0.272781	0.583015	13.0184	21.9415	24.1937	21.3228
ECW_RS10045	yeaM	0.0139519	0.973455	11.823	17.5823	14.6899	17.2409
ECW_RS10050	yeaN	0.430533	0.2482	9.59952	12.2364	17.3011	14.3463
ECW_RS10055	yeaO	0.497427	0.501648	9.27823	8.27877	11.5281	15.0006
ECW_RS10060	yoaF	0.37205	0.568491	15.1629	16.9119	24.1534	20.4289
ECW_RS10065	yeaP	0.219409	0.0677303	163.633	195.896	215.267	234.031
ECW_RS10070	yoaK	-1.50641	0.762893	0	2.86888	0	0
ECW_RS10075	yeaQ	-0.677841	0.00591596	170.779	169.698	108.815	119.351
ECW_RS10080	insQ	-0.0864181	0.61	64.6258	61.7319	63.817	63.7565
ECW_RS10085		0.150087	0.92	1.31473	2.34621	3.76969	0.625175
ECW_RS10100	leuE	-0.293217	0.572844	12.6653	14.9173	8.71556	15.4177
ECW_RS10105	dmlR	-0.0131952	0.974089	16.8331	12.5165	12.4014	18.6769
ECW_RS10110	dmlA	-0.0242413	0.966119	6.56639	5.06009	6.84642	5.39328
ECW_RS10115	yeaV	-1.15375	0.157902	3.62386	1.97602	1.15451	1.53174
ECW_RS10120	yeaW	-0.749296	0.115166	12.6783	8.48445	6.6095	6.85085
ECW_RS10125	yeaX	-0.905219	0.0772567	13.0835	9.87808	4.80947	8.29519
ECW_RS10130	rnd	-0.476085	0.046326	39.3709	37.4376	27.4665	31.7036
ECW_RS10135	fadD	-0.699021	1.48e-05	66.5636	60.4232	40.8189	42.9956
ECW_RS10140	yeaY	-0.338626	0.131432	96.1981	75.4162	70.6838	74.565
ECW_RS10145	tsaB	-0.121348	0.414453	161.904	147.369	160.521	144.242
ECW_RS10150	yoaA	0.219749	0.203	35.1389	38.0183	49.3219	42.1361
ECW_RS10155	yoaB	0.00718094	0.979	92.6486	91.8538	122.538	76.5416
ECW_RS10160	yoaC	-0.0068987	0.977205	98.6773	101.655	99.4559	114.321
ECW_RS10165	yoaH	-0.250926	0.840804	7.1371	7.96035	5.116	8.48452
ECW_RS10170	pabB	0.317468	0.0721594	44.9967	45.0355	58.2514	62.039
ECW_RS10175	nudL	-0.23579	0.536681	24.5929	27.4297	25.1075	22.3255
ECW_RS10180	sdaA	0.0922775	0.721	27.794	22.0444	24.5209	32.307
ECW_RS10185	yoaD	0.22677	0.706065	2.83968	3.6197	3.68335	4.43675
ECW_RS10190	yoaE	-0.127981	0.352441	78.5287	77.5039	78.4388	74.6834
ECW_RS10195		-0.787537	0.424744	22.9767	5.46711	8.78408	8.74065
ECW_RS10200	manX	0.0540594	0.473171	536.118	572.077	626.159	608.16
ECW_RS10205	manY	0.0660864	0.398	588.815	572.297	641.614	661.518
ECW_RS10210	manZ	-0.0767318	0.365	601.183	651.105	601.116	672.28
ECW_RS10215	yobD	0.0595554	0.843	45.7873	50.2832	53.8605	53.5942
ECW_RS10225	mntP	-2.67801	3.61e-06	22.8287	29.0266	6.00014	2.71385
ECW_RS10230	rlmA	0.0618353	0.7388	73.9859	73.5098	84.4729	80.6322
ECW_RS10235	cspC	-1.13876	8.03e-10	484.043	437.369	200.57	247.652
ECW_RS10240	yobF	-1.16725	0.000131166	253.563	204.418	119.046	99.42
ECW_RS10245		-2.45984	0.538043	0	2.77279	0	0
ECW_RS10250	yebO	-1.05144	0.00203308	87.3433	81.9313	43.88	43.6631
ECW_RS10255	mgrB	-2.37212	0.324708	2.22423	7.93855	2.12583	0
ECW_RS10260	yobH	-0.905762	0.0524193	55.0176	47.8937	30.7806	28.076
ECW_RS10265	kdgR	0.141263	0.309755	143.555	133.566	163.003	164.531
ECW_RS10270	yebQ	1.27664	0.0784023	1.65201	1.89521	3.60896	5.61113
ECW_RS10275	htpX	-0.360419	0.000118513	465.801	418.246	356.716	381.154
ECW_RS10280	prc	-0.0872911	0.173794	447.92	449.116	466.086	439.539
ECW_RS10285	proQ	0.0281113	0.739208	624.924	684.504	750.469	682.436
ECW_RS10290	msrC	-0.150723	0.22196	312.398	310.04	304.784	296.483
ECW_RS10295	yebS	-0.284981	0.201	34.3424	38.0785	32.8231	30.9797
ECW_RS10300	yebT	-0.0253027	0.840838	53.466	54.7416	57.8119	56.2373
ECW_RS10305	rsmF	0.0779043	0.637	56.0747	58.6748	59.8357	70.0343
ECW_RS10310	yebV	0.822854	0.178943	20.381	14.5485	40.2573	25.8441
ECW_RS10315	yebW	-0.592244	0.444112	15.1856	14.5921	7.81509	13.3311
ECW_RS10320	pphA	-0.378254	0.685036	4.92774	3.07784	2.82584	3.74915
ECW_RS10330	yebY	-0.0081898	0.976	82.1285	74.9662	88.4196	79.0047
ECW_RS10335	yebZ	-0.251083	0.122	99.8337	106.631	90.0962	96.004
ECW_RS10340	yobA	-0.117383	0.539602	155.909	162.94	163.83	151.551
ECW_RS10345	holE	0.62204	0.181013	41.8118	26.1154	59.9429	51.6937
ECW_RS10350	yobB	-0.142889	0.65722	34.4942	29.899	34.381	28.1186
ECW_RS10355	exoX	-0.122267	0.565	75.2025	79.3019	68.6083	83.5948
ECW_RS10360	ptrB	0.247949	0.290646	19.8337	16.8545	26.1777	20.5093
ECW_RS10365	yebE	0.266746	0.424254	26.4892	25.3866	29.5368	37.3216
ECW_RS10375	yebF	0.0940569	0.707239	85.9334	97.6618	114.12	96.3501
ECW_RS10380	yebG	0.582513	0.0408	66.4992	74.1699	111.225	114.891
ECW_RS10385	purT	-0.138795	0.179443	209.801	208.792	196.314	211.295
ECW_RS10390	eda	-0.319459	0.0596143	154.301	172.324	120.968	159.693
ECW_RS10395	edd	-0.0102308	0.953355	37.9517	38.4958	41.0634	40.3496
ECW_RS10400	zwf	0.582346	7.22e-20	508.199	511.878	843.965	794.24
ECW_RS10410	yebK	-0.0407272	0.867	39.8474	41.8685	40.2201	44.9796
ECW_RS10415	pykA	-0.0880105	0.276214	294.399	300.786	301.135	299.432
ECW_RS10420	waaN	-0.110539	0.361904	172.371	170.76	163.471	177.248
ECW_RS10425	yebA	0.0929866	0.206541	612.958	698.041	771.828	728.621
ECW_RS10430	znuA	-0.0438698	0.345918	4785.98	4857.69	5043.28	4988.95
ECW_RS10435	znuC	0.13521	0.106515	472.541	485.859	565.465	563.484
ECW_RS10440	znuB	-0.350367	0.00385244	259.213	245.999	197.33	227.316
ECW_RS10445		0.0484443	0.647007	218.364	234.341	261.431	240.974
ECW_RS10450	ruvB	0.0643206	0.703435	92.3243	76.9443	87.0142	102.437
ECW_RS10455	ruvA	0.388708	0.0226448	105.778	109.957	161.757	141.34
ECW_RS10460	yebB	-0.188323	0.839081	4.83081	3.35256	3.59107	4.08379
ECW_RS10465	ruvC	-0.336936	0.0284166	197.694	210.682	164.662	182.119
ECW_RS10470	yebC	0.0299319	0.77	348.776	326.415	355.068	383.656
ECW_RS10475	nudB	-0.17939	0.325479	142.742	163.028	146.659	143.219
ECW_RS10480	aspS	-0.0545043	0.415096	422.617	428.35	436.443	442.289
ECW_RS10485	yecD	0.106697	0.704494	42.2331	45.8315	49.0921	52.6487
ECW_RS10490	yecE	-0.118431	0.704842	24.1279	30.3521	27.975	25.9558
ECW_RS10495	yecN	-0.48897	0.0777982	93.0154	74.2593	59.2668	68.2854
ECW_RS10500	cmoA	0.0985274	0.484	147.569	140.994	165.171	166.01
ECW_RS10505	cmoB	-0.00894048	0.953857	95.6877	94.0074	106.112	96.0754
ECW_RS10510	torZ	0.543639	0.299376	3.87229	1.78715	3.95621	4.82557
ECW_RS10515	torY	0.961165	0.668	0	0.525398	0.844164	0.279997
ECW_RS10520	cutC	0.182218	0.19828	139.173	142.364	180.255	162.459
ECW_RS10525	yecM	0.165201	0.379705	106.153	96.7554	117.275	126.466
ECW_RS10530	argS	-0.0168645	0.829	263.756	270.061	284.089	281.795
ECW_RS10535	yecT	-0.00867361	0.992079	5.95243	4.72109	5.05696	6.28995
ECW_RS10540	flhE	-0.604674	0.632336	4.11061	3.66781	3.92875	1.56373
ECW_RS10545	flhA	-0.0277195	0.914288	16.3851	14.2024	15.8094	16.3248
ECW_RS10550	flhB	-0.136604	0.851	3.10349	3.77615	3.77515	2.95152
ECW_RS10555	cheZ	-0.378079	0.237012	36.6397	33.5885	27.823	30.0722
ECW_RS10560	cheY	-0.107576	0.808603	44.7343	21.4361	37.2128	28.3625
ECW_RS10565	cheB	-0.543369	0.203	14.1996	11.8437	8.26082	10.8621
ECW_RS10570	cheR	-0.414539	0.341	13.1701	15.7805	10.4296	12.8831
ECW_RS10575	tap	-0.374776	0.216	14.7792	17.1614	12.5774	13.863
ECW_RS10580	tar	-0.490005	0.0433122	32.9812	23.6821	21.2634	21.9007
ECW_RS10585	cheW	-0.170271	0.634146	35.9394	30.9227	31.2824	32.3485
ECW_RS10590	cheA	-0.683861	0.000815126	31.2026	33.1445	20.8281	22.1383
ECW_RS10595	motB	-0.660373	0.14762	15.0309	11.5404	9.68865	8.31099
ECW_RS10600	motA	-0.273157	0.527093	12.7706	14.6506	10.4619	13.8803
ECW_RS10605	flhC	0.715606	4.94e-08	169.915	174.054	305.563	300.331
ECW_RS10610	flhD	0.330039	0.104052	138.911	122.305	174.968	176.728
ECW_RS10615	uspC	-0.310294	0.511247	20.3432	26.8916	20.8834	20.0636
ECW_RS10620	otsA	0.171892	0.314427	47.5615	48.3267	58.5072	57.3522
ECW_RS10625	otsB	0.344673	0.238447	26.6908	25.9807	37.1054	34.6143
ECW_RS10630	araH	-0.0422949	0.95029	4.92525	4.68767	6.90411	3.12271
ECW_RS10635	araG	0.0728872	0.91822	2.35472	3.0561	4.0919	2.03584
ECW_RS10640	araF	0.559093	0.46	2.2915	3.79722	6.25748	3.4246
ECW_RS10645	ftnB	-0.185187	0.404815	98.8333	93.3407	79.7396	101.318
ECW_RS10650	yecJ	-0.390038	0.176	124.014	117.5	81.8695	115.51
ECW_RS10660	yecR	1.14482	0.291	4.98064	2.66647	14.2809	3.7894
ECW_RS10665	ftnA	-1.68898	8.04e-44	632.59	554.015	204.845	189.626
ECW_RS10670	yecH	0.579791	0.604424	2.68378	8.3814	7.69515	10.2095
ECW_RS10675	tyrP	-0.331329	0.119	46.2765	42.9623	34.7697	41.2121
ECW_RS10680	yecA	0.228774	0.245559	72.4341	79.3795	99.4302	91.5413
ECW_RS10700	pgsA	-0.237365	0.229886	121.998	102.546	98.0119	105.935
ECW_RS10705	uvrC	0.22443	0.075218	71.6724	81.953	97.4243	95.2596
ECW_RS10710	uvrY	0.0880325	0.503857	185.776	191.266	216.176	213.702
ECW_RS10720	yecF	-1.46789	2.45e-06	150.209	183.811	50.5891	78.9098
ECW_RS10725	sdiA	0.217864	0.299649	64.0518	57.9514	77.0576	74.9727
ECW_RS10730	yecC	-0.656179	2.72e-06	183.66	199.951	135.659	125.58
ECW_RS10735	yecS	-0.632409	0.000568	116.151	144.231	95.7478	84.6884
ECW_RS10740	dcyD	-0.39985	0.000211145	244.621	234.677	190.804	198.605
ECW_RS10745	fliY	-0.366069	1.3e-09	1497.52	1469.35	1236.46	1231.88
ECW_RS10750	fliZ	0.199102	0.782552	5.27553	7.8454	7.28307	8.91946
ECW_RS10755	fliA	-0.146226	0.674401	23.3883	25.6848	25.3627	22.2431
ECW_RS10765	fliC	-0.274692	0.000238891	341.004	333.127	299.214	298.281
ECW_RS10770	fliD	-0.125692	0.63	21.6646	23.2381	23.1291	21.0421
ECW_RS10775	fliS	1.01608	0.315375	6.29032	1.40318	12.0241	4.48673
ECW_RS10780	fliT	-0.26702	0.732391	7.94196	11.8107	10.1208	7.55307
ECW_RS10785	amyA	0.46105	0.00195989	56.4477	57.5624	81.238	87.0546
ECW_RS10790	yedD	-0.619449	0.000872092	235.747	181.795	149.963	141.055
ECW_RS10795	yedE	-0.526421	2.55e-06	191.402	182.537	143.11	135.244
ECW_RS10800	yedF	-0.0891968	0.827707	56.4163	49.1113	55.2355	51.0365
ECW_RS10805	yedK	0.427286	0.434457	7.70891	9.45794	12.4333	12.3718
ECW_RS10810	insQ	0.256178	0.164328	47.4638	46.1793	60.4852	59.4211
ECW_RS10815		-0.0628568	0.986879	0	0.437699	0	0.46652
ECW_RS10820	ybcM	-0.1954	0.617373	17.0487	18.472	15.5185	17.7581
ECW_RS10825	ybcL	0.0216667	0.956756	26.9638	19.875	25.7709	25.086
ECW_RS10830	emrE	-0.62777	0.425695	14.5405	9.51441	7.41184	9.219
ECW_RS10840	fliE	-0.0996758	0.924648	8.19528	4.5703	2.93726	9.74247
ECW_RS10845	fliF	-0.0987808	0.781347	9.97088	9.94349	10.464	9.48264
ECW_RS10850	fliG	-0.355555	0.481584	8.46011	9.2908	7.77482	7.11747
ECW_RS10855	fliH	-0.166996	0.802355	6.59845	8.41094	9.91025	4.48239
[truncated: 2,731 more rows]

## Sheet: E. coli KO11FL
Supplementary Data_4. Gene expression profiling after the deletion of fur under iron-replete condition in E. coli KO11FL.
locus_tag	gene_name	log2(fold change) (Dfur/wt)	p-value	WT FeCl2		Dfur FeCl2
KO11_RS00010	thrA	-0.601328	0.365	1282.08	1289.08	1334.01	488.234
KO11_RS00015	thrB	-0.702321	0.321	919.288	1002.64	964.619	302.766
KO11_RS00020	thrC	-0.763443	0.258535	1256.48	1252.93	1175.92	412.715
KO11_RS00030	yaaX	-0.516842	0.426825	35.9337	39.2306	32.6759	24.5586
KO11_RS00040	yaaA	0.13645	0.776	109.944	84.0062	120.043	112.79
KO11_RS00045	yaaJ	1.10823	0.239387	3.64173	5.60067	3.50636	18.73
KO11_RS00050	talB	-0.0187472	0.964272	1545.8	1546.64	1643.04	1694.06
KO11_RS00055	mog	0.178152	0.737395	49.4284	60.1671	53.9366	82.3999
KO11_RS00060	yaaH	-0.98445	0.0676085	49.0947	42.8576	25.0201	25.8103
KO11_RS00065	yaaW	-0.124493	0.934466	0.428738	3.8801	1.1696	3.18278
KO11_RS00070	yaaI	0.763113	0.84	0	0.758435	1.37172	0
KO11_RS00075	dnaK	-1.21291	0.0347	1651.18	1576.23	1001.81	502.194
KO11_RS00080	dnaJ	-1.22052	0.0504589	268.232	289.884	180.594	77.5491
KO11_RS00085	mokC	-0.104533	0.895123	50.6801	20.3847	34.2348	38.2201
KO11_RS00090	nhaA	0.0953044	0.861131	79.3045	84.4984	119.156	70.3957
KO11_RS00095	nhaR	0.0332526	0.949512	30.0891	23.7972	28.5909	31.7904
KO11_RS00100		-0.802761	0.54	1.91461	1.92526	0.580344	1.84247
KO11_RS00105	yehB	2.42404	0.19554	0.462314	0	0.840799	1.90669
KO11_RS00110		3.05138	0.379502	0	0	0.248129	0.675221
KO11_RS00115	rpsT	-0.774027	0.228863	1551.04	1534.13	1389.43	553.06
KO11_RS00120	yaaY	2.98887	0.508334	0	0	0	4.58295
KO11_RS00125	ribF	0.00885626	0.984	216.249	230.858	262.586	227.726
KO11_RS00130	ileS	-0.279966	0.58496	441.245	449.939	489.47	306.113
KO11_RS00135	lspA	-0.331139	0.498401	100.061	106.207	97.1673	81.5156
KO11_RS00140	fkpB	-0.463709	0.360089	82.1774	88.7806	73.4918	61.6214
KO11_RS00145	ispH	-0.487374	0.326177	169.755	163.573	152.021	106.278
KO11_RS00150	rihC	0.0417445	0.941722	21.7595	21.2072	18.5691	30.0978
KO11_RS00155	dapB	0.521645	0.297464	380.74	378.362	711.075	471.385
KO11_RS00170	carA	-0.15985	0.776	740.638	752.264	947.057	497.396
KO11_RS00175	carB	-0.252344	0.675556	712.787	736.282	902.98	408.95
KO11_RS00180		1.99343	0.684196	0	0	0	2.29147
KO11_RS00185	caiF	-0.414137	0.462	42.4214	56.6178	39.2767	41.9893
KO11_RS00190	caiE	-0.38837	0.668458	7.76501	5.20545	6.11954	4.69694
KO11_RS00195	caiD	-0.6232	0.508204	5.84346	4.30903	4.60519	2.57064
KO11_RS00200	caiC	0.288891	0.614117	8.286	10.3159	10.764	14.1575
KO11_RS00205	caiB	0.712517	0.526107	5.0324	1.51811	1.83046	10.1698
KO11_RS00210	caiA	0.601299	0.406162	15.0137	12.6708	11.7022	34.9405
KO11_RS00215	caiT	-0.282331	0.849459	0.809431	1.2209	0.184011	1.66914
KO11_RS00220	fixA	-0.280131	0.799568	3.57411	2.39599	1.8056	3.60322
KO11_RS00225	fixB	-0.659993	0.67	2.92668	0.326995	1.18282	1.07292
KO11_RS00230	fixC	-0.787775	0.344638	3.57226	4.7895	2.1656	3.143
KO11_RS00235	fixX	2.7269	0.467108	0	0	1.92514	0.873131
KO11_RS00240	yaaU	-1.38062	0.282	1.15059	2.54536	0.418509	1.13887
KO11_RS00245	kefF	0.0389472	0.957	13.8226	19.1117	12.5694	24.7032
KO11_RS00250	kefC	0.127861	0.794	18.7643	19.8617	20.3559	25.9318
KO11_RS00255	folA	-0.715937	0.200691	163.042	144.735	127.99	75.1219
KO11_RS00260	apaH	0.0782378	0.874	46.8639	61.006	63.7575	60.5302
KO11_RS00265	apaG	0.497149	0.349674	48.47	66.6106	88.1512	89.2891
KO11_RS00270	rsmA	0.102628	0.831385	144.547	155.091	199.873	149.958
KO11_RS00275	pdxA	-0.124824	0.795	113.569	111.711	127.754	96.995
KO11_RS00280	surA	-0.182945	0.728124	346.748	337.181	407.565	245.154
KO11_RS00285	lptD	-0.0425982	0.926202	363.501	357.402	428.962	332.49
KO11_RS00290	djlA	0.0468157	0.924193	37.1524	37.359	40.2679	43.9554
KO11_RS00295	rluA	-0.418647	0.515453	30.1412	22.8482	26.9869	16.0646
KO11_RS00300	rapA	-0.817675	0.163	55.5069	55.285	45.2927	22.6312
KO11_RS00305	polB	0.54534	0.289	11.7366	11.2773	15.1787	21.7281
KO11_RS00310	araD	0.755366	0.613657	1.31938	0.884479	1.19977	2.9021
KO11_RS00315	araA	0.651905	0.402927	4.89531	2.46126	4.82244	7.90749
KO11_RS00320	araB	0.632463	0.470807	2.70385	1.26881	3.60611	3.12235
KO11_RS00325	araC	0.128684	0.791527	43.9036	41.3446	45.3096	56.9071
KO11_RS00330	yabI	0.156971	0.797	20.812	16.9031	26.9319	18.8173
KO11_RS00335	thiQ	-0.233414	0.729	28.9022	26.4208	34.6443	16.2544
KO11_RS00340	thiP	-0.321924	0.652529	26.4537	31.385	37.0348	12.7153
KO11_RS00345	thiB	-0.294861	0.63	182.754	167.49	211.765	96.3012
KO11_RS00350	sgrR	-0.108235	0.828717	20.5515	17.6869	18.5199	20.3116
KO11_RS00360	setA	0.243899	0.633	21.0543	23.0009	25.0545	32.1602
KO11_RS00365	leuD	-0.87933	0.22	958.292	972.251	862.688	263.203
KO11_RS00370	leuC	-0.963299	0.237	992.477	1040.68	920.802	193.109
KO11_RS00375	leuB	-0.938662	0.293109	961.056	966.116	929.039	142.111
KO11_RS00380	leuA	-0.228828	0.797	667.001	682.868	1062.49	164.73
KO11_RS00390	leuO	0.555246	0.483	6.8073	6.19322	5.89536	15.2406
KO11_RS00395	ilvI	0.0287385	0.951632	361.546	354.441	458.238	335.607
KO11_RS00400	ilvH	0.103263	0.825369	206.93	183.085	247.501	209.127
KO11_RS00410	cra	-0.125343	0.780357	147.849	138.248	151.077	135.027
KO11_RS00415	mraZ	0.131823	0.771811	137.174	149.989	167.729	176.312
KO11_RS00420	rsmH	0.245988	0.575	163.569	146.167	191.025	211.096
KO11_RS00425	ftsL	0.325448	0.553155	40.8746	52.0064	64.4765	62.6139
KO11_RS00430	ftsI	0.195672	0.659	92.8392	94.0533	102.885	131.972
KO11_RS00435	murE	-0.0930094	0.835	183.362	177.752	198.399	170.618
KO11_RS00440	murF	-0.198834	0.659771	152.699	166.703	163.672	139.534
KO11_RS00445	mraY	-0.280415	0.546514	122.225	113.516	115.775	95.6823
KO11_RS00450	murD	-0.115321	0.790214	168.5	179.5	178.408	172.389
KO11_RS00455	ftsW	-0.0726696	0.873421	156.565	144.811	169.905	142.341
KO11_RS00460	murG	-0.0521231	0.908038	107.011	122.608	125.224	116.428
KO11_RS00465	murC	-0.072087	0.869271	155.773	153.715	167.714	153.501
KO11_RS00470	ddlB	-0.0901712	0.84	216.846	195.31	221.381	201.085
KO11_RS00475	ftsQ	-0.00403862	0.992732	151.093	141.557	162.192	156.545
KO11_RS00480	ftsA	-0.0472877	0.914	148.028	146.167	161.75	148.922
KO11_RS00485	ftsZ	0.145622	0.730868	540.002	563.601	618.28	719.032
KO11_RS00490	lpxC	0.225221	0.6	911.587	930.076	1049.83	1311.45
KO11_RS00495	secM	-0.0710112	0.877398	115.638	125.271	125.209	125.375
KO11_RS00500	secA	-0.352454	0.485	271.155	260.694	274.197	177.657
KO11_RS00505	mutT	-0.441394	0.549	19.5776	14.9617	14.2421	13.5647
KO11_RS00515	yacG	1.0595	0.270817	10.7442	9.2605	16.7487	29.1189
KO11_RS00520	zapD	-0.127177	0.783	106.989	95.998	105.147	97.7532
KO11_RS00525	coaE	0.11206	0.819	48.2885	51.5298	57.8006	60.1521
KO11_RS00530	guaC	0.334806	0.429	364.205	375.673	505.451	514.404
KO11_RS00535	hofC	-0.0020433	0.997691	5.3498	5.63571	5.09643	6.93433
KO11_RS00540	hofB	0.851999	0.318	3.09631	5.11507	4.02227	12.405
KO11_RS00545	ppdD	-1.27172	0.731992	1.3859	0	0.630125	0
KO11_RS00555	nadC	0.123232	0.788	88.3928	81.6495	104.679	97.4964
KO11_RS00560	ampD	0.740103	0.257962	33.2466	40.6749	39.8059	96.8955
KO11_RS00565	ampE	1.03724	0.116266	33.3125	25.5735	37.4582	96.6149
KO11_RS00570	aroP	-0.549025	0.442	778.596	801.096	887.138	271.058
KO11_RS00575	pdhR	-0.184141	0.739684	138.48	147.299	173.601	98.7082
KO11_RS00580	aceE	-0.024809	0.964583	974.357	1014.74	1382.22	731.226
KO11_RS00585	aceF	0.122614	0.797421	798.463	792.966	1097.87	784.343
KO11_RS00590	lpd	-0.136198	0.819655	1425.39	1392.64	1891.42	874.96
KO11_RS00595	yacH	1.13457	0.264708	1.22093	0.701553	1.90326	2.7335
KO11_RS00600	acnB	-1.24327	0.0982958	1259.43	1268.45	903.787	239.768
KO11_RS00605	yacL	1.11868	0.151293	31.9592	30.4455	32.8856	117.932
KO11_RS00610	speD	-0.815348	0.183936	1085.78	1034.5	902.582	396.491
KO11_RS00615	speE	-0.762722	0.194133	761.966	733.877	642.131	309.735
KO11_RS00620	yacC	0.423633	0.438881	59.6412	85.5493	89.3265	124.434
KO11_RS00625	cueO	-1.46586	0.0292992	1271.99	1265.74	728.869	258.588
KO11_RS00630	gcd	-0.0329997	0.963944	46.9509	41.0202	70.807	21.4798
KO11_RS00635	hpt	-0.466601	0.29357	203.892	217.052	165.208	167.709
KO11_RS00640	can	-0.259393	0.687	1053.41	998.463	1322.27	523.17
KO11_RS00645	yadG	0.0311705	0.949	54.5222	42.8634	51.9829	56.965
KO11_RS00650	yadH	0.205074	0.670195	49.2433	47.1211	55.2513	66.4958
KO11_RS00655	yadI	0.418241	0.558797	13.166	17.42	16.3832	28.5788
KO11_RS00660	yadE	0.699492	0.261	11.711	11.0244	13.8213	26.9239
KO11_RS00665	panD	-0.420662	0.439704	826.352	818.857	849.097	481.294
KO11_RS00670	yadD	0.196072	0.812874	6.44481	4.09304	4.62672	8.67342
KO11_RS00675	panC	0.223389	0.601	274.985	286.634	343.538	373.882
KO11_RS00680	panB	0.168707	0.709705	195.664	204.885	209.797	284.66
KO11_RS00685	yadC	-0.166642	0.744672	18.9295	18.8054	17.4207	19.3762
KO11_RS00690	yadK	0.259531	0.778548	4.61234	5.66864	4.66019	8.87707
KO11_RS00695	yadL	0.256982	0.793439	4.05919	5.1022	3.69118	8.37051
KO11_RS00700	yadM	-0.196961	0.844915	3.22003	7.01553	4.88016	4.86938
KO11_RS00705	htrE	0.910468	0.201791	1.53311	2.13457	3.64615	3.89102
KO11_RS00710	yadV	1.61183	0.564	0.413158	0	0.3757	1.02237
KO11_RS00715	yadN	-0.438756	0.734416	2.61479	3.15519	3.32882	1.29408
KO11_RS00720	folK	-0.396158	0.530147	52.2242	52.5146	56.7557	29.4184
KO11_RS00725	pcnB	-0.312835	0.575164	353.207	360.384	404.672	216.501
KO11_RS00730	gluQ	-0.812698	0.217665	42.6265	38.8761	34.8556	15.2633
KO11_RS00735	dksA	-0.10823	0.804	670.925	645.674	596.688	743.038
KO11_RS00740	sfsA	0.530577	0.303026	63.3926	58.5057	74.623	119.262
KO11_RS00745	ligT	0.141695	0.805549	25.3414	33.5903	30.8998	40.3803
KO11_RS00750	hrpB	-0.0241516	0.95695	33.4493	33.2545	34.2045	37.5856
KO11_RS00760	mrcB	-0.108641	0.81409	93.0489	91.6194	103.978	82.4398
KO11_RS00765	fhuA	0.362059	0.423281	442.013	460.139	700.349	561.657
KO11_RS00770	fhuC	0.502785	0.328	43.3604	58.264	86.1861	70.5817
KO11_RS00775	fhuD	0.304019	0.597857	71.5018	62.5662	115.659	63.5147
KO11_RS00780	fhuB	0.651064	0.282162	23.8158	21.6156	51.4696	25.6397
KO11_RS00785	hemL	0.207509	0.637668	341.191	339.239	370.308	492.404
KO11_RS00790	clcA	0.420427	0.388435	26.5155	24.712	32.7368	42.4977
KO11_RS00795	erpA	-0.32451	0.666211	191.971	157.455	231.683	67.8627
KO11_RS00800	yadS	-0.57866	0.422854	28.4419	24.1621	26.7551	11.3256
KO11_RS00805	btuF	0.138558	0.81192	28.2893	25.3712	38.9343	25.2262
KO11_RS00810	mtn	0.283292	0.521	341.134	344.792	398.21	517.975
KO11_RS00815	dgt	0.554002	0.26764	45.4406	47.521	57.6655	92.6208
KO11_RS00820	degP	0.443733	0.474	116.165	114.864	235.523	103.271
KO11_RS00825	cdaR	-0.314871	0.56988	17.2013	14.9019	12.9947	15.2798
KO11_RS00830	yaeH	1.19463	0.0760169	291.983	255.517	337.988	1056.44
KO11_RS00835	dapD	0.0391563	0.945902	1874.9	1782.3	2710.44	1348.4
KO11_RS00840	glnD	0.834356	0.125992	36.9519	35.1957	47.7939	94.3732
KO11_RS00845	map	0.0476841	0.914	409.045	438.431	508.206	446.688
KO11_RS00850	rpsB	-0.657827	0.245791	4099.49	4004.4	3665.7	1884.8
KO11_RS00855	tsf	-0.694031	0.218582	2017.63	2050.9	1788.62	929.22
KO11_RS00860	pyrH	-0.485637	0.380189	207.462	246.353	223.163	127.647
KO11_RS00865	frr	-0.371541	0.446499	1042.62	1101.89	1062.75	737.016
KO11_RS00870	dxr	0.112187	0.821795	24.3226	23.9429	29.1019	27.8761
KO11_RS00875	ispU	-0.316457	0.594415	219.384	220.199	257.223	123.953
KO11_RS00880	cdsA	-0.299758	0.592	169.551	145.009	176.9	99.8111
[truncated: 4,548 more rows]

## Sheet: E. coli 042
Supplementary Data_5. Gene expression profiling after the deletion of fur under iron-replete condition in E. coli 042.
[truncated: 5,032 more rows]

[truncated: 4 more sheets: E. coli BL21(DE3), E. coli Crooks,  E. coli O157.H7 Sakai, E. coli CFT073]
