# Supplementary material for: The Escherichia coli Fur pan-regulon has few conserved but many unique regulatory targets
Source: Nucleic Acids Res. 2023 Apr 7;51(8):3618–30. doi: 10.1093/nar/gkad253 (PMC10164565; doi:10.1093/nar/gkad253)
Supplement: gkad253_Supplemental_Files [file gkad253_supplemental_files.zip › Dataset 4 Fur pan regulon.xlsx]

## Sheet: Pan-regulon genes
Dataset 4. Gene expression profiling of the pan-regulon genes between WT and Δfur KO strains under iron-replete conditions
1) The first column, "Type of pan-regulon", is the category of pan-regulon, including core, accessory and unique regulon
2) The next column, "Cluster_groups", are ortholog clusters
3) The next column, "Representative names", are gene names or locus tag (if the gene names are not present, locus_tags are used)
4) The numbers with the red shade represent the up-regulation of gene expression
5) The numbers with the green shade represent the down-regulation of gene expression
6) The gray shades represent that genes are not conserved in certain strains based on pan-genome analysis
7) The number "0" with the white shade represents "N/A" in DESeq result
8) The values are the corresponding log2(Fold Change) between WT and Δfur KO strains.
				Fur Pan-regulon (469)
Type of pan-regulon (No. of genes)	Number of regulon	Cluster_groups	Representative name	MG1655	W3110	W	KO11FL	042	BL21(DE3)	Crooks	O157:H7 Sakai	CFT073
Core regulon (36)	1	cluster_968	yjjZ	7.91468	10.2471	8.48534	11.3182	7.27998	5.54405	7.66542	8.12337	6.40605
	2	cluster_79	fepA	6.60235	9.18917	9.68766	6.14554	9.62409	7.58734	7.49353	7.26871	6.4238
	3	cluster_349	entC	5.9838	9.99285	8.69732	4.72825	9.39238	6.76885	6.08323	6.31768	6.88617
	4	cluster_114	cirA	6.73419	9.39811	9.17074	5.61328	9.00909	7.46444	7.1835	7.19131	2.55059
	5	cluster_74	fiu	5.46658	10.0281	8.34634	5.18852	8.03838	7.09089	6.52824	5.82791	6.19754
	6	cluster_170	entE	5.93364	9.99223	9.08748	4.83507	7.80811	5.90104	6.30042	6.13974	6.41456
	7	cluster_339	fes	5.42445	9.38837	8.07472	4.70939	8.49992	7.9471	6.05841	5.17566	7.02056
	8	cluster_1022	ybdZ	6.18898	9.39997	6.7268	5.69937	5.06887	7.57611	6.60746	5.08843	6.94746
	9	cluster_576	entB	5.67945	8.46828	9.11571	5.2228	5.54771	5.52256	6.33687	5.96895	5.76737
	10	cluster_668	entA	5.3457	7.78702	7.93842	5.21206	5.85743	5.42194	5.84235	6.0501	5.42606
	11	cluster_13	entF	5.43302	7.89203	7.9582	5.38183	6.35296	5.63156	5.7804	5.62032	4.64466
	12	cluster_876	entH	5.52551	6.6627	8.06523	5.19183	5.54184	5.23727	5.77951	5.75189	5.38909
	13	cluster_995	nrdH	5.0367	7.15068	7.18856	4.32436	7.91349	5.8039	4.63601	3.13974	3.51372
	14	cluster_878	nrdI	4.97199	8.94025	4.10976	3.66337	6.6133	6.84345	4.27364	3.53474	4.94443
	15	cluster_88	nrdE	4.51876	7.45571	4.98605	3.71692	5.44934	4.9937	4.21793	3.49321	4.55483
	16	cluster_501	nrdF	4.42958	6.24625	4.82289	3.41264	4.9098	4.70008	4.53443	3.31198	3.783
	17	cluster_627	fhuF	2.02238	8.49324	4.32677	2.33314	7.52464	4.79044	2.83784	2.24452	4.7117
	18	cluster_315	entS	2.7495	7.42172	4.06706	1.82987	5.86056	3.98834	3.17736	2.78114	5.0167
	19	cluster_1049	ydiE	2.86876	8.14119	5.24495	2.90788	7.08399	-1.09606	3.20069	2.22506	5.16212
	20	cluster_462	fepD	2.47317	7.12541	3.66605	2.04796	5.45233	3.82834	2.97758	2.35841	4.98919
	21	cluster_202	sufB	2.72171	5.7904	3.4551	2.50101	5.35854	3.24491	3.33368	3.34563	4.06459
	22	cluster_505	fepB	2.62308	5.85796	3.50842	2.23196	4.19343	3.77369	2.69244	3.54179	4.18716
	23	cluster_472	fepG	2.61295	6.90708	3.81544	1.44886	4.4486	3.21406	2.81695	2.5258	4.4822
	24	cluster_304	sufD	2.68261	5.38757	3.87379	2.54104	4.37518	3.42091	3.56593	3.10656	3.23253
	25	cluster_608	fepC	2.66792	6.93526	3.78225	2.24905	4.65295	2.06227	2.87786	2.47281	3.74391
	26	cluster_328	sufS	2.72674	4.63364	4.0093	2.92407	3.88197	3.44436	3.51306	3.20418	2.80542
	27	cluster_874	sufE	2.57511	4.3681	3.99946	3.21609	4.06473	4.09717	3.33203	2.4583	2.52341
	28	cluster_671	sufC	2.4619	5.42073	3.43643	2.35281	4.66177	1.86468	3.25434	3.05393	3.65547
	29	cluster_381	efeO	1.54658	7.67181	3.51298	1.06253	4.372	3.21356	2.35207	1.81919	4.51644
	30	cluster_303	efeB	1.30119	6.25388	3.32139	1.02287	4.50362	2.26968	2.11578	1.77761	4.49166
	31	cluster_680	exbB	1.86688	5.52529	2.71372	1.95217	3.65981	2.55309	2.31849	1.86455	3.60943
	32	cluster_869	exbD	1.96527	5.26992	2.81413	1.88751	3.5864	2.68201	2.22159	1.90833	3.43526
	33	cluster_648	yqjH	2.0971	4.23903	2.75262	2.10531	3.3849	2.30883	2.24719	1.63139	1.88569
	34	cluster_660	gpmA	1.77006	3.32799	2.44658	2.63877	2.52287	2.56882	2.19683	1.65357	2.58749
	35	cluster_320	mntH	1.1638	2.49076	2.78899	2.98977	2.33315	1.72153	1.84983	3.29941	2.93266
	36	cluster_902	ybaN	1.15847	3.79442	1.47068	1.4351	3.11176	2.22995	1.94537	1.3326	2.25507
Accessory regulon (158)	1	cluster_76	fhuA	1.09104	5.00277	2.18082	0	3.09589	1.96822	1.07393	1.40194	3.92964
	2	cluster_165	yojI	0	5.76095	1.6063	0	3.19213	2.33095	0	0	2.62449
	3	cluster_557	fhuD	1.07371	3.13536	2.51199	0	3.03165	2.11273	1.34953	1.21146	2.43704
	4	cluster_619	fhuC	0	3.08708	2.43157	0	2.76305	1.2142	1.35555	0	3.04359
	5	cluster_119	fhuB	0	3.27994	2.57934	0	1.32015	1.84013	1.12287	0	2.28888
	6	cluster_1012	feoA	1.16493	2.40273	2.40018	4.16737	0	1.58786	0	0	1.13294
	7	cluster_153	recN	2.29211	1.5602	1.22065	0	1.94223	1.3889	1.96662	0	0
	8	cluster_67	feoB	0	1.5338	1.96224	3.64126	0	1.5962	0	0	0
	9	cluster_1001	feoC	1.46658	0	0	5.46431	-2.43066	2.72673	0	0	0
	10	cluster_1031	yjbJ	1.17182	1.12067	0	4.26641	2.33215	0	0	2.67453	-2.49725
	11	cluster_757	sodA	0	3.41516	0	0	1.15398	0	0	0	2.58247
	12	cluster_275	yhjE	0	1.85714	0	0	0	0	0	0	1.25962
	13	cluster_495	arnC	0	0	0	0	0	1.55397	1.8289	0	0
	14	cluster_118	arnA	0	0	0	0	1.01959	0	1.46138	0	0
	15	cluster_774	rsxA	0	1.09698	0	0	1.30325	1.39283	0	0	0
	16	cluster_158	arnT	0	0	0	0	0	1.09754	1.16285	0	0
	17	cluster_893	arnF	0	0	1.07408	0	0	1.03066	1.21249	0	0
	18	cluster_558	arnD	0	0	0	0	1.31969	0	1.3698	0	0
	19	cluster_946	yjcH	0	2.8257	0	0	0	0	0	0	1.08571
	20	cluster_68	rsxC	0	1.59151	0	0	0	1.01941	0	0	0
	21	cluster_776	rsxB	0	1.37288	0	0	0	1.1787	0	0	0
	22	cluster_229	treB	0	0	0	0	0	0	0	1.52238	-1.19598
	23	cluster_271	ssnA	0	-1.09074	0	0	-1.7956	0	0	0	0
	24	cluster_926	hybF	0	-1.45264	0	0	0	0	-1.23754	0	0
	25	cluster_143	hybC	0	-3.03034	0	0	-1.12959	0	0	0	-1.42182
	26	cluster_814	ftnB	-1.21501	-1.88759	0	0	0	0	0	-1.32952	0
	27	cluster_276	yebA	-2.95694	0	0	-1.76671	-2.42966	0	0	0	0
	28	cluster_820	ftnA	-1.27287	-3.67402	-1.68898	-1.10822	-2.48637	-1.88205	-1.39703	0	-2.41933
	29	cluster_346	hybB	0	-4.92215	-2.2133	0	-3.82756	-1.15719	-1.51735	-1.26146	-2.36086
	30	cluster_387	hybO	-1.37371	-5.67179	-1.26341	1.79254	-4.15248	-1.67269	-1.36291	0	-3.19889
	31	cluster_483	hybA	-1.62612	-5.67035	-1.48082	0	-4.8288	-1.63197	0	-1.03476	-3.53809
	32	cluster_760	mntP	0	-3.59388	-2.67801	-1.96332	-1.88082	-2.01867	-2.54436	-2.00602	-2.72789
	33	cluster_714	ybiX	5.2107	7.12066	5.70661	4.47425	6.79261	5.94471	5.8334	4.73162
	34	cluster_81	fhuE	5.01736	6.14862	6.13599	3.88584		5.61345	5.29175	8.38043	3.02242
	35	cluster_417	yncE	3.10427	8.14079	5.30162		5.50716	5.22289	4.20487	3.64548	5.07114
	36	cluster_904	sufA	3.4179	7.41381	4.2711	3.10787	5.69607		4.23588	3.40842	4.82082
	37	cluster_1046	bfd		7.30406	3.5817	3.08022	5.52014	3.11182	2.41751	2.27139	5.23336
	38	cluster_149	yddA	3.06475	6.93408	3.95904		4.80699	3.95272	2.08797	1.8749	3.43547
	39	cluster_596	Y75_RS05310		8.30321	2.68641	1.05415	5.8248	4.97133	2.00402	1.85363
	40	cluster_758	entD	5.47233	6.68361		6.11556	5.28899				3.02167
	41	cluster_63	yddB	2.94649	3.9909	3.79831		3.87183	2.7236	2.29952	2.00765	2.90014
	42	cluster_474	EC042_RS20210					9.56018			7.52319	7.05238
	43	cluster_120	EC042_RS20205					9.17843			7.41937	7.11227
	44	cluster_262	EC042_RS20215					9.04632			6.91258	7.29672
	45	cluster_506	EC042_RS20230					6.12624			11.7831	5.1465
	46	cluster_981	ybiI		5.31433	4.51803	2.77314	2.57639	2.89059	3.86434	0
	47	cluster_688	tonB	1.62447	4.80854	2.24577	1.57579	3.64409	2.97962	2.15461		3.16217
	48	cluster_805	fecI	3.3268	6.25147			4.59183	4.56623	3.22284
	49	cluster_1035	Y75_RS23290		6.42197	2.55212	3.56946		5.95617	2.93211
	50	cluster_510	fecR	3.39113	5.8009			4.51273	4.37043	3.30425
	51	cluster_66	fecA	2.97522	4.88054			3.25785	5.45975	4.77392
	52	cluster_753	EC042_RS20225					6.34595			9.61294	5.00907
	53	cluster_643	EC042_RS20235					5.71687			8.96882	5.07171
	54	cluster_822	EC042_RS20220					6.92422			6.48842	5.45133
	55	cluster_39	pqqL		2.94491	3.15333		3.24304	2.25665	2.192	1.65557	1.94197
	56	cluster_443	EC042_RS20200					5.81298			4.89938	4.88693
	57	cluster_89	EC042_RS17705					8.14633			3.53298	3.91805
	58	cluster_465	fecC	1.95689	3.48173				4.45287	4.1156
	59	cluster_552	fecB	2.20069	2.80091				4.33871	4.09448
	60	cluster_99	ECs1360								5.39308	6.36861
	61	cluster_503	EC042_RS11800					5.2005				6.25481
	62	cluster_507	fecD	2.109	2.47845				3.76783	3.04765
	63	cluster_610	EC042_RS17700					5.89949			1.82016	3.26806
	64	cluster_646	fecE	1.39726	1.99262				3.45641	3.3762
	65	cluster_134	EC042_RS11795					5.95257				4.21655
	66	cluster_489	EC042_RS17695					4.55324			1.86636	2.60029
	67	cluster_990	ymgE	0	-1.06658	0	5.09087	1.04584	0	1.62067	1.26634
	68	cluster_133	EC042_RS11790					5.59432				2.38426
	69	cluster_87	Y75_RS23850		4.99648						1.21783	1.47796
	70	cluster_598	EC042_RS08030					4.72194				2.90252
	71	cluster_427	EC042_RS17690					4.0552			1.51999	1.98801
	72	cluster_832	bfr			1.14114		3.52007	0	0	1.02958	3.351
	73	cluster_1019	ydcX		2.24943	0	0	2.61191	1.91239
	74	cluster_511	EC042_RS17685					3.79841			1.55352	2.01539
	75	cluster_453	adhP	0	1.26997	1.17742		0	0	1.03684	2.19952	0
	76	cluster_578	EC042_RS08025					4.44939				2.68001
	77	cluster_287	EC042_RS11780					3.98373				3.12872
	78	cluster_242	EC042_RS11785					4.74849				2.23449
	79	cluster_563	EC042_RS17680					3.03173			1.1068	1.55643
	80	cluster_532	paaA	1.84182	4.28573	-1.00432	0			0
	81	cluster_1032	EC042_RS17095					2.44953				2.87933
	82	cluster_577	EC042_RS08020					3.67465				1.64754
	83	cluster_97	yncD		2.94697			2.01769
	84	cluster_923	yejG		3.25234							1.42892
	85	cluster_720	yehC			1.3594	3.00598
	86	cluster_875	pgaD		0	1.24948	0		0	1.46931	0	0
	87	cluster_818	paaD	0	2.48489	1.51627	1.62651			-1.81715
	88	cluster_628	paaG	0	1.8988	0	1.32391			0
	89	cluster_280	ugpB		1.77802	0	0	1.78633		0
	90	cluster_274	pgaC		0	0	0		2.12483	1.317	0	0
	91	cluster_873	paaI	0	0	0	1.18635			2.53475
	92	cluster_407	paaE	1.03194	1.46566	0	1.03922			0
	93	cluster_669	paaC	1.141	1.94675	0	0			0
	94	cluster_809	sfmF	0	0	1.34485	1.10333	0	0	0	1.18983
	95	cluster_77	Y75_RS24075		1.72242			0			2.63902
	96	cluster_60	pgaA		0	1.15553	0		1.568	1.24076	0	0
	97	cluster_922	erpA	0	1.30203		0	1.7319	0	0	0	0
	98	cluster_959	paaB	0	2.31501	-1.15312	0			1.52203
	99	cluster_644	paaF	1.1912	1.4635	0	0			0
	100	cluster_708	sfmC		0	-2.53161		1.35477	2.59251	1.30348	0
	101	cluster_779	yceI			1.13049	0	1.1738				0
	102	cluster_634	ygfM		0	0	-1.22005		1.49859	2.27916	0	0
	103	cluster_783	yceJ			0	0	1.74642				1.07012
	104	cluster_1057	ymgI	0	0	0	0	0	-2.04419	1.68388		1.45351
	105	cluster_899	bssR		-4.93899		6.51378
	106	cluster_123	acs	0		0	0	1.93159	0	0	0	2.01142
	107	cluster_991	EC042_RS09175				0	-2.08303		2.87714
	108	cluster_601	gadX	0	0	0	1.13468	-1.53299		0		1.57296
	109	cluster_952	ECW_RS21645			2.3502	-1.02167
	110	cluster_993	ymgC				0	-1.02526	1.19279	0
	111	cluster_217	norV	0	0	1.36876	0	-1.00705	0	0	0
	112	cluster_248	cusC		-1.919					2.56169
	113	cluster_1000	ycgZ				-1.32223	0	1.71507	0
	114	cluster_225	yaaJ				1.10823	-1.48449
	115	cluster_975	ymgA				0	2.40804	0	-1.7604
	116	cluster_1064	ECW_RS26860			-1.50641	1.06812
	117	cluster_m_0	fdoG		1.14936		-1.02202			0
	118	cluster_187	cadC		-2.24392	0	1.9197	-1.47217			0	0
	119	cluster_214	uxaB		-1.66869	0	0		0			-1.42614
	120	cluster_236	uxaC		-1.34414		0			-1.10215
	121	cluster_581	manZ		-1.31178		0					-1.39209
	122	cluster_616	manY		-1.34754		0					-1.43282
	123	cluster_145	araB		-1.20576							-1.06557
	124	cluster_433	gpr		-1.45889	0	0			0		-1.09967
	125	cluster_494	manX		-1.49568		0					-1.47343
	126	cluster_828	yhhY		-1.45644			-1.09271
	127	cluster_889	sdhC	-1.57021	3.06639	-1.40562	-1.53963		0	-1.00357	-1.10693	0
	128	cluster_531	yhcC		-3.64183	0	1.62895				0
	129	cluster_787	yfcV	1.77626	-5.13978
	130	cluster_323	preA				-1.32642		-2.30465
	131	cluster_32	Y75_RS17640		1.12063	0	0	0	-1.32636	0	0	0
	132	cluster_687	ECW_RS08375			-1.30233	-2.05878				0	0
	133	cluster_343	emrD	0	-2.11131	0	0		-1.50819	-1.63474		0
	134	cluster_321	preT				-1.13386		-2.97098
	135	cluster_985	ECW_RS15960			-1.50641		-1.55244		0	-1.74293
	136	cluster_980	ariR				0	-2.02557	-2.60739	0
	137	cluster_98	ydhV				0	-4.1679	-1.48455
	138	cluster_684	sdiA	0	0	0	0	-1.16764		0	0	-1.34231
	139	cluster_710	pepE		-4.01611							-1.32263
	140	cluster_699	ybeR				-2.3647		-3.07657
	141	cluster_42	acnA	0	0	0	0	0	-1.70833	-1.20297		0
	142	cluster_921	sdhD	-2.00394	2.80906	-1.86046	-1.8804		-1.01033	-1.25491	-1.23407	0
	143	cluster_599	dkgA		-2.69778		1.19106	-2.75156			0	-1.56772
	144	cluster_1052	ECW_RS27005		0	-2.53161	4.18786	-3.21144	-1.97588	-2.7495
	145	cluster_526	znuA		0	0	0	-3.96078	-1.23612	0	0	0
	146	cluster_750	ydhY				1.08365	-4.68286	-2.8846
	147	cluster_572	dmsC	0	-5.94395	0	3.20186	-4.19796	1.5959	0	0
	148	cluster_135	sdhA	-1.9993	2.69039	-1.91544	-1.82046		-1.70324	-1.241	-1.33398	0
	149	cluster_786	ECW_RS08380			-1.9486	-3.21137	-1.80731			-1.30227
	150	cluster_691	sdhB	-2.0812	2.22458	-1.86343	-2.10087		-2.14198	-1.40437	-1.46049	0
	151	cluster_486	dppD		-2.36133	-1.62434	-1.75795		-1.47434	-1.85286	-1.2083
	152	cluster_360	yqhD		-3.12787		0	-3.05273		-1.05369	-1.44082	-2.13487
	153	cluster_549	dppC		-2.65305	-1.78977	-1.86718		-1.27044	-2.0184	-1.2218
	154	cluster_446	dppB		-2.6395	-2.22424	-2.30357		-1.64936	-1.67824	0
	155	cluster_463	dppF		-2.73107	-1.9414	-1.81925		-1.9808	-2.40561	-1.52523
	156	cluster_761	dmsB	-1.22506	-7.48211	0	2.81916	-5.36505	0	0	0
	157	cluster_996	Y75_RS09590		-3.58407			-2.99645	-2.89188	-3.38469		-3.31003
	158	cluster_59	dmsA	-1.46373	-7.55167	0	3.24972	-6.2712	-1.92289	-1.14587	0
Unique regulon (275)	1	cluster_476	ldhA	0	0	0	1.29379	0	0	0	0	0
	2	cluster_621	map	0	1.2841	0	0	0	0	0	0	0
	3	cluster_373	arnB	0	0	0	0	0	0	1.5776	0	0
	4	cluster_756	rsxG	0	1.55854	0	0	0	0	0	0	0
	5	cluster_419	rsxD	0	1.61383	0	0	0	0	0	0	0
	6	cluster_746	nth	0	1.5495	0	0	0	0	0	0	0
	7	cluster_160	actP	0	2.05694	0	0	0	0	0	0	0
	8	cluster_705	rsxE	0	1.58767	0	0	0	0	0	0	0
	9	cluster_611	mutM	0	0	0	-1.14162	0	0	0	0	0
	10	cluster_933	arnE	0	0	0	0	0	0	0	0	-1.57107
	11	cluster_951	ynfD	0	0	0	0	0	0	0	0	-1.08842
	12	cluster_307	yihN	0	-1.43483	0	0	0	0	0	0	0
	13	cluster_28	ygfK	0	0	0	0	0	0	0	0	-1.00142
	14	cluster_992	hybG	0	-1.828	0	0	0	0	0	0	0
	15	cluster_994	zapB	0	-1.11399	0	0	0	0	0	0	0
	16	cluster_821	hybD	0	-1.96004	0	0	0	0	0	0	0
	17	cluster_825	hybE	0	-1.75401	0	0	0	0	0	0	0
	18	cluster_111	pgaB	0	0	0	0		2.17364	0	0	0
	19	cluster_220	ydiU		1.60533	0	0	0		0	0	0
	20	cluster_394	asd	0	0	0	0	0	0	0		1.43893
	21	cluster_226	paaH	0	0	1.21515	0			0
	22	cluster_666	EC042_RS16425					2.20831			0
	23	cluster_172	yoaD	0	0	0	1.23693	0	0	0		0
	24	cluster_605	nlpA								0	2.65101
	25	cluster_811	yfcR	1.86204	0
	26	cluster_675	ECs1986					0			1.47065
	27	cluster_651	yabI			0	0	1.03231		0	0
	28	cluster_823	KO11_RS05865		0		1.99343					0
	29	cluster_861	uspF			0	1.94621
	30	cluster_436	sfmH		0	1.03979		0	0	0	0
	31	cluster_587	ugpE		1.78799	0	0	0		0
	32	cluster_191	ycgG	0	0	0	1.01489	0	0	0
	33	cluster_449	galE				0					1.68093
	34	cluster_332	bluF				0	1.59834
	35	cluster_418	waaQ			0	0		0	0	0	1.20657
	36	cluster_431	galT				0					1.64796
	37	cluster_25	ECs1803					0			1.09044
	38	cluster_620	waaP			0	0		0	0	0	1.22371
	39	cluster_308	ybiU	0	1.63569
	40	cluster_73	ECW_RS21660			1.06684	0
	41	cluster_564	ugpA		1.68117	0	0	0		0
	42	cluster_397	KO11_RS16655			0	1.35384	0
	43	cluster_260	argG		1.15635		0
	44	cluster_740	alkB					0			1.10301
	45	cluster_65	arcB	0	0	0	1.03847		0	0	0
	46	cluster_313	avtA							0		1.07722
	47	cluster_1042	aaeX				1.06812			0
	48	cluster_367	galK				0					1.35988
	49	cluster_450	C_RS21015			0	0		0	0		1.34294
	50	cluster_609	ydhT				1.1789	0	0
	51	cluster_414	ada					0			1.02482
	52	cluster_488	qorA	0	-1.14358	0		0	0	0	0	0
	53	cluster_983	ilvM				0					1.05161
	54	cluster_295	purD				0	1.32055
	55	cluster_164	C_RS22130				0					1.28477
	56	cluster_562	pstA				0					1.07173
	57	cluster_534	ilvE				0					1.05078
	58	cluster_640	pstB		1.26463		0				0
	59	cluster_631	ydhU				1.07295	0	0
	60	cluster_512	cyoA			0	0		1.04382
	61	cluster_337	paaJ	0	1.19061	0	0			0
	62	cluster_934	prlF				1.00252					0
	63	cluster_128	ilvD				0					1.11858
	64	cluster_769	yihX	0	-1.07881				0	0	0
	65	cluster_426	glnL		-1.13411		0		0	0
	66	cluster_461	argF	-1.21053	0
	67	cluster_239	glnG		-1.1003		0		0	0
	68	cluster_848	KO11_RS03105			0	-1.24544
	69	cluster_940	ymgD					-1.02719				0
	70	cluster_35	ycgV				0	-1.94399			0
	71	cluster_477	tdcB		0	-1.08925	0
	72	cluster_1017	KO11_RS03120			0	-1.78364
	73	cluster_247	selA		0	0	0	-1.09114	0	0	0	0
	74	cluster_273	rimO	0	1.09013	0	0	0		0	0	0
	75	cluster_662	yfcS	0	-1.95635
	76	cluster_730	ydhX				0	-2.0532	0
	77	cluster_937	cyoD			0	0		-1.1293
	78	cluster_438	tqsA	0	-1.45993	0	0		0	0	0
	79	cluster_826	yfcQ	-1.52018	0
	80	cluster_46	KO11_RS16420			0	-2.27225					0
	81	cluster_751	yadS	0	0	0	0		0	0	0	-1.28131
	82	cluster_645	ECOLC_RS04515					0		-3.13623
	83	cluster_815	ydeR			0	-1.58296					0
	84	cluster_970	KO11_RS03115			0	-2.78161
	85	cluster_254	sdaB		0		-1.49164	0				0
	86	cluster_762	EC042_RS27020					-3.05336			0
	87	cluster_344	uxuA	0	0		0			-1.24605
	88	cluster_742	ydhW				0	-3.9943	0
	89	cluster_358	C_RS23275								0	-2.95604
	90	cluster_78	yfgF	0	-1.42516	0		0	0	0	0	0
	91	cluster_925	ymgG					0		-3.95583		0
	92	cluster_1040	ECW_RS12100			9.953
	93	cluster_5	EC042_RS11805					6.6817
	94	cluster_542	EC042_RS08035					5.73462
	95	cluster_178	EC042_RS11825					5.52065
	96	cluster_361	EC042_RS11815					5.51621
	97	cluster_614	EC042_RS11820					5.4868
	98	cluster_83	C_RS05865									5.48196
	99	cluster_388	C_RS05885									5.46778
	100	cluster_1	EC042_RS11810					5.44034
	101	cluster_850	alaE				5.31816
	102	cluster_654	adiY				5.12807
	103	cluster_107	C_RS24455									5.04781
	104	cluster_16	C_RS05880									4.98209
	105	cluster_m_12	Y75_RS23430		4.32704
	106	cluster_m_4	KO11_RS26865				4.0215
	107	cluster_894	ECs0835								3.8573
	108	cluster_556	ycbJ				3.6051
	109	cluster_376	fepE	3.3125
	110	cluster_300	puuB								3.18735
	111	cluster_205	puuC								3.03034
	112	cluster_1053	yciG				2.98887
	113	cluster_944	C_RS26755									2.94737
	114	cluster_1025	KO11_RS06325				2.85109
	115	cluster_478	sbp									2.84451
	116	cluster_863	ECOLC_RS18300							2.817
	117	cluster_915	ECOLC_RS18375							2.78947
	118	cluster_998	C_RS22455									2.7614
	119	cluster_233	puuA								2.66152
	120	cluster_544	ECW_RS13095			2.61945
	121	cluster_85	ECW_RS13100			2.60178
	122	cluster_1036	ECs1988								2.58962
	123	cluster_1067	ilvL				2.57476
	124	cluster_1063	hokB				2.57476
	125	cluster_292	ECW_RS13090			2.49571
	126	cluster_649	puuD								2.42382
	127	cluster_917	EC042_RS11575					2.39281
	128	cluster_293	ECOLC_RS18370							2.36309
	129	cluster_916	C_RS07340									2.33382
	130	cluster_1048	C_RS26600									2.30813
	131	cluster_466	mglB		2.3035
	132	cluster_192	mglA		2.28893
	133	cluster_1009	EC042_RS28340					2.26248
	134	cluster_529	C_RS21155									2.25803
	135	cluster_26	cusA							2.22413
	136	cluster_886	KO11_RS01355				2.213
	137	cluster_196	C_RS07370									2.13311
	138	cluster_199	ECW_RS13105			2.10284
	139	cluster_935	yegP				2.09479
	140	cluster_499	tauA		2.07906
	141	cluster_1006	ECs3728								2.07543
	142	cluster_948	EC042_RS17105					2.07153
	143	cluster_561	hcaR		2.03542
	144	cluster_1020	ECs4552								2.00486
	145	cluster_827	ECW_RS13110			1.95496
	146	cluster_454	mglC		1.93344
	147	cluster_238	yjiR		1.91819
	148	cluster_1013	EC042_RS28335					1.86923
	149	cluster_m_6	ECs1555								1.84623
	150	cluster_612	ysgA									1.83808
	151	cluster_843	EC042_RS21080					1.78685
	152	cluster_719	EC042_RS21085					1.77912
	153	cluster_780	nfuA									1.7774
	154	cluster_988	C_RS22460									1.72298
	155	cluster_12	purL		1.69969
	156	cluster_600	tauC		1.66496
	157	cluster_424	fbaB								1.66178
	158	cluster_641	garL				1.63772
	159	cluster_989	yidD		1.63707
	160	cluster_979	KO11_RS16575				1.61183
	161	cluster_1050	yfgG				1.5977
	162	cluster_813	dps				1.57965
	163	cluster_174	C_RS07365									1.56791
	164	cluster_1003	ECs2962								1.56748
	165	cluster_639	ECs1077								1.54238
	166	cluster_399	C_RS21170									1.52408
	167	cluster_231	EC042_RS21090					1.52285
	168	cluster_712	C_RS22465									1.52215
	169	cluster_790	puuR								1.51503
	170	cluster_927	ECs1984								1.50742
	171	cluster_1065	rpmH		1.49515
	172	cluster_266	garP				1.45297
	173	cluster_1008	EC042_RS26785					1.44896
	174	cluster_m_1	C_RS26585									1.38976
	175	cluster_415	phoH								1.35643
	176	cluster_535	ECs3884								1.35223
	177	cluster_949	C_RS21175									1.34696
	178	cluster_953	yiiS									1.34556
	179	cluster_126	C_RS07355									1.3448
	180	cluster_286	C_RS21220									1.30159
	181	cluster_263	C_RS16075									1.29766
	182	cluster_1010	ECOLC_RS06610							1.29419
	183	cluster_967	ECs2624								1.2583
	184	cluster_330	astC				1.24755
	185	cluster_416	C_RS21480									1.24026
	186	cluster_270	yhaO				1.23725
	187	cluster_647	tauB		1.23495
	188	cluster_258	astB				1.23247
	189	cluster_543	ydeQ									1.23109
	190	cluster_310	waaL		1.22701
	191	cluster_984	ECW_RS25900			1.21531
	192	cluster_1058	rpmG				1.21102
	193	cluster_162	yidC		1.20804
	194	cluster_554	eamA		1.20378
	195	cluster_1011	dicC				1.19022
	196	cluster_930	KO11_RS01325				1.19022
	197	cluster_896	yhhH						1.13839
	198	cluster_467	EC042_RS26870					1.12537
	199	cluster_198	ECs2961								1.11827
	200	cluster_75	maeB		1.1104
	201	cluster_665	yecC		1.07248
	202	cluster_868	uspD									1.07141
	203	cluster_1047	ECs2976								1.05152
	204	cluster_395	livJ					1.0486
	205	cluster_92	ECs2963								1.04828
	206	cluster_147	maeA		1.04756
	207	cluster_819	rzpQ									1.04593
	208	cluster_1026	cnu			1.0413
	209	cluster_350	mdtL		1.0378
	210	cluster_956	yciI									1.02312
	211	cluster_485	KO11_RS01320				1.01887
	212	cluster_749	ECs1276								1.00652
	213	cluster_939	ECs0838								1.00195
	214	cluster_568	hslO				-1.00525
	215	cluster_566	tsx				-1.01838
	216	cluster_678	C_RS01370									-1.02128
	217	cluster_677	ypdB									-1.03165
	218	cluster_470	fliG				-1.04245
	219	cluster_31	ydiJ								-1.06495
	220	cluster_733	C_RS16080									-1.07627
	221	cluster_520	rhsA							-1.10024
	222	cluster_197	araA									-1.10516
	223	cluster_252	fliI				-1.11562
	224	cluster_148	ypdA									-1.14506
	225	cluster_565	C_RS18460									-1.21106
	226	cluster_588	glpF		-1.21541
	227	cluster_784	yaaH									-1.21641
	228	cluster_184	cueO							-1.24945
	229	cluster_853	fliJ				-1.25096
	230	cluster_9	yghJ				-1.27146
	231	cluster_355	yieL				-1.27751
	232	cluster_146	narQ		-1.34241
	233	cluster_404	EC042_RS24405					-1.41101
	234	cluster_997	yahM						-1.41552
	235	cluster_171	yjgZ									-1.42297
	236	cluster_167	bglH				-1.42713
	237	cluster_296	sdaC				-1.48436
	238	cluster_1027	EC042_RS29015					-1.55244
	239	cluster_772	EC042_RS24425					-1.60196
	240	cluster_635	C_RS18455									-1.63914
	241	cluster_50	EC042_RS24435					-1.65636
	242	cluster_19	EC042_RS24430					-1.67027
	243	cluster_1034	ydhZ			-1.73819
	244	cluster_m_7	ECs1804								-1.74293
	245	cluster_794	EC042_RS24410					-1.74344
	246	cluster_54	EC042_RS26390					-1.75742
	247	cluster_237	EC042_RS24415					-1.78444
	248	cluster_755	C_RS13735									-1.85659
	249	cluster_101	fhlA					-1.91902
	250	cluster_1016	EC042_RS24420					-1.92684
	251	cluster_317	sstT					-2.01353
	252	cluster_919	hypA					-2.27251
	253	cluster_37	EC042_RS25620					-2.28607
	254	cluster_905	C_RS21340									-2.35673
	255	cluster_723	nrfC									-2.41859
	256	cluster_866	C_RS28875									-2.43931
	257	cluster_625	Y75_RS13850		-2.45171
	258	cluster_166	yqeB		-2.47373
	259	cluster_430	abrB									-2.47397
	260	cluster_523	tdcA									-2.69348
	261	cluster_222	nrfA									-2.77806
	262	cluster_785	nrfB									-2.79167
	263	cluster_161	fumA				-2.95151
	264	cluster_456	hypE					-2.96457
	265	cluster_777	mocA		-3.0281
	266	cluster_653	udp		-3.02858
	267	cluster_508	nrfD									-3.10662
	268	cluster_156	nrfE									-3.19172
	269	cluster_386	hypD					-3.66206
	270	cluster_973	ECs1366								-3.71823
	271	cluster_571	hypB					-4.13113
	272	cluster_642	yqeC		-4.32534
	273	cluster_432	ansB		-5.56622
	274	cluster_976	hypC					-6.53067
	275	cluster_852	KO11_RS21270				-12.1282

## Sheet: Locus_tag&gene_name
1) The first column, "Type of pan-regulon", is the category of pan-regulon
2) The next column, "Cluster_groups", are ortholog clusters.
3) The next columns are locus_tag and gene names (if present) corresponding to each orthologous groups
Pan-regulon (469)
		MG1655		W3110		W		KO11FL		042		BL21(DE3)		Crooks		O157:H7 Sakai		CFT073
Type of pan-regulon (No. of genes)	Cluster_groups	Locus_tag	Gene	Locus_tag	Gene	Locus_tag	Gene	Locus_tag	Gene	Locus_tag	Gene	Locus_tag	Gene	Locus_tag	Gene	Locus_tag	Gene	Locus_tag	Gene
Core regulon (36)	cluster_968	b4567	yjjZ	Y75_RS22830	yjjZ	ECW_RS24215	yjjZ	KO11_RS24535	yjjZ	EC042_RS25970	yjjZ	ECD_RS22400	yjjZ	ECOLC_RS19825	yjjZ	ECs5328	yjjZ	C_RS25735	yjjZ
	cluster_79	b0584	fepA	Y75_RS03025	fepA	ECW_RS03265	fepA	KO11_RS21755	fepA	EC042_RS03205	fepA	ECD_RS02785	fepA	ECOLC_RS16470	fepA	ECs0623	fepA	C_RS03120	fepA
	cluster_349	b0593	entC	Y75_RS03075	entC	ECW_RS03315	entC	KO11_RS21705	entC	EC042_RS03255	entC	ECD_RS02835	entC	ECOLC_RS16420	entC	ECs0632	entC	C_RS03170	entC
	cluster_114	b2155	cirA	Y75_RS11310	cirA	ECW_RS12095	cirA	KO11_RS12440	cirA	EC042_RS12790	cirA	ECD_RS10815	cirA	ECOLC_RS07990	cirA	ECs3047	cirA	C_RS12755	cirA
	cluster_74	b0805	fiu	Y75_RS04195	fiu	ECW_RS04410	fiu	KO11_RS20635	fiu	EC042_RS04685	fiu	ECD_RS04160	fiu	ECOLC_RS15230	fiu	ECs0883	fiu	C_RS04200	fiu
	cluster_170	b0594	entE	Y75_RS03080	entE	ECW_RS03320	entE	KO11_RS21700	entE	EC042_RS03260	entE	ECD_RS02840	entE	ECOLC_RS16415	entE	ECs0633	entE	C_RS03175	entE
	cluster_339	b0585	fes	Y75_RS03030	fes	ECW_RS03270	fes	KO11_RS21750	fes	EC042_RS03210	fes	ECD_RS02790	fes	ECOLC_RS16465	fes	ECs0624	fes	C_RS03125	fes
	cluster_1022	b4511	ybdZ	Y75_RS03035	ybdZ	ECW_RS03275	ybdZ	KO11_RS21745	ybdZ	EC042_RS03215	ybdZ	ECD_RS02795	ybdZ	ECOLC_RS16460	ybdZ	ECs5381	ybdZ	C_RS03130	ybdZ
	cluster_576	b0595	entB	Y75_RS03085	entB	ECW_RS03325	entB	KO11_RS21695	entB	EC042_RS03265	entB	ECD_RS02845	entB	ECOLC_RS16410	entB	ECs0634	entB	C_RS03180	entB
	cluster_668	b0596	entA	Y75_RS03090	entA	ECW_RS03330	entA	KO11_RS21690	entA	EC042_RS03270	entA	ECD_RS02850	entA	ECOLC_RS16405	entA	ECs0635	entA	C_RS03185	entA
	cluster_13	b0586	entF	Y75_RS03040	entF	ECW_RS03280	entF	KO11_RS21740	entF	EC042_RS03220	entF	ECD_RS02800	entF	ECOLC_RS16455	entF	ECs0625	entF	C_RS03135	entF
	cluster_876	b0597	entH	Y75_RS03095	entH	ECW_RS03335	entH	KO11_RS21685	entH	EC042_RS03275	entH	ECD_RS02855	entH	ECOLC_RS16400	entH	ECs0636	entH	C_RS03190	entH
	cluster_995	b2673	nrdH	Y75_RS13950	nrdH	ECW_RS14750	nrdH	KO11_RS10100	nrdH	EC042_RS15365	nrdH	ECD_RS13175	nrdH	ECOLC_RS05525	nrdH	ECs3536	nrdH	C_RS15330	nrdH
	cluster_878	b2674	nrdI	Y75_RS13955	nrdI	ECW_RS14755	nrdI	KO11_RS10095	nrdI	EC042_RS15370	nrdI	ECD_RS13180	nrdI	ECOLC_RS05520	nrdI	ECs3537	nrdI	C_RS15335	nrdI
	cluster_88	b2675	nrdE	Y75_RS13960	nrdE	ECW_RS14760	nrdE	KO11_RS10090	nrdE	EC042_RS15375	nrdE	ECD_RS13185	nrdE	ECOLC_RS05515	nrdE	ECs3538	nrdE	C_RS15340	nrdE
	cluster_501	b2676	nrdF	Y75_RS13965	nrdF	ECW_RS14765	nrdF	KO11_RS10085	nrdF	EC042_RS15380	nrdF	ECD_RS13190	nrdF	ECOLC_RS05510	nrdF	ECs3539	nrdF	C_RS15345	nrdF
	cluster_627	b4367	fhuF	Y75_RS22825	fhuF	ECW_RS24210	fhuF	KO11_RS24530	fhuF	EC042_RS25965	fhuF	ECD_RS22395	fhuF	ECOLC_RS19830	fhuF	ECs5327	fhuF	C_RS25730	fhuF
	cluster_315	b0591	entS	Y75_RS03065	entS	ECW_RS03305	entS	KO11_RS21715	entS	EC042_RS03245	entS	ECD_RS02825	entS	ECOLC_RS16430	entS	ECs0630	entS	C_RS03160	entS
	cluster_1049	b1705	ydiE	Y75_RS08985	ydiE	ECW_RS09595	ydiE	KO11_RS14945	ydiE	EC042_RS09940	ydiE	ECD_RS08790	ydiE	ECOLC_RS10350	ydiE	ECs2412	ydiE	C_RS09940	ydiE
	cluster_462	b0590	fepD	Y75_RS03060	fepD	ECW_RS03300	fepD	KO11_RS21720	fepD	EC042_RS03240	fepD	ECD_RS02820	fepD	ECOLC_RS16435	fepD	ECs0629	fepD	C_RS03155	fepD
	cluster_202	b1683	sufB	Y75_RS08860	sufB	ECW_RS09475	sufB	KO11_RS15065	sufB	EC042_RS09820	sufB	ECD_RS08670	sufB	ECOLC_RS10470	sufB	ECs2390	sufB	C_RS09820	sufB
	cluster_505	b0592	fepB	Y75_RS03070	fepB	ECW_RS03310	fepB	KO11_RS21710	fepB	EC042_RS03250	fepB	ECD_RS02830	fepB	ECOLC_RS16425	fepB	ECs0631	fepB	C_RS03165	fepB
	cluster_472	b0589	fepG	Y75_RS03055	fepG	ECW_RS03295	fepG	KO11_RS21725	fepG	EC042_RS03235	fepG	ECD_RS02815	fepG	ECOLC_RS16440	fepG	ECs0628	fepG	C_RS03150	fepG
	cluster_304	b1681	sufD	Y75_RS08850	sufD	ECW_RS09465	sufD	KO11_RS15075	sufD	EC042_RS09810	sufD	ECD_RS08660	sufD	ECOLC_RS10480	sufD	ECs2388	sufD	C_RS09810	sufD
	cluster_608	b0588	fepC	Y75_RS03050	fepC	ECW_RS03290	fepC	KO11_RS21730	fepC	EC042_RS03230	fepC	ECD_RS02810	fepC	ECOLC_RS16445	fepC	ECs0627	fepC	C_RS03145	fepC
	cluster_328	b1680	sufS	Y75_RS08845	sufS	ECW_RS09460	sufS	KO11_RS15080	sufS	EC042_RS09805	sufS	ECD_RS08655	sufS	ECOLC_RS10485	sufS	ECs2387	sufS	C_RS09805	sufS
	cluster_874	b1679	sufE	Y75_RS08840	sufE	ECW_RS09455	sufE	KO11_RS15085	sufE	EC042_RS09800	sufE	ECD_RS08650	sufE	ECOLC_RS10490	sufE	ECs2386	sufE	C_RS09800	sufE
	cluster_671	b1682	sufC	Y75_RS08855	sufC	ECW_RS09470	sufC	KO11_RS15070	sufC	EC042_RS09815	sufC	ECD_RS08665	sufC	ECOLC_RS10475	sufC	ECs2389	sufC	C_RS09815	sufC
	cluster_381	b1018	efeO	Y75_RS05315	efeO	ECW_RS05775	efeO	KO11_RS18480	efeO	EC042_RS05755	efeO	ECD_RS05425	efeO	ECOLC_RS13845	efeO	ECs1264	efeO	C_RS05435	efeO
	cluster_303	b1019	efeB	Y75_RS05320	efeB	ECW_RS05780	efeB	KO11_RS18475	efeB	EC042_RS05760	efeB	ECD_RS05430	efeB	ECOLC_RS13840	efeB	ECs1265	efeB	C_RS05440	efeB
	cluster_680	b3006	exbB	Y75_RS15645	exbB	ECW_RS16810	exbB	KO11_RS08025	exbB	EC042_RS17580	exbB	ECD_RS14980	exbB	ECOLC_RS03665	exbB	ECs3890	exbB	C_RS17755	exbB
	cluster_869	b3005	exbD	Y75_RS15640	exbD	ECW_RS16805	exbD	KO11_RS08030	exbD	EC042_RS17575	exbD	ECD_RS14975	exbD	ECOLC_RS03670	exbD	ECs3889	exbD	C_RS17750	exbD
	cluster_648	b3070	yqjH	Y75_RS15985	yqjH	ECW_RS17125	yqjH	KO11_RS07705	yqjH	EC042_RS17930	yqjH	ECD_RS15310	yqjH	ECOLC_RS03335	yqjH	ECs3952	yqjH	C_RS18170	yqjH
	cluster_660	b0755	gpmA	Y75_RS03945	gpmA	ECW_RS04145	gpmA	KO11_RS20900	gpmA	EC042_RS04075	gpmA	ECD_RS03685	gpmA	ECOLC_RS15580	gpmA	ECs0783	gpmA	C_RS03935	gpmA
	cluster_320	b2392	mntH	Y75_RS12560	mntH	ECW_RS13515	mntH	KO11_RS11340	mntH	EC042_RS13960	mntH	ECD_RS11935	mntH	ECOLC_RS06875	mntH	ECs3271	mntH	C_RS13895	mntH
	cluster_902	b0468	ybaN	Y75_RS02410	ybaN	ECW_RS02775	ybaN	KO11_RS22245	ybaN	EC042_RS02640	ybaN	ECD_RS02195	ybaN	ECOLC_RS16925	ybaN	ECs0521	ybaN	C_RS02700	ybaN
Accessory regulon (158)	cluster_76	b0150	fhuA	Y75_RS00765	fhuA	ECW_RS00765	fhuA			EC042_RS00805	fhuA	ECD_RS00780	fhuA	ECOLC_RS18850	fhuA	ECs0154	fhuA	C_RS00855	fhuA
	cluster_165			Y75_RS11600	yojI	ECW_RS12390	yojI			EC042_RS13130	yojI	ECD_RS11100	yojI					C_RS13055	yojI
	cluster_557	b0152	fhuD	Y75_RS00775	fhuD	ECW_RS00775	fhuD			EC042_RS00815	fhuD	ECD_RS00790	fhuD	ECOLC_RS18840	fhuD	ECs0156	fhuD	C_RS00865	fhuD
	cluster_619			Y75_RS00770	fhuC	ECW_RS00770	fhuC			EC042_RS00810	fhuC	ECD_RS00785	fhuC	ECOLC_RS18845	fhuC			C_RS00860	fhuC
	cluster_119			Y75_RS00780	fhuB	ECW_RS00780	fhuB			EC042_RS00820	fhuB	ECD_RS00795	fhuB	ECOLC_RS18835	fhuB			C_RS00870	fhuB
	cluster_1012	b3408	feoA	Y75_RS20225	feoA	ECW_RS18775	feoA	KO11_RS06055	feoA			ECD_RS17010	feoA					C_RS19810	feoA
	cluster_153	b2616	recN	Y75_RS13700	recN	ECW_RS14620	recN			EC042_RS15075	recN	ECD_RS13055	recN	ECOLC_RS05715	recN
	cluster_67			Y75_RS20220	feoB	ECW_RS18780	feoB	KO11_RS06050	feoB			ECD_RS17015	feoB
	cluster_1001	b3410	feoC					KO11_RS06045	feoC	EC042_RS19555	feoC	ECD_RS17020	feoC
	cluster_1031	b4045	yjbJ	Y75_RS21100	yjbJ			KO11_RS02215	yjbJ	EC042_RS23595	yjbJ					ECs5028	yjbJ	C_RS23755	yjbJ
	cluster_757			Y75_RS17560	sodA					EC042_RS22835	sodA							C_RS22965	sodA
	cluster_275			Y75_RS19625	yhjE													C_RS20480	yhjE
	cluster_495											ECD_RS11310	arnC	ECOLC_RS07480	arnC
	cluster_118									EC042_RS13380	arnA			ECOLC_RS07475	arnA
	cluster_774			Y75_RS08570	rsxA					EC042_RS09530	rsxA	ECD_RS08380	rsxA
	cluster_158											ECD_RS11325	arnT	ECOLC_RS07465	arnT
	cluster_893					ECW_RS12595	arnF					ECD_RS11335	arnF	ECOLC_RS07455	arnF
	cluster_558									EC042_RS13385	arnD			ECOLC_RS07470	arnD
	cluster_946			Y75_RS21220	yjcH													C_RS23955	yjcH
	cluster_68			Y75_RS08580	rsxC							ECD_RS08390	rsxC
	cluster_776			Y75_RS08575	rsxB							ECD_RS08385	rsxB
	cluster_229															ECs5217	treB	C_RS25210	treB
	cluster_271			Y75_RS15005	ssnA					EC042_RS16515	ssnA
	cluster_926			Y75_RS15575	hybF									ECOLC_RS03735	hybF
	cluster_143			Y75_RS15590	hybC					EC042_RS17525	hybC							C_RS17700	hybC
	cluster_814	b1902	ftnB	Y75_RS10015	ftnB											ECs2610	ftnB
	cluster_276	b1856	yebA					KO11_RS14110	yebA	EC042_RS10765	yebA
	cluster_820	b1905	ftnA	Y75_RS10035	ftnA	ECW_RS10665	ftnA	KO11_RS13870	ftnA	EC042_RS10995	ftnA	ECD_RS09850	ftnA	ECOLC_RS09295	ftnA			C_RS10980	ftnA
	cluster_346			Y75_RS15595	hybB	ECW_RS16760	hybB			EC042_RS17530	hybB	ECD_RS14930	hybB	ECOLC_RS03715	hybB	ECs3880	hybB	C_RS17705	hybB
	cluster_387	b2997	hybO	Y75_RS15605	hybO	ECW_RS16770	hybO	KO11_RS08065	hybO	EC042_RS17540	hybO	ECD_RS14940	hybO	ECOLC_RS03705	hybO			C_RS17715	hybO
	cluster_483	b2996	hybA	Y75_RS15600	hybA	ECW_RS16765	hybA			EC042_RS17535	hybA	ECD_RS14935	hybA			ECs3881	hybA	C_RS17710	hybA
	cluster_760			Y75_RS09595	mntP	ECW_RS10225	mntP	KO11_RS14310	mntP	EC042_RS10555	mntP	ECD_RS09415	mntP	ECOLC_RS09730	mntP	ECs2531	mntP	C_RS10545	mntP
	cluster_714	b0804	ybiX	Y75_RS04190	ybiX	ECW_RS04405	ybiX	KO11_RS20640	ybiX	EC042_RS04680	ybiX	ECD_RS04155	ybiX	ECOLC_RS15235	ybiX	ECs0882	ybiX
	cluster_81	b1102	fhuE	Y75_RS05765	fhuE	ECW_RS06210	fhuE	KO11_RS18035	fhuE			ECD_RS05850	fhuE	ECOLC_RS13410	fhuE	ECs1480	fhuE	C_RS06440	fhuE
	cluster_417	b1452	yncE	Y75_RS07675	yncE	ECW_RS08100	yncE			EC042_RS08365	yncE	ECD_RS07515	yncE	ECOLC_RS11820	yncE	ECs2056	yncE	C_RS08810	yncE
	cluster_904	b1684	sufA	Y75_RS08865	sufA	ECW_RS09480	sufA	KO11_RS15060	sufA	EC042_RS09825	sufA			ECOLC_RS10465	sufA	ECs2391	sufA	C_RS09825	sufA
	cluster_1046			Y75_RS20590	bfd	ECW_RS18405	bfd	KO11_RS06425	bfd	EC042_RS19185	bfd	ECD_RS16635	bfd	ECOLC_RS01990	bfd	ECs5531	bfd	C_RS19460	bfd
	cluster_149	b1496	yddA	Y75_RS07895	yddA	ECW_RS08325	yddA			EC042_RS08605	yddA	ECD_RS07740	yddA	ECOLC_RS11575	yddA	ECs2101	yddA	C_RS09035	yddA
	cluster_596			Y75_RS05310		ECW_RS05770		KO11_RS18485		EC042_RS05750		ECD_RS05420		ECOLC_RS13850		ECs1263
	cluster_758	b0583	entD	Y75_RS03020	entD			KO11_RS21760	entD	EC042_RS03200	entD							C_RS03110	entD
	cluster_63	b1495	yddB	Y75_RS07890	yddB	ECW_RS08320	yddB			EC042_RS08600	yddB	ECD_RS07735	yddB	ECOLC_RS11580	yddB	ECs2100	yddB	C_RS09030	yddB
	cluster_474									EC042_RS20210						ECs4382		C_RS20370
	cluster_120									EC042_RS20205						ECs4380		C_RS20360
	cluster_262									EC042_RS20215						ECs4383		C_RS20375
	cluster_506									EC042_RS20230						ECs4386		C_RS20390
	cluster_981			Y75_RS04185	ybiI	ECW_RS04400	ybiI	KO11_RS20645	ybiI	EC042_RS04675	ybiI	ECD_RS04150	ybiI	ECOLC_RS15240	ybiI
	cluster_688	b1252	tonB	Y75_RS06585	tonB	ECW_RS06895	tonB	KO11_RS17345	tonB	EC042_RS06870	tonB	ECD_RS06540	tonB	ECOLC_RS12725	tonB			C_RS08035	tonB
	cluster_805	b4293	fecI	Y75_RS22385	fecI					EC042_RS25515	fecI	ECD_RS21910	fecI	ECOLC_RS03955	fecI
	cluster_1035			Y75_RS23290		ECW_RS25545		KO11_RS26730				ECD_RS22985		ECOLC_RS24585
	cluster_510	b4292	fecR	Y75_RS22380	fecR					EC042_RS25510	fecR	ECD_RS21905	fecR	ECOLC_RS03950	fecR
	cluster_66	b4291	fecA	Y75_RS22375	fecA					EC042_RS25505	fecA	ECD_RS21900	fecA	ECOLC_RS03945	fecA
	cluster_753									EC042_RS20225						ECs4385		C_RS20385
	cluster_643									EC042_RS20235						ECs4387	hmuV	C_RS20395
	cluster_822									EC042_RS20220						ECs4384		C_RS20380
	cluster_39			Y75_RS07885	pqqL	ECW_RS08315	pqqL			EC042_RS08595	pqqL	ECD_RS07730	pqqL	ECOLC_RS11585	pqqL	ECs2099	pqqL	C_RS09025	pqqL
	cluster_443									EC042_RS20200						ECs4379		C_RS20355
	cluster_89									EC042_RS17705						ECs3917		C_RS17935
	cluster_465	b4289	fecC	Y75_RS22365	fecC							ECD_RS21890	fecC	ECOLC_RS03935	fecC
	cluster_552	b4290	fecB	Y75_RS22370	fecB							ECD_RS21895	fecB	ECOLC_RS03940	fecB
	cluster_99															ECs1360		C_RS17145
	cluster_503									EC042_RS11800								C_RS11500
	cluster_507	b4288	fecD	Y75_RS22360	fecD							ECD_RS21885	fecD	ECOLC_RS03930	fecD
	cluster_610									EC042_RS17700						ECs3916		C_RS17930
	cluster_646	b4287	fecE	Y75_RS22355	fecE							ECD_RS21880	fecE	ECOLC_RS03925	fecE
	cluster_134									EC042_RS11795								C_RS11495
	cluster_489									EC042_RS17695						ECs3915		C_RS17925
	cluster_990			Y75_RS06250	ymgE			KO11_RS17650	ymgE	EC042_RS06550	ymgE			ECOLC_RS13035	ymgE	ECs1692	ymgE
	cluster_133									EC042_RS11790								C_RS11490
	cluster_87			Y75_RS23850												ECs2792		C_RS11765
	cluster_598									EC042_RS08030								C_RS07475
	cluster_427									EC042_RS17690						ECs3914		C_RS17920
	cluster_832					ECW_RS18400	bfr			EC042_RS19180	bfr					ECs4189	bfr	C_RS19455	bfr
	cluster_1019			Y75_RS07640	ydcX					EC042_RS08330	ydcX	ECD_RS07480	ydcX
	cluster_511									EC042_RS17685						ECs3913		C_RS17915
	cluster_453			Y75_RS07800	adhP	ECW_RS08230	adhP							ECOLC_RS11670	adhP	ECs2082	adhP
	cluster_578									EC042_RS08025								C_RS07470
	cluster_287									EC042_RS11780								C_RS11480
	cluster_242									EC042_RS11785								C_RS11485
	cluster_563									EC042_RS17680						ECs3912		C_RS17910
	cluster_532	b1388	paaA	Y75_RS07335	paaA	ECW_RS07795	paaA
	cluster_1032									EC042_RS17095								C_RS05750
	cluster_577									EC042_RS08020								C_RS07465
	cluster_97			Y75_RS07670	yncD					EC042_RS08360	yncD
	cluster_923			Y75_RS11445	yejG													C_RS12890	yejG
	cluster_720					ECW_RS11845	yehC	KO11_RS12690	yehC
	cluster_875					ECW_RS05795	pgaD							ECOLC_RS13825	pgaD
	cluster_818			Y75_RS07350	paaD	ECW_RS07810	paaD	KO11_RS15980	paaD					ECOLC_RS12125	paaD
	cluster_628			Y75_RS07365	paaG			KO11_RS15995	paaG
	cluster_280			Y75_RS20015	ugpB					EC042_RS19770	ugpB
	cluster_274											ECD_RS05450	pgaC	ECOLC_RS13820	pgaC
	cluster_873							KO11_RS16005	paaI					ECOLC_RS12100	paaI
	cluster_407	b1392	paaE	Y75_RS07355	paaE			KO11_RS15985	paaE
	cluster_669	b1390	paaC	Y75_RS07345	paaC
	cluster_809					ECW_RS03095	sfmF	KO11_RS21925	sfmF							ECs0596	sfmF
	cluster_77			Y75_RS24075												ECs3518
	cluster_60					ECW_RS05810	pgaA					ECD_RS05460	pgaA	ECOLC_RS13810	pgaA
	cluster_922			Y75_RS00795	erpA					EC042_RS00835	erpA
	cluster_959			Y75_RS07340	paaB	ECW_RS07800	paaB							ECOLC_RS12135	paaB
	cluster_644	b1393	paaF	Y75_RS07360	paaF
	cluster_708					ECW_RS03080	sfmC			EC042_RS02975	sfmC	ECD_RS02500	sfmC	ECOLC_RS16635	sfmC
	cluster_779					ECW_RS05980	yceI			EC042_RS05915	yceI
	cluster_634							KO11_RS08770	ygfM			ECD_RS14180	ygfM	ECOLC_RS04410	ygfM
	cluster_783									EC042_RS05920	yceJ							C_RS06215	yceJ
	cluster_1057											ECD_RS06120	ymgI	ECOLC_RS13155	ymgI			C_RS07575	ymgI
	cluster_899			Y75_RS04355	bssR			KO11_RS20465	bssR
	cluster_123									EC042_RS23720	acs							C_RS23960	acs
	cluster_991									EC042_RS09175				ECOLC_RS11015
	cluster_601							KO11_RS05470	gadX	EC042_RS20285	gadX							C_RS20445	gadX
	cluster_952					ECW_RS21645		KO11_RS03125
	cluster_993									EC042_RS27095	ymgC	ECD_RS06080	ymgC
	cluster_217					ECW_RS14945	norV			EC042_RS15550	norV
	cluster_248			Y75_RS02955	cusC									ECOLC_RS18380	cusC
	cluster_1000							KO11_RS17830	ycgZ			ECD_RS06065	ycgZ
	cluster_225							KO11_RS00045	yaaJ	EC042_RS00055	yaaJ
	cluster_975									EC042_RS06380	ymgA			ECOLC_RS13210	ymgA
	cluster_1064					ECW_RS26860		KO11_RS26950
	cluster_m_0			Y75_RS17635	fdoG			KO11_RS03265	fdoG
	cluster_187			Y75_RS21575	cadC			KO11_RS01740	cadC	EC042_RS24030	cadC
	cluster_214			Y75_RS08025	uxaB													C_RS09140	uxaB
	cluster_236			Y75_RS16100	uxaC									ECOLC_RS03220	uxaC
	cluster_581			Y75_RS09580	manZ													C_RS10530	manZ
	cluster_616			Y75_RS09575	manY													C_RS10525	manY
	cluster_145			Y75_RS00320	araB													C_RS00350	araB
	cluster_433			Y75_RS15625	gpr													C_RS17735	gpr
	cluster_494			Y75_RS09570	manX													C_RS10520	manX
	cluster_828			Y75_RS20070	yhhY					EC042_RS19735	yhhY
	cluster_889	b0721	sdhC	Y75_RS03735	sdhC	ECW_RS03960	sdhC	KO11_RS21085	sdhC					ECOLC_RS15765	sdhC	ECs0746	sdhC
	cluster_531			Y75_RS16690	yhcC			KO11_RS06980	yhcC
	cluster_787	b2339	yfcV	Y75_RS12285	yfcV
	cluster_323							KO11_RS12490	preA			ECD_RS10765	preA
	cluster_32			Y75_RS17640	fdoG							ECD_RS19800	fdoG
	cluster_687					ECW_RS08375		KO11_RS16415
	cluster_343			Y75_RS18785	emrD							ECD_RS18575	emrD	ECOLC_RS00140	emrD
	cluster_321							KO11_RS12495	preT			ECD_RS10760	preT
	cluster_985					ECW_RS15960				EC042_RS16375						ECs3724
	cluster_980									EC042_RS06385	ariR	ECD_RS06075	ariR
	cluster_98									EC042_RS09770	ydhV	ECD_RS08620	ydhV
	cluster_684									EC042_RS11055	sdiA							C_RS11040	sdiA
	cluster_710			Y75_RS20960	pepE													C_RS23590	pepE
	cluster_699							KO11_RS21440	ybeR			ECD_RS03105	ybeR
	cluster_42											ECD_RS06695	acnA	ECOLC_RS12585	acnA
	cluster_921	b0722	sdhD	Y75_RS03740	sdhD	ECW_RS03965	sdhD	KO11_RS21080	sdhD			ECD_RS03505	sdhD	ECOLC_RS15760	sdhD	ECs0747	sdhD
	cluster_599			Y75_RS15680	dkgA			KO11_RS07990	dkgA	EC042_RS17615	dkgA							C_RS17790	dkgA
	cluster_1052					ECW_RS27005		KO11_RS27330		EC042_RS29370		ECD_RS25185		ECOLC_RS25405
	cluster_526									EC042_RS10770	znuA	ECD_RS09620	znuA
	cluster_750							KO11_RS15110	ydhY	EC042_RS09775	ydhY	ECD_RS08625	ydhY
	cluster_572			Y75_RS04665	dmsC			KO11_RS19915	dmsC	EC042_RS05190	dmsC	ECD_RS04785	dmsC
	cluster_135	b0723	sdhA	Y75_RS03745	sdhA	ECW_RS03970	sdhA	KO11_RS21075	sdhA			ECD_RS03510	sdhA	ECOLC_RS15755	sdhA	ECs0748	sdhA
	cluster_786					ECW_RS08380		KO11_RS16410		EC042_RS08660						ECs2113
	cluster_691	b0724	sdhB	Y75_RS03750	sdhB	ECW_RS03975	sdhB	KO11_RS21070	sdhB			ECD_RS03515	sdhB	ECOLC_RS15750	sdhB	ECs0749	sdhB
	cluster_486			Y75_RS19520	dppD	ECW_RS19495	dppD	KO11_RS05320	dppD			ECD_RS17720	dppD	ECOLC_RS00915	dppD	ECs4421	dppD
	cluster_360			Y75_RS15675	yqhD					EC042_RS17610	yqhD			ECOLC_RS03635	yqhD	ECs3894	yqhD	C_RS17785	yqhD
	cluster_549			Y75_RS19515	dppC	ECW_RS19500	dppC	KO11_RS05315	dppC			ECD_RS17725	dppC	ECOLC_RS00910	dppC	ECs4422	dppC
	cluster_446			Y75_RS19510	dppB	ECW_RS19505	dppB	KO11_RS05310	dppB			ECD_RS17730	dppB	ECOLC_RS00905	dppB
	cluster_463			Y75_RS19525	dppF	ECW_RS19490	dppF	KO11_RS05325	dppF			ECD_RS17715	dppF	ECOLC_RS00920	dppF	ECs4420	dppF
	cluster_761	b0895	dmsB	Y75_RS04660	dmsB			KO11_RS19920	dmsB	EC042_RS05185	dmsB
	cluster_996			Y75_RS09590						EC042_RS29430		ECD_RS25215		ECOLC_RS25340				C_RS28615
	cluster_59	b0894	dmsA	Y75_RS04655	dmsA			KO11_RS19925	dmsA	EC042_RS05180	dmsA	ECD_RS04775	dmsA	ECOLC_RS14510	dmsA
Unique regulon (275)	cluster_476							KO11_RS16485	ldhA
	cluster_621			Y75_RS00850	map
	cluster_373													ECOLC_RS07485	arnB
	cluster_756			Y75_RS08590	rsxG
	cluster_419			Y75_RS08585	rsxD
	cluster_746			Y75_RS08600	nth
	cluster_160			Y75_RS21215	actP
	cluster_705			Y75_RS08595	rsxE
	cluster_611							KO11_RS04785	mutM
	cluster_933																	C_RS13290	arnE
	cluster_951																	C_RS09315	ynfD
	cluster_307			Y75_RS17745	yihN
	cluster_28																	C_RS16415	ygfK
	cluster_992			Y75_RS15570	hybG
	cluster_994			Y75_RS17460	zapB
	cluster_821			Y75_RS15585	hybD
	cluster_825			Y75_RS15580	hybE
	cluster_111											ECD_RS05455	pgaB
	cluster_220			Y75_RS08990	ydiU
	cluster_394																	C_RS19975	asd
	cluster_226					ECW_RS07830	paaH
	cluster_666									EC042_RS16425
	cluster_172							KO11_RS14350	yoaD
	cluster_605																	C_RS21600	nlpA
	cluster_811	b2335	yfcR
	cluster_675															ECs1986
	cluster_651									EC042_RS00380	yabI
	cluster_823							KO11_RS05865
	cluster_861							KO11_RS16510	uspF
	cluster_436					ECW_RS03090	sfmH
	cluster_587			Y75_RS20025	ugpE
	cluster_191							KO11_RS17810	ycgG
	cluster_449																	C_RS03955	galE
	cluster_332									EC042_RS06370	bluF
	cluster_418																	C_RS21030	waaQ
	cluster_431																	C_RS03950	galT
	cluster_25															ECs1803
	cluster_620																	C_RS21020	waaP
	cluster_308			Y75_RS04280	ybiU
	cluster_73					ECW_RS21660
	cluster_564			Y75_RS20020	ugpA
	cluster_397							KO11_RS16655
	cluster_260			Y75_RS16495	argG
	cluster_740															ECs3101	alkB
	cluster_65							KO11_RS06985	arcB
	cluster_313																	C_RS20755	avtA
	cluster_1042							KO11_RS06855	aaeX
	cluster_367																	C_RS03945	galK
	cluster_450																	C_RS21015
	cluster_609							KO11_RS15135	ydhT
	cluster_414															ECs3102	ada
	cluster_488			Y75_RS21130	qorA
	cluster_983																	C_RS22135	ilvM
	cluster_295									EC042_RS23350	purD
	cluster_164																	C_RS22130
	cluster_562																	C_RS21930	pstA
	cluster_534																	C_RS22140	ilvE
	cluster_640			Y75_RS18490	pstB
	cluster_631							KO11_RS15130	ydhU
	cluster_512											ECD_RS02005	cyoA
	cluster_337			Y75_RS07380	paaJ
	cluster_934							KO11_RS07405	prlF
	cluster_128																	C_RS22145	ilvD
	cluster_769			Y75_RS17690	yihX
	cluster_426			Y75_RS17775	glnL
	cluster_461	b0273	argF
	cluster_239			Y75_RS17780	glnG
	cluster_848							KO11_RS03105
	cluster_940									EC042_RS06415	ymgD
	cluster_35									EC042_RS06610	ycgV
	cluster_477					ECW_RS17370	tdcB
	cluster_1017							KO11_RS03120
	cluster_247									EC042_RS20755	selA
	cluster_273			Y75_RS04350	rimO
	cluster_662			Y75_RS12275	yfcS
	cluster_730									EC042_RS09760	ydhX
	cluster_937											ECD_RS01990	cyoD
	cluster_438			Y75_RS08435	tqsA
	cluster_826	b2334	yfcQ
	cluster_46							KO11_RS16420
	cluster_751																	C_RS00890	yadS
	cluster_645													ECOLC_RS04515
	cluster_815							KO11_RS16430	ydeR
	cluster_970							KO11_RS03115
	cluster_254							KO11_RS09415	sdaB
	cluster_762									EC042_RS27020
	cluster_344													ECOLC_RS20125	uxuA
	cluster_742									EC042_RS09765	ydhW
	cluster_358																	C_RS23275
	cluster_78			Y75_RS13100	yfgF
	cluster_925													ECOLC_RS13160	ymgG
	cluster_1040					ECW_RS12100
	cluster_5									EC042_RS11805
	cluster_542									EC042_RS08035
	cluster_178									EC042_RS11825
	cluster_361									EC042_RS11815
	cluster_614									EC042_RS11820
	cluster_83																	C_RS05865
	cluster_388																	C_RS05885
	cluster_1									EC042_RS11810
	cluster_850							KO11_RS10115	alaE
	cluster_654							KO11_RS01840	adiY
	cluster_107																	C_RS24455
	cluster_16																	C_RS05880
	cluster_m_12			Y75_RS23430
	cluster_m_4							KO11_RS26865
	cluster_894															ECs0835
	cluster_556							KO11_RS19010	ycbJ
	cluster_376	b0587	fepE
	cluster_300															ECs1878	puuB
	cluster_205															ECs1877	puuC
	cluster_1053							KO11_RS17310	yciG
	cluster_944																	C_RS26755
	cluster_1025							KO11_RS06325
	cluster_478																	C_RS23010	sbp
	cluster_863													ECOLC_RS18300
	cluster_915													ECOLC_RS18375
	cluster_998																	C_RS22455
	cluster_233															ECs1874	puuA
	cluster_544					ECW_RS13095
	cluster_85					ECW_RS13100
	cluster_1036															ECs1988
	cluster_1067							KO11_RS04050	ilvL
	cluster_1063							KO11_RS16095	hokB
	cluster_292					ECW_RS13090
	cluster_649															ECs1875	puuD
	cluster_917									EC042_RS11575
	cluster_293													ECOLC_RS18370
	cluster_916																	C_RS07340
	cluster_1048																	C_RS26600
	cluster_466			Y75_RS11275	mglB
	cluster_192			Y75_RS11270	mglA
	cluster_1009									EC042_RS28340
	cluster_529																	C_RS21155
	cluster_26													ECOLC_RS18365	cusA
	cluster_886							KO11_RS01355
	cluster_196																	C_RS07370
	cluster_199					ECW_RS13105
	cluster_935							KO11_RS13025	yegP
	cluster_499			Y75_RS01875	tauA
	cluster_1006															ECs3728
	cluster_948									EC042_RS17105
	cluster_561			Y75_RS13275	hcaR
	cluster_1020															ECs4552
	cluster_827					ECW_RS13110
	cluster_454			Y75_RS11265	mglC
	cluster_238			Y75_RS22690	yjiR
	cluster_1013									EC042_RS28335
	cluster_m_6															ECs1555
	cluster_612																	C_RS22540	ysgA
	cluster_843									EC042_RS21080
	cluster_719									EC042_RS21085
	cluster_780																	C_RS19840	nfuA
	cluster_988																	C_RS22460
	cluster_12			Y75_RS13375	purL
	cluster_600			Y75_RS01885	tauC
	cluster_424															ECs2900	fbaB
	cluster_641							KO11_RS07420	garL
	cluster_989			Y75_RS18620	yidD
	cluster_979							KO11_RS16575
	cluster_1050							KO11_RS10810	yfgG
	cluster_813							KO11_RS20590	dps
	cluster_174																	C_RS07365
	cluster_1003															ECs2962
	cluster_639															ECs1077
	cluster_399																	C_RS21170
	cluster_231									EC042_RS21090
	cluster_712																	C_RS22465
	cluster_790															ECs1876	puuR
	cluster_927															ECs1984
	cluster_1065			Y75_RS18630	rpmH
	cluster_266							KO11_RS07415	garP
	cluster_1008									EC042_RS26785
	cluster_m_1																	C_RS26585
	cluster_415															ECs1266	phoH
	cluster_535															ECs3884
	cluster_949																	C_RS21175
	cluster_953																	C_RS23035	yiiS
	cluster_126																	C_RS07355
	cluster_286																	C_RS21220
	cluster_263																	C_RS16075
	cluster_1010													ECOLC_RS06610
	cluster_967															ECs2624
	cluster_330							KO11_RS14710	astC
	cluster_416																	C_RS21480
	cluster_270							KO11_RS07485	yhaO
	cluster_647			Y75_RS01880	tauB
	cluster_258							KO11_RS14725	astB
	cluster_543																	C_RS09065	ydeQ
	cluster_310			Y75_RS19070	waaL
	cluster_984					ECW_RS25900
	cluster_1058							KO11_RS04780	rpmG
	cluster_162			Y75_RS18615	yidC
	cluster_554			Y75_RS08085	eamA
	cluster_1011							KO11_RS15660	dicC
	cluster_930							KO11_RS01325
	cluster_896											ECD_RS17385	yhhH
	cluster_467									EC042_RS26870
	cluster_198															ECs2961
	cluster_75			Y75_RS12885	maeB
	cluster_665			Y75_RS10100	yecC
	cluster_868																	C_RS23040	uspD
	cluster_1047															ECs2976
	cluster_395									EC042_RS19815	livJ
	cluster_92															ECs2963
	cluster_147			Y75_RS07805	maeA
	cluster_819																	C_RS15125	rzpQ
	cluster_1026					ECW_RS09175	cnu
	cluster_350			Y75_RS18575	mdtL
	cluster_956																	C_RS08030	yciI
	cluster_485							KO11_RS01320
	cluster_749															ECs1276
	cluster_939															ECs0838
	cluster_568							KO11_RS06105	hslO
	cluster_566							KO11_RS22550	tsx
	cluster_678																	C_RS01370
	cluster_677																	C_RS13840	ypdB
	cluster_470							KO11_RS13685	fliG
	cluster_31															ECs2394	ydiJ
	cluster_733																	C_RS16080
	cluster_520													ECOLC_RS00615	rhsA
	cluster_197																	C_RS00345	araA
	cluster_252							KO11_RS13675	fliI
	cluster_148																	C_RS13835	ypdA
	cluster_565																	C_RS18460
	cluster_588			Y75_RS17465	glpF
	cluster_784																	C_RS00065	yaaH
	cluster_184													ECOLC_RS18990	cueO
	cluster_853							KO11_RS13670	fliJ
	cluster_9							KO11_RS08225	yghJ
	cluster_355							KO11_RS03810	yieL
	cluster_146			Y75_RS12915	narQ
	cluster_404									EC042_RS24405
	cluster_997											ECD_RS01495	yahM
	cluster_171																	C_RS17375	yjgZ
	cluster_167							KO11_RS03815	bglH
	cluster_296							KO11_RS09420	sdaC
	cluster_1027									EC042_RS29015
	cluster_772									EC042_RS24425
	cluster_635																	C_RS18455
	cluster_50									EC042_RS24435
	cluster_19									EC042_RS24430
	cluster_1034					ECW_RS09435	ydhZ
	cluster_m_7															ECs1804
	cluster_794									EC042_RS24410
	cluster_54									EC042_RS26390
	cluster_237									EC042_RS24415
	cluster_755																	C_RS13735
	cluster_101									EC042_RS15660	fhlA
	cluster_1016									EC042_RS24420
	cluster_317									EC042_RS18030	sstT
	cluster_919									EC042_RS15635	hypA
	cluster_37									EC042_RS25620
	cluster_905																	C_RS21340
	cluster_723																	C_RS23975	nrfC
	cluster_866																	C_RS28875
	cluster_625			Y75_RS13850
	cluster_166			Y75_RS14985	yqeB
	cluster_430																	C_RS03740	abrB
	cluster_523																	C_RS18395	tdcA
	cluster_222																	C_RS23965	nrfA
	cluster_785																	C_RS23970	nrfB
	cluster_161							KO11_RS15440	fumA
	cluster_456									EC042_RS15655	hypE
	cluster_777			Y75_RS14995	mocA
	cluster_653			Y75_RS17965	udp
	cluster_508																	C_RS23980	nrfD
	cluster_156																	C_RS23985	nrfE
	cluster_386									EC042_RS15650	hypD
	cluster_973															ECs1366
	cluster_571									EC042_RS15640	hypB
	cluster_642			Y75_RS14990	yqeC
	cluster_432			Y75_RS15395	ansB
	cluster_976									EC042_RS15645	hypC
	cluster_852							KO11_RS21270
